# Supplementary material for: Crystal structure and Hirshfeld surface analysis of 4-azido-2-(3,5-di­methyl­phen­yl)-5-(4-nitro­phen­yl)-2H-1,2,3-triazole
Source: Acta Crystallogr E Crystallogr Commun. 2023 Sep 14;79(Pt 10):905–9. doi: 10.1107/S2056989023007855 (PMC10561200; doi:10.1107/S2056989023007855)
Supplement: Supplementary file 1 [file e-79-00905-sup1.cif]

##############################################################################
#                                                                            #
# This CIF contains the data in a paper accepted for publication in          #
# Acta Crystallographica Section E. It conforms to the requirements of       #
# Notes for Authors for Acta Crystallographica Section E, and has been       #
# peer reviewed under the auspices of the IUCr Commission on Journals.       #
#                                                                            #
# Full details of the Crystallographic Information File format               #
# are given in the paper "The Crystallographic Information File (CIF):       #
# a New Standard Archive File for Crystallography" by S. R. Hall, F. H.      #
# Allen and I. D. Brown [Acta Cryst. (1991), A47, 655-685].                  #
#                                                                            #
# The current version of the core CIF dictionary is obtainable from          #
# ftp://ftp.iucr.org/pub/cif_core.dic.                                       #
#                                                                            #
# Software is freely available for graphical display of the structure(s)     #
# in this CIF. For information consult the CIF software page                 #
# http://www.iucr.org/resources/cif/software.                                #
#                                                                            #
# This file may be used for bona fide research purposes within the           #
# scientific community so long as proper attribution is given to the journal # 
# article from which it was obtained.                                        #
#                                                                            #
##############################################################################
data_I
_audit_creation_method     SHELXL-2013
_journal_date_recd_electronic     2023-07-07
_journal_date_accepted     2023-09-08
_journal_name_full     'Acta Crystallographica, Section E'
_journal_year     2023
_journal_volume     79
_journal_issue     10
_journal_page_first     0
_journal_page_last     0
_journal_paper_category     GO
_journal_paper_doi     10.1107/S2056989023007855
_journal_coeditor_code     ZN2031
_publ_contact_author_name     'Ajaya Bhattarai'
_publ_contact_author_address
;
Department of Chemistry,
M.M.A.M.C (Tribhuvan University) Biratnagar,
Nepal
;
_publ_contact_author_email     'ajaya.bhattarai@mmamc.tu.edu.np'
_publ_contact_author_fax     ?
_publ_contact_author_phone     ?
_publ_section_title
;
Crystal structure and Hirshfeld surface analysis of
4-azido-2-(3,5-dimethylphenyl)-5-(4-nitrophenyl)-2<i>H</i>-1,2,3-triazole
;
loop_
    _publ_author_name
    _publ_author_address
    'Abel Maharramov'
;
Organic Chemistry Department,
Baku State University,
Z. Khalilov str. 23, AZ 1148 Baku,
Azerbaijan
;
    'Namiq Q. Shikhaliyev'
;
Organic Chemistry Department,
Baku State University,
Z. Khalilov str. 23, AZ 1148 Baku,
Azerbaijan
;
    'Afaq Abdullayeva'
;
Organic Chemistry Department,
Baku State University,
Z. Khalilov str. 23, AZ 1148 Baku,
Azerbaijan
;
    'Gulnar T. Atakishiyeva'
;
Organic Chemistry Department,
Baku State University,
Z. Khalilov str. 23, AZ 1148 Baku,
Azerbaijan
;
    'Ayten Niyazova'
;
Department of Engineering and Applied Sciences,
Azerbaijan State University of Economics,
M. Mukhtarov 194, Baku AZ1001,
Azerbaijan
;
    'Victor N. Khrustalev'
;
Peoples' Friendship University of Russia (RUDN University),
Miklukho-Maklay St. 6, Moscow, 117198,
Russian Federation
N. D. Zelinsky Institute of Organic Chemistry RAS,
Leninsky Prosp. 47, Moscow, 119991,
Russian Federation
;
    'Shahnaz I. Gahramanova'
;
Institute of Catalysis and Inorganic Chemistry ,
113 H. Javid Ave., AZ1143 Baku,
Azerbaijan
;
    'Zeliha Atio\(glu'
;
Department of Aircraft Electrics and Electronics,
School of Applied Sciences,
Cappadocia University,
Mustafapa\,sa, 50420 \"Urg\"up,
Nev\,sehir,
T\"urkiye
;
    'Mehmet Akkurt'
;
Department of Physics,
Faculty of Sciences,
Erciyes University,
38039 Kayseri,
T\"urkiye
;
    'Ajaya Bhattarai'
;
Department of Chemistry,
M.M.A.M.C (Tribhuvan University) Biratnagar,
Nepal
;
_publ_section_synopsis
;
In the crystal, the molecules are connected by C---H...N hydrogen bonds and
\p--\p stacking interactions, forming ribbons along the <i>b</i>-axis
direction. Weak van der Waals interactions link these ribbons together,
consolidating the crystal structure.
;
_chemical_name_systematic
;
4-Azido-2-(3,5-dimethylphenyl)-5-(4-nitrophenyl)-2<i>H</i>-1,2,3-triazole
;
_chemical_name_common     ?
_chemical_formula_moiety     'C16 H13 N7 O2'
_chemical_formula_sum     'C16 H13 N7 O2'
_chemical_formula_iupac     'C16 H13 N7 O2'
_chemical_formula_weight     335.33
_chemical_melting_point     ?
_space_group_crystal_system     triclinic
_space_group_name_H-M_alt     'P -1'
_space_group_name_Hall     '-P 1'
loop_
    _space_group_symop_operation_xyz
    'x, y, z'
    '-x, -y, -z'
_cell_length_a     7.4400(8)
_cell_length_b     9.9200(10)
_cell_length_c     11.5200(13)
_cell_angle_alpha     93.071(9)
_cell_angle_beta     105.349(10)
_cell_angle_gamma     108.879(11)
_cell_volume     766.71(16)
_cell_formula_units_Z     2
_cell_measurement_reflns_used     1000
_cell_measurement_theta_min     2.1
_cell_measurement_theta_max     28.0
_cell_measurement_temperature     100(2)
_exptl_crystal_description     prism
_exptl_crystal_colour     red
_exptl_crystal_size_max     0.09
_exptl_crystal_size_mid     0.05
_exptl_crystal_size_min     0.03
_exptl_crystal_density_diffrn     1.452
_exptl_crystal_density_meas     ?
_exptl_crystal_density_method     ?
_exptl_crystal_F_000     348
_exptl_absorpt_coefficient_mu     0.131
_exptl_absorpt_correction_type     multi-scan
_exptl_absorpt_process_details
;
(<i>SCALA</i>; Evans, 2006)
;
_exptl_absorpt_correction_T_min     0.969
_exptl_absorpt_correction_T_max     0.990
_exptl_special_details     ?
_diffrn_ambient_temperature     100(2)
_diffrn_source     ?
_diffrn_radiation_type     synchrotron
_diffrn_radiation_wavelength     0.79313
_diffrn_measurement_device_type     'Rayonix SX165 CCD'
_diffrn_measurement_method     '/f scan'
_diffrn_detector_area_resol_mean     ?
_diffrn_reflns_number     13293
_diffrn_reflns_av_R_equivalents     0.0248
_diffrn_reflns_av_unetI/netI     0.0220
_diffrn_reflns_theta_min     2.070
_diffrn_reflns_theta_max     31.013
_diffrn_reflns_theta_full     28.417
_diffrn_measured_fraction_theta_max     0.982
_diffrn_measured_fraction_theta_full     0.986
_diffrn_reflns_limit_h_min     -9
_diffrn_reflns_limit_h_max     9
_diffrn_reflns_limit_k_min     -12
_diffrn_reflns_limit_k_max     12
_diffrn_reflns_limit_l_min     -14
_diffrn_reflns_limit_l_max     14
_refine_special_details     ?
_reflns_number_total     3466
_reflns_number_gt     2976
_reflns_threshold_expression     'I > 2\s(I)'
_refine_ls_structure_factor_coef     Fsqd
_refine_ls_matrix_type     full
_refine_ls_R_factor_all     0.0529
_refine_ls_R_factor_gt     0.0463
_refine_ls_wR_factor_gt     0.1274
_refine_ls_wR_factor_ref     0.1333
_refine_ls_goodness_of_fit_ref     1.080
_refine_ls_restrained_S_all     1.080
_refine_ls_number_reflns     3466
_refine_ls_number_parameters     229
_refine_ls_number_restraints     0
_refine_ls_hydrogen_treatment     constr
_refine_ls_weighting_scheme     calc
_refine_ls_weighting_details
              'w=1/[\s^2^(Fo^2^)+(0.0764P)^2^+0.1976P] where P=(Fo^2^+2Fc^2^)/3'
_atom_sites_solution_hydrogens     geom
_atom_sites_solution_primary     difmap
_atom_sites_solution_secondary     difmap
_refine_ls_shift/su_max     0.000
_refine_ls_shift/su_mean     0.000
_refine_diff_density_max     0.273
_refine_diff_density_min     -0.217
_refine_ls_extinction_method     SHELXL
_refine_ls_extinction_coef     0.074(7)
_refine_ls_extinction_expression
                                  'Fc^*^=kFc[1+0.001xFc^2^\l^3^/sin(2\q)]^-1/4^'
loop_
    _atom_type_symbol
    _atom_type_description
    _atom_type_scat_dispersion_real
    _atom_type_scat_dispersion_imag
    _atom_type_scat_source
    'C' 'C' 0.0047 0.0021
                         'International Tables Vol C Tables 4.2.6.8 and 6.1.1.4'
    'H' 'H' 0.0000 0.0000
                         'International Tables Vol C Tables 4.2.6.8 and 6.1.1.4'
    'N' 'N' 0.0086 0.0042
                         'International Tables Vol C Tables 4.2.6.8 and 6.1.1.4'
    'O' 'O' 0.0148 0.0078
                         'International Tables Vol C Tables 4.2.6.8 and 6.1.1.4'
_computing_data_collection
;
<i>Marccd</i> (Doyle, 2011)
;
_computing_cell_refinement
;
<i>iMosflm</i> (Battye <i>et al.</i>,  2011)
;
_computing_data_reduction
;
<i>iMosflm</i> (Battye <i>et al.</i>,  2011)
;
_computing_structure_solution
;
<i>SHELXT</i> (Sheldrick, 2015a)
;
_computing_structure_refinement
;
SHELXL (Sheldrick, 2015b)
;
_computing_molecular_graphics
;
ORTEP-3 for Windows (Farrugia, 2012)
;
_computing_publication_material
;
PLATON (Spek, 2020)
;
loop_
    _atom_site_type_symbol
    _atom_site_label
    _atom_site_fract_x
    _atom_site_fract_y
    _atom_site_fract_z
    _atom_site_U_iso_or_equiv
    _atom_site_adp_type
    _atom_site_calc_flag
    _atom_site_occupancy
    _atom_site_disorder_assembly
    _atom_site_disorder_group
    O O1 0.18207(18) 0.76197(12) 0.92289(10) 0.0446(3) Uani d 1 . .
    O O2 -0.03369(17) 0.69879(12) 0.74319(11) 0.0423(3) Uani d 1 . .
    N N1 0.47322(16) 0.30620(12) 0.54670(10) 0.0295(3) Uani d 1 . .
    N N2 0.59776(16) 0.23870(12) 0.53829(10) 0.0280(3) Uani d 1 . .
    N N3 0.74669(16) 0.25675(12) 0.64053(10) 0.0295(3) Uani d 1 . .
    N N4 0.83239(17) 0.38805(13) 0.84246(10) 0.0326(3) Uani d 1 . .
    N N5 0.96905(17) 0.34031(13) 0.87091(10) 0.0332(3) Uani d 1 . .
    N N6 1.10029(19) 0.30585(14) 0.91074(12) 0.0387(3) Uani d 1 . .
    N N7 0.11839(19) 0.69804(13) 0.81792(11) 0.0343(3) Uani d 1 . .
    C C4 0.71164(19) 0.34137(14) 0.71900(12) 0.0291(3) Uani d 1 . .
    C C5 0.54163(19) 0.37371(14) 0.66201(12) 0.0282(3) Uani d 1 . .
    C C6 0.57495(19) 0.15443(14) 0.42750(12) 0.0279(3) Uani d 1 . .
    C C7 0.41649(19) 0.14311(14) 0.32646(12) 0.0284(3) Uani d 1 . .
    H H7 0.3240 0.1885 0.3323 0.034 Uiso calc 1 . .
    C C8 0.3946(2) 0.06480(14) 0.21667(12) 0.0305(3) Uani d 1 . .
    C C9 0.5333(2) -0.00175(14) 0.21177(13) 0.0325(3) Uani d 1 . .
    H H9 0.5185 -0.0562 0.1373 0.039 Uiso calc 1 . .
    C C10 0.6915(2) 0.00999(15) 0.31301(13) 0.0331(3) Uani d 1 . .
    C C11 0.7126(2) 0.08921(15) 0.42256(13) 0.0323(3) Uani d 1 . .
    H H11 0.8196 0.0984 0.4929 0.039 Uiso calc 1 . .
    C C12 0.2269(2) 0.05374(16) 0.10597(13) 0.0361(3) Uani d 1 . .
    H H12A 0.1186 -0.0385 0.0952 0.054 Uiso calc 1 . .
    H H12B 0.2744 0.0595 0.0341 0.054 Uiso calc 1 . .
    H H12C 0.1783 0.1330 0.1163 0.054 Uiso calc 1 . .
    C C13 0.8416(2) -0.05959(18) 0.30537(15) 0.0420(4) Uani d 1 . .
    H H13A 0.9732 0.0151 0.3219 0.063 Uiso calc 1 . .
    H H13B 0.8026 -0.1137 0.2236 0.063 Uiso calc 1 . .
    H H13C 0.8465 -0.1254 0.3657 0.063 Uiso calc 1 . .
    C C14 0.43732(19) 0.45871(14) 0.70518(12) 0.0280(3) Uani d 1 . .
    C C15 0.5043(2) 0.53230(15) 0.82427(12) 0.0319(3) Uani d 1 . .
    H H15 0.6221 0.5286 0.8796 0.038 Uiso calc 1 . .
    C C16 0.4004(2) 0.61052(15) 0.86228(12) 0.0330(3) Uani d 1 . .
    H H16 0.4453 0.6600 0.9433 0.040 Uiso calc 1 . .
    C C17 0.2301(2) 0.61509(14) 0.77992(12) 0.0303(3) Uani d 1 . .
    C C18 0.1596(2) 0.54308(15) 0.66123(13) 0.0326(3) Uani d 1 . .
    H H18 0.0421 0.5477 0.6063 0.039 Uiso calc 1 . .
    C C19 0.2631(2) 0.46465(15) 0.62443(12) 0.0317(3) Uani d 1 . .
    H H19 0.2160 0.4142 0.5437 0.038 Uiso calc 1 . .
loop_
    _atom_site_aniso_label
    _atom_site_aniso_U_11
    _atom_site_aniso_U_22
    _atom_site_aniso_U_33
    _atom_site_aniso_U_12
    _atom_site_aniso_U_13
    _atom_site_aniso_U_23
    O1 0.0571(7) 0.0466(6) 0.0388(6) 0.0239(5) 0.0224(5) 0.0007(5)
    O2 0.0407(6) 0.0442(6) 0.0509(6) 0.0247(5) 0.0162(5) 0.0061(5)
    N1 0.0288(5) 0.0328(6) 0.0295(6) 0.0152(5) 0.0077(4) 0.0019(4)
    N2 0.0263(5) 0.0323(6) 0.0273(5) 0.0144(4) 0.0065(4) 0.0030(4)
    N3 0.0273(5) 0.0334(6) 0.0283(6) 0.0133(4) 0.0059(4) 0.0041(4)
    N4 0.0292(6) 0.0376(6) 0.0305(6) 0.0154(5) 0.0050(5) -0.0014(5)
    N5 0.0331(6) 0.0367(6) 0.0288(6) 0.0134(5) 0.0065(5) 0.0032(5)
    N6 0.0351(6) 0.0455(7) 0.0364(6) 0.0196(5) 0.0057(5) 0.0058(5)
    N7 0.0402(6) 0.0317(6) 0.0383(6) 0.0160(5) 0.0193(5) 0.0052(5)
    C4 0.0276(6) 0.0317(6) 0.0286(6) 0.0123(5) 0.0069(5) 0.0046(5)
    C5 0.0278(6) 0.0304(6) 0.0272(6) 0.0116(5) 0.0077(5) 0.0035(5)
    C6 0.0290(6) 0.0288(6) 0.0290(6) 0.0127(5) 0.0106(5) 0.0035(5)
    C7 0.0268(6) 0.0289(6) 0.0311(7) 0.0117(5) 0.0091(5) 0.0027(5)
    C8 0.0298(6) 0.0294(6) 0.0320(7) 0.0104(5) 0.0093(5) 0.0026(5)
    C9 0.0360(7) 0.0306(6) 0.0344(7) 0.0139(5) 0.0143(6) 0.0014(5)
    C10 0.0342(7) 0.0332(7) 0.0379(7) 0.0167(6) 0.0146(6) 0.0052(5)
    C11 0.0306(6) 0.0369(7) 0.0334(7) 0.0174(6) 0.0093(5) 0.0058(5)
    C12 0.0359(7) 0.0384(7) 0.0314(7) 0.0152(6) 0.0049(6) -0.0029(5)
    C13 0.0411(8) 0.0484(8) 0.0449(8) 0.0268(7) 0.0136(6) 0.0019(7)
    C14 0.0279(6) 0.0292(6) 0.0273(6) 0.0110(5) 0.0080(5) 0.0031(5)
    C15 0.0312(6) 0.0357(7) 0.0279(6) 0.0133(5) 0.0056(5) 0.0021(5)
    C16 0.0366(7) 0.0344(7) 0.0278(6) 0.0131(6) 0.0091(5) 0.0004(5)
    C17 0.0329(7) 0.0301(6) 0.0324(7) 0.0136(5) 0.0139(5) 0.0038(5)
    C18 0.0310(6) 0.0366(7) 0.0320(7) 0.0160(5) 0.0075(5) 0.0028(5)
    C19 0.0319(7) 0.0361(7) 0.0275(6) 0.0159(6) 0.0055(5) -0.0002(5)
_geom_special_details
;
 All esds (except the esd in the dihedral angle between two l.s. planes)
 are estimated using the full covariance matrix.  The cell esds are taken
 into account individually in the estimation of esds in distances, angles
 and torsion angles; correlations between esds in cell parameters are only
 used when they are defined by crystal symmetry.  An approximate (isotropic)
 treatment of cell esds is used for estimating esds involving l.s. planes.
;
loop_
    _geom_bond_atom_site_label_1
    _geom_bond_atom_site_label_2
    _geom_bond_site_symmetry_2
    _geom_bond_distance
    _geom_bond_publ_flag
    O1 N7 . 1.2284(16) ?
    O2 N7 . 1.2296(17) ?
    N1 N2 . 1.3261(15) ?
    N1 C5 . 1.3410(16) ?
    N2 N3 . 1.3435(15) ?
    N2 C6 . 1.4268(17) ?
    N3 C4 . 1.3323(17) ?
    N4 N5 . 1.2317(16) ?
    N4 C4 . 1.4242(17) ?
    N5 N6 . 1.1299(17) ?
    N7 C17 . 1.4681(17) ?
    C4 C5 . 1.4069(18) ?
    C5 C14 . 1.4640(18) ?
    C6 C11 . 1.3876(18) ?
    C6 C7 . 1.3897(18) ?
    C7 C8 . 1.3905(18) ?
    C7 H7 . 0.9500 ?
    C8 C9 . 1.4043(19) ?
    C8 C12 . 1.4995(19) ?
    C9 C10 . 1.389(2) ?
    C9 H9 . 0.9500 ?
    C10 C11 . 1.3944(19) ?
    C10 C13 . 1.5085(19) ?
    C11 H11 . 0.9500 ?
    C12 H12A . 0.9800 ?
    C12 H12B . 0.9800 ?
    C12 H12C . 0.9800 ?
    C13 H13A . 0.9800 ?
    C13 H13B . 0.9800 ?
    C13 H13C . 0.9800 ?
    C14 C15 . 1.3996(18) ?
    C14 C19 . 1.4020(18) ?
    C15 C16 . 1.3866(19) ?
    C15 H15 . 0.9500 ?
    C16 C17 . 1.383(2) ?
    C16 H16 . 0.9500 ?
    C17 C18 . 1.3886(19) ?
    C18 C19 . 1.3798(19) ?
    C18 H18 . 0.9500 ?
    C19 H19 . 0.9500 ?
loop_
    _geom_angle_atom_site_label_1
    _geom_angle_atom_site_label_2
    _geom_angle_atom_site_label_3
    _geom_angle_site_symmetry_1
    _geom_angle_site_symmetry_3
    _geom_angle
    _geom_angle_publ_flag
    N2 N1 C5 . . 104.92(11) ?
    N1 N2 N3 . . 115.31(11) ?
    N1 N2 C6 . . 121.86(11) ?
    N3 N2 C6 . . 122.82(11) ?
    C4 N3 N2 . . 102.74(11) ?
    N5 N4 C4 . . 113.98(11) ?
    N6 N5 N4 . . 171.56(14) ?
    O1 N7 O2 . . 123.90(12) ?
    O1 N7 C17 . . 117.93(12) ?
    O2 N7 C17 . . 118.17(12) ?
    N3 C4 C5 . . 110.21(11) ?
    N3 C4 N4 . . 122.95(12) ?
    C5 C4 N4 . . 126.83(12) ?
    N1 C5 C4 . . 106.82(11) ?
    N1 C5 C14 . . 120.20(12) ?
    C4 C5 C14 . . 132.97(12) ?
    C11 C6 C7 . . 121.96(12) ?
    C11 C6 N2 . . 119.59(12) ?
    C7 C6 N2 . . 118.43(11) ?
    C6 C7 C8 . . 119.39(12) ?
    C6 C7 H7 . . 120.3 ?
    C8 C7 H7 . . 120.3 ?
    C7 C8 C9 . . 118.67(13) ?
    C7 C8 C12 . . 120.20(12) ?
    C9 C8 C12 . . 121.13(12) ?
    C10 C9 C8 . . 121.71(13) ?
    C10 C9 H9 . . 119.1 ?
    C8 C9 H9 . . 119.1 ?
    C9 C10 C11 . . 119.17(13) ?
    C9 C10 C13 . . 120.99(13) ?
    C11 C10 C13 . . 119.84(13) ?
    C6 C11 C10 . . 119.10(13) ?
    C6 C11 H11 . . 120.4 ?
    C10 C11 H11 . . 120.4 ?
    C8 C12 H12A . . 109.5 ?
    C8 C12 H12B . . 109.5 ?
    H12A C12 H12B . . 109.5 ?
    C8 C12 H12C . . 109.5 ?
    H12A C12 H12C . . 109.5 ?
    H12B C12 H12C . . 109.5 ?
    C10 C13 H13A . . 109.5 ?
    C10 C13 H13B . . 109.5 ?
    H13A C13 H13B . . 109.5 ?
    C10 C13 H13C . . 109.5 ?
    H13A C13 H13C . . 109.5 ?
    H13B C13 H13C . . 109.5 ?
    C15 C14 C19 . . 119.20(12) ?
    C15 C14 C5 . . 122.24(12) ?
    C19 C14 C5 . . 118.56(12) ?
    C16 C15 C14 . . 120.60(13) ?
    C16 C15 H15 . . 119.7 ?
    C14 C15 H15 . . 119.7 ?
    C17 C16 C15 . . 118.67(12) ?
    C17 C16 H16 . . 120.7 ?
    C15 C16 H16 . . 120.7 ?
    C16 C17 C18 . . 122.11(13) ?
    C16 C17 N7 . . 119.61(12) ?
    C18 C17 N7 . . 118.28(12) ?
    C19 C18 C17 . . 118.84(13) ?
    C19 C18 H18 . . 120.6 ?
    C17 C18 H18 . . 120.6 ?
    C18 C19 C14 . . 120.58(12) ?
    C18 C19 H19 . . 119.7 ?
    C14 C19 H19 . . 119.7 ?
loop_
    _geom_torsion_atom_site_label_1
    _geom_torsion_atom_site_label_2
    _geom_torsion_atom_site_label_3
    _geom_torsion_atom_site_label_4
    _geom_torsion_site_symmetry_1
    _geom_torsion_site_symmetry_2
    _geom_torsion_site_symmetry_3
    _geom_torsion_site_symmetry_4
    _geom_torsion
    _geom_torsion_publ_flag
    C5 N1 N2 N3 . . . . -0.26(15) ?
    C5 N1 N2 C6 . . . . -179.58(11) ?
    N1 N2 N3 C4 . . . . 0.38(15) ?
    C6 N2 N3 C4 . . . . 179.70(12) ?
    N2 N3 C4 C5 . . . . -0.34(14) ?
    N2 N3 C4 N4 . . . . 179.00(12) ?
    N5 N4 C4 N3 . . . . -1.69(19) ?
    N5 N4 C4 C5 . . . . 177.54(13) ?
    N2 N1 C5 C4 . . . . 0.03(14) ?
    N2 N1 C5 C14 . . . . -179.08(11) ?
    N3 C4 C5 N1 . . . . 0.21(15) ?
    N4 C4 C5 N1 . . . . -179.10(12) ?
    N3 C4 C5 C14 . . . . 179.16(13) ?
    N4 C4 C5 C14 . . . . -0.1(2) ?
    N1 N2 C6 C11 . . . . 178.22(12) ?
    N3 N2 C6 C11 . . . . -1.1(2) ?
    N1 N2 C6 C7 . . . . -0.33(19) ?
    N3 N2 C6 C7 . . . . -179.60(11) ?
    C11 C6 C7 C8 . . . . -0.3(2) ?
    N2 C6 C7 C8 . . . . 178.25(12) ?
    C6 C7 C8 C9 . . . . 0.5(2) ?
    C6 C7 C8 C12 . . . . -178.79(12) ?
    C7 C8 C9 C10 . . . . -0.6(2) ?
    C12 C8 C9 C10 . . . . 178.72(13) ?
    C8 C9 C10 C11 . . . . 0.4(2) ?
    C8 C9 C10 C13 . . . . -178.68(13) ?
    C7 C6 C11 C10 . . . . 0.0(2) ?
    N2 C6 C11 C10 . . . . -178.46(12) ?
    C9 C10 C11 C6 . . . . -0.1(2) ?
    C13 C10 C11 C6 . . . . 178.98(13) ?
    N1 C5 C14 C15 . . . . -179.28(12) ?
    C4 C5 C14 C15 . . . . 1.9(2) ?
    N1 C5 C14 C19 . . . . 1.52(19) ?
    C4 C5 C14 C19 . . . . -177.31(14) ?
    C19 C14 C15 C16 . . . . -0.1(2) ?
    C5 C14 C15 C16 . . . . -179.32(12) ?
    C14 C15 C16 C17 . . . . -0.4(2) ?
    C15 C16 C17 C18 . . . . 0.5(2) ?
    C15 C16 C17 N7 . . . . -179.59(12) ?
    O1 N7 C17 C16 . . . . 0.4(2) ?
    O2 N7 C17 C16 . . . . -179.18(12) ?
    O1 N7 C17 C18 . . . . -179.69(12) ?
    O2 N7 C17 C18 . . . . 0.70(19) ?
    C16 C17 C18 C19 . . . . -0.1(2) ?
    N7 C17 C18 C19 . . . . -179.95(12) ?
    C17 C18 C19 C14 . . . . -0.5(2) ?
    C15 C14 C19 C18 . . . . 0.6(2) ?
    C5 C14 C19 C18 . . . . 179.82(12) ?
loop_
    _geom_hbond_atom_site_label_D
    _geom_hbond_atom_site_label_H
    _geom_hbond_atom_site_label_A
    _geom_hbond_site_symmetry_A
    _geom_hbond_distance_DH
    _geom_hbond_distance_HA
    _geom_hbond_distance_DA
    _geom_hbond_angle_DHA
    _geom_hbond_publ_flag
    C7 H7 N1 . 0.95 2.47 2.7900(18) 100 no
    C12 H12A N6 2_656 0.98 2.61 3.570(2) 166 yes
    C15 H15 N4 . 0.95 2.51 3.174(2) 127 no
    C19 H19 N1 . 0.95 2.47 2.810(2) 101 no
_shelx_space_group_comment
;
The symmetry employed for this shelxl refinement is uniquely defined
by the following loop, which should always be used as a source of
symmetry information in preference to the above space-group names.
They are only intended as comments.
;
_shelx_estimated_absorpt_T_min     0.988
_shelx_estimated_absorpt_T_max     0.996
_shelx_hkl_file
;
   0   0   1 1119.04   33.64
   0   0  -3  422.30   13.12
   0   0   3  414.88   12.90
   0   0  -3  426.66   13.90
   0   0  -3  404.38   13.17
   0   0   3  436.99   14.16
   0   0   4 3725.81  111.98
   0   0  -4 3607.97  110.31
   0   0   4 3709.67  113.37
   0   0  -5 1643.36   49.74
   0   0   5 1589.77   48.17
   0   0  -5 1568.46   48.61
   0   0  -5 1515.67   46.86
   0   0   5 1541.50   47.72
   0   0  -6   84.93    3.37
   0   0   6   78.34    3.29
   0   0  -6   85.90    4.20
   0   0  -6   80.21    3.84
   0   0   6   82.04    3.96
   0   0  -7    1.21    1.50
   0   0   7    1.44    1.44
   0   0  -7    3.70    2.24
   0   0  -7    4.26    1.97
   0   0   7    2.62    2.05
   0   0  -8  630.06   19.69
   0   0   8  669.45   20.86
   0   0  -8  662.35   21.42
   0   0  -8  665.74   21.47
   0   0   8  661.54   21.52
   0   0  -9  610.85   18.94
   0   0   9  619.09   19.45
   0   0  -9  610.21   19.78
   0   0  -9  634.26   20.70
   0   0   9  608.92   19.86
   0   0 -10   29.67    2.47
   0   0  10   28.25    2.55
   0   0 -10   30.69    3.16
   0   0 -10   26.88    3.15
   0   0  10   30.70    3.18
   0   0 -11   37.82    2.66
   0   0  11   35.92    2.89
   0   0 -11   41.54    3.62
   0   0 -11   38.84    3.07
   0   0  11   41.62    3.33
   0   0 -12   11.95    2.57
   0   0  12   12.69    2.76
   0   0 -12   12.88    3.03
   0   0 -12   12.11    3.02
   0   0  12   16.00    2.79
   0   0 -13   16.89    2.76
   0   0  13   21.37    3.44
   0   0 -13   18.63    3.89
   0   0 -13   18.00    3.58
   0   0  13   18.82    3.29
   0   0  14   32.56    4.00
   0   0 -14   24.51    4.44
   0   0 -14   15.05    3.76
   0   0  14   28.43    3.50
   0  -1  14   26.80    4.12
   0   1 -14   23.76    3.84
   0  -1  14   34.30    3.81
   0   1 -14   31.50    4.62
   0   1 -14   28.99    4.15
   0  -1  13   19.39    3.54
   0   1 -13   33.53    3.21
   0  -1  13   31.54    3.65
   0   1 -13   33.59    4.25
   0   1 -13   30.33    3.94
   0  -1  12    2.73    2.63
   0   1 -12    2.74    2.34
   0  -1  12    2.15    2.63
   0   1 -12    3.23    2.68
   0   1 -12    2.39    3.00
   0  -1  11  694.15   21.70
   0   1 -11  683.82   21.26
   0  -1  11  707.39   22.91
   0   1 -11  682.53   22.04
   0   1 -11  744.19   23.99
   0  -1  10 1227.03   37.58
   0   1 -10 1170.69   35.76
   0  -1  10 1162.14   36.55
   0   1 -10 1174.89   36.98
   0   1 -10 1232.20   38.95
   0  -1   9    6.07    2.02
   0   1  -9    1.50    1.61
   0  -1   9    2.76    2.50
   0   1  -9    5.05    2.39
   0   1  -9    4.34    2.23
   0  -1   8   75.24    3.28
   0   1  -8   73.61    3.16
   0  -1   8   71.16    4.00
   0   1  -8   79.15    4.15
   0   1  -8   79.57    4.31
   0  -1   7  494.95   15.45
   0   1  -7  491.56   15.34
   0  -1   7  467.83   15.47
   0   1  -7  487.20   16.03
   0   1  -7  479.61   15.87
   0  -1   6   50.85    2.41
   0   1  -6   48.38    2.24
   0  -1   6   46.25    3.05
   0   1  -6   46.85    3.08
   0   1  -6   54.79    3.33
   0  -1   5  490.10   15.16
   0   1  -5  511.09   15.82
   0  -1   5  512.38   16.68
   0   1  -5  560.16   18.10
   0   1  -5  522.71   16.87
   0  -1   4  678.33   20.73
   0   1  -4  675.91   20.61
   0  -1   4  604.56   19.26
   0   1  -4  619.25   19.73
   0   1  -4  660.25   21.02
   0  -1   3  313.50    9.75
   0   1  -3  318.34    9.86
   0  -1   3  332.71   11.04
   0   1  -3  321.89   10.72
   0  -1   1    3.08    1.10
   0   1  -1    3.26    1.07
   0  -1  -1 1291.77   38.94
   0   1   1 1272.88   38.39
   0  -1  -1 1257.54   38.55
   0  -1  -1 1280.95   39.23
   0  -1  -2  417.46   13.01
   0   1   2  416.01   12.96
   0  -1  -2  406.00   13.01
   0  -1  -2  410.36   13.17
   0   1   2  409.23   13.09
   0   1   2  399.38   12.82
   0   1   3 2904.13   87.45
   0  -1  -3 3039.73   93.03
   0  -1  -3 2975.16   91.06
   0   1   3 2928.35   89.64
   0   1   3 2989.69   91.51
   0  -1  -4 1623.99   49.19
   0   1   4 1691.79   51.22
   0  -1  -4 1603.49   49.54
   0  -1  -4 1672.42   51.71
   0   1   4 1620.76   49.99
   0   1   4 1579.44   48.78
   0  -1  -5  518.68   16.14
   0   1   5  525.94   16.45
   0  -1  -5  521.58   16.92
   0  -1  -5  531.11   17.16
   0   1   5  545.47   17.64
   0   1   5  538.85   17.40
   0  -1  -6 4421.58  133.12
   0   1   6 4407.05  132.60
   0  -1  -6 4521.67  138.30
   0  -1  -6 4468.39  136.62
   0   1   6 4484.54  137.10
   0   1   6 4361.85  133.42
   0  -1  -7   41.84    2.31
   0   1   7   35.87    2.41
   0  -1  -7   34.40    2.86
   0  -1  -7   32.79    2.95
   0   1   7   37.06    2.97
   0  -1  -8  666.22   20.76
   0   1   8  627.80   19.66
   0  -1  -8  662.99   21.50
   0  -1  -8  650.56   21.12
   0   1   8  674.46   21.92
   0  -1  -9 2209.98   67.03
   0   1   9 2263.25   68.58
   0  -1  -9 2419.84   74.79
   0  -1  -9 2229.35   68.90
   0   1   9 2242.27   69.25
   0  -1 -10   44.22    2.74
   0   1  10   50.62    3.02
   0  -1 -10   49.28    3.54
   0  -1 -10   41.20    3.52
   0   1  10   42.31    3.29
   0  -1 -11   11.48    1.99
   0   1  11   11.85    2.39
   0   1  11    9.69    2.71
   0  -1 -12   16.48    2.29
   0   1  12   15.84    2.74
   0  -1 -12   14.16    3.10
   0  -1 -12   15.88    3.47
   0   1  12   20.31    3.03
   0  -1 -13  104.06    4.49
   0   1  13  109.64    5.10
   0  -1 -13   99.31    5.83
   0  -1 -13  103.44    5.44
   0   1  13  100.26    5.05
   0  -1 -14   15.17    3.42
   0  -1 -14   16.84    4.33
   0  -2  14    3.96    4.23
   0   2 -14    6.54    4.08
   0  -2  14    3.28    3.63
   0   2 -14    4.33    4.37
   0   2 -14    2.29    3.87
   0  -2  13   -5.81    3.18
   0   2 -13    6.13    3.16
   0  -2  13    2.49    3.37
   0   2 -13    3.65    3.54
   0   2 -13    1.11    2.99
   0  -2  12    1.31    2.62
   0   2 -12    1.52    2.32
   0  -2  12    2.49    3.18
   0   2 -12    4.34    2.65
   0   2 -12    0.52    3.00
   0  -2  11  737.09   22.94
   0   2 -11  732.57   22.63
   0  -2  11  760.82   24.52
   0   2 -11  688.34   22.28
   0   2 -11  735.64   23.71
   0  -2  10  948.73   29.19
   0   2 -10  913.86   27.94
   0  -2  10  931.13   29.67
   0   2 -10  905.95   28.67
   0   2 -10 1001.68   31.82
   0  -2   9   44.07    2.60
   0   2  -9   43.60    2.47
   0  -2   9   43.44    3.34
   0   2  -9   46.56    3.08
   0   2  -9   41.96    3.20
   0  -2   8   37.86    2.23
   0   2  -8   39.62    2.13
   0  -2   8   37.71    3.16
   0   2  -8   37.63    3.10
   0   2  -8   44.80    3.34
   0  -2   7   71.14    2.92
   0   2  -7   77.03    3.10
   0  -2   7   68.59    3.79
   0   2  -7   76.26    4.00
   0   2  -7   85.20    4.29
   0  -2   6    2.39    1.11
   0   2  -6    1.15    1.07
   0  -2   6   -0.27    1.78
   0   2  -6    1.57    1.66
   0   2  -6    2.23    1.68
   0  -2   5  252.80    8.02
   0   2  -5  235.53    7.49
   0  -2   5  233.59    8.30
   0   2  -5  244.08    8.44
   0  -2   4    4.36    0.89
   0   2  -4    6.80    1.02
   0  -2   4    5.18    1.89
   0   2  -4    3.65    1.66
   0  -2   0   27.28    1.65
   0   2   0   27.67    1.61
   0  -2   0   25.17    1.87
   0  -2   0   19.18    1.82
   0   2   0   25.20    1.89
   0  -2  -1 2519.93   75.89
   0   2   1 2247.11   67.72
   0  -2  -1 2411.77   73.82
   0  -2  -1 2434.37   74.45
   0   2   1 2487.64   76.05
   0   2   1 2537.69   77.57
   0  -2  -2 1659.50   50.24
   0   2   2 1644.98   49.82
   0  -2  -2 1523.10   46.94
   0  -2  -2 1591.54   48.98
   0   2   2 1632.06   50.24
   0   2   2 1638.52   50.41
   0  -2  -3 1843.54   55.81
   0   2   3 1880.66   56.87
   0  -2  -3 1948.47   59.91
   0  -2  -3 1783.81   54.93
   0   2   3 1993.67   61.30
   0   2   3 1908.11   58.63
   0  -2  -4  536.11   16.72
   0   2   4  565.65   17.64
   0  -2  -4  545.96   17.61
   0  -2  -4  540.31   17.39
   0   2   4  565.65   18.24
   0   2   4  562.42   18.05
   0  -2  -5  432.79   13.80
   0   2   5  437.80   13.90
   0  -2  -5  438.93   14.51
   0  -2  -5  415.68   13.75
   0   2   5  435.05   14.35
   0   2   5  429.40   14.17
   0  -2  -6 3381.97  101.89
   0   2   6 3633.80  109.47
   0  -2  -6 3690.30  113.13
   0  -2  -6 3590.21  110.00
   0   2   6 3564.38  109.08
   0   2   6 3496.58  107.21
   0  -2  -7   22.25    2.16
   0   2   7   24.18    2.23
   0  -2  -7   27.60    2.63
   0  -2  -7   25.39    2.65
   0   2   7   27.27    2.62
   0   2   7   27.99    2.44
   0  -2  -8    1.16    1.78
   0   2   8   -1.34    1.99
   0  -2  -8    3.78    2.13
   0  -2  -8    0.55    1.97
   0   2   8    1.97    2.02
   0   2   8    4.13    2.23
   0  -2  -9  134.68    5.20
   0   2   9  125.11    5.05
   0  -2  -9  133.03    5.65
   0  -2  -9  130.81    5.59
   0   2   9  128.37    5.59
   0  -2 -10  178.22    6.44
   0   2  10  185.48    6.73
   0  -2 -10  170.63    6.76
   0  -2 -10  171.44    6.99
   0   2  10  174.51    6.72
   0  -2 -11  255.22    8.68
   0   2  11  254.90    8.77
   0  -2 -11  272.01    9.77
   0  -2 -11  287.35   10.57
   0   2  11  271.85    9.69
   0  -2 -12  107.34    4.71
   0   2  12  100.83    4.60
   0  -2 -12  112.32    5.29
   0  -2 -12  104.22    5.84
   0   2  12  110.40    5.10
   0  -2 -13   -2.15    2.45
   0   2  13    3.78    3.00
   0  -2 -13    1.74    3.13
   0  -2 -13    3.28    4.13
   0   2  13    2.08    3.07
   0  -3  14   -1.61    4.65
   0  -3  14    1.31    4.23
   0   3 -14    1.97    4.20
   0   3 -14    2.26    3.49
   0  -3  13   -1.79    3.15
   0  -3  13    0.57    3.55
   0   3 -13    0.52    3.23
   0   3 -13    1.92    3.42
   0  -3  12   19.00    2.84
   0  -3  12   14.04    3.54
   0   3 -12   16.66    3.66
   0   3 -12   21.63    3.16
   0  -3  11    2.83    2.37
   0   3 -11    5.65    2.08
   0  -3  11   -0.94    2.87
   0   3 -11    2.55    2.31
   0   3 -11    6.34    3.13
   0  -3  10  363.38   11.66
   0   3 -10  367.09   11.80
   0  -3  10  379.52   13.17
   0   3 -10  350.47   12.12
   0   3 -10  383.72   13.29
   0  -3   9  356.60   11.41
   0   3  -9  348.37   11.04
   0  -3   9  344.65   12.07
   0   3  -9  367.09   12.72
   0   3  -9  357.73   12.30
   0  -3   8  413.91   12.96
   0   3  -8  457.82   14.29
   0  -3   8  418.43   14.16
   0   3  -8  438.12   14.75
   0   3  -8  439.41   14.74
   0  -3   7   32.01    1.81
   0  -3   7   28.85    2.81
   0   3  -7   35.82    3.00
   0  -3   6   58.94    2.32
   0  -3   6   55.11    3.29
   0   3  -6   56.90    3.36
   0  -3   5  167.40    5.42
   0  -3   5  171.92    6.44
   0   3  -5  179.03    6.72
   0  -3   4  717.24   21.78
   0  -3   4  793.27   25.02
   0   3  -4  811.35   25.62
   0  -3   3   36.50    2.39
   0   3  -3   39.84    2.50
   0  -3   2 4875.20  148.53
   0  -3   1 3901.77  119.04
   0  -3  -1 1494.20   45.30
   0   3   1 1423.17   43.10
   0  -3  -1 1436.89   44.30
   0  -3  -1 1460.30   45.06
   0   3   1 1417.52   43.67
   0   3   1 1538.75   47.44
   0  -3  -2  792.30   24.39
   0   3   2  754.69   23.26
   0  -3  -2  799.89   25.10
   0  -3  -2  810.06   25.41
   0   3   2  789.39   24.73
   0   3   2  804.41   25.17
   0  -3  -3 5404.69  162.40
   0   3   3 5537.06  166.43
   0  -3  -3 5822.80  177.57
   0  -3  -3 5688.81  173.54
   0  -3  -4 3467.53  104.62
   0   3   4 3296.41   99.41
   0  -3  -4 3072.02   94.15
   0  -3  -4 3367.44  103.12
   0   3   4 3335.15  102.07
   0   3   4 3215.69   98.52
   0  -3  -5  662.51   20.63
   0   3   5  685.92   21.34
   0  -3  -5  698.19   22.34
   0  -3  -5  661.54   21.29
   0   3   5  694.47   22.31
   0   3   5  724.98   23.15
   0  -3  -6   49.04    2.81
   0   3   6   53.90    2.91
   0  -3  -6   48.93    3.18
   0  -3  -6   48.80    3.15
   0   3   6   52.14    3.41
   0   3   6   50.71    3.28
   0  -3  -7   12.54    2.00
   0   3   7    9.57    2.02
   0  -3  -7    8.52    2.29
   0  -3  -7    9.35    2.39
   0   3   7   15.51    2.37
   0   3   7    9.80    2.49
   0  -3  -8  982.95   30.35
   0   3   8 1034.12   31.82
   0  -3  -8 1029.93   32.51
   0  -3  -8 1092.56   34.45
   0   3   8  950.83   30.09
   0   3   8 1030.25   32.67
   0  -3  -9    1.08    1.84
   0   3   9    3.55    2.13
   0  -3  -9    0.53    2.11
   0  -3  -9    3.58    2.45
   0   3   9    6.02    2.36
   0   3   9    2.86    2.08
   0  -3 -10  231.33    8.02
   0   3  10  220.68    7.75
   0  -3 -10  226.49    8.39
   0  -3 -10  208.73    8.12
   0   3  10  220.19    8.14
   0  -3 -11   13.14    2.11
   0   3  11   16.01    2.60
   0  -3 -11   17.81    3.47
   0  -3 -11   17.98    2.92
   0   3  11   15.66    2.60
   0  -3 -12  242.79    8.36
   0   3  12  235.37    8.31
   0  -3 -12  251.83   10.07
   0  -3 -12  247.15    9.02
   0   3  12  242.31    8.83
   0  -3 -13   24.47    2.78
   0   3  13   22.36    3.24
   0  -3 -13   13.75    4.57
   0  -3 -13   26.52    3.58
   0   3  13   30.11    3.29
   0  -4  14   12.75    5.15
   0  -4  14   14.92    5.28
   0   4 -14   23.42    3.96
   0   4 -14   15.21    5.15
   0  -4  13   85.36    4.86
   0  -4  13   85.95    5.23
   0   4 -13   90.42    4.70
   0   4 -13   86.72    5.54
   0  -4  12   64.59    3.70
   0  -4  12   73.16    4.92
   0  -4  11  979.08   30.07
   0  -4  11  935.65   29.80
   0   4 -11  963.90   30.74
   0   4 -11  885.61   28.25
   0  -4  10    4.88    1.81
   0  -4  10    1.79    2.92
   0   4 -10    2.97    2.31
   0   4 -10    3.50    2.28
   0  -4   9   33.19    2.18
   0  -4   9   33.09    3.44
   0   4  -9   34.61    3.16
   0   4  -9   32.25    2.70
   0  -4   8    1.28    1.40
   0  -4   8    0.82    2.26
   0   4  -8    2.84    2.05
   0  -4   7 1819.32   55.02
   0  -4   7 1853.22   57.49
   0   4  -7 1777.35   54.84
   0  -4   6  313.50    9.75
   0  -4   6  323.83   11.19
   0   4  -6  358.21   12.03
   0  -4   5   30.04    1.47
   0  -4   5   28.28    2.70
   0   4  -5   32.96    2.57
   0  -4   4  137.97    4.57
   0  -4   4  141.74    4.67
   0  -4   4  140.22    5.54
   0   4  -4  146.14    5.50
   0  -4   3  247.47    7.85
   0  -4   3  246.83    8.57
   0   4  -3  245.37    8.48
   0  -4   2  152.10    5.07
   0  -4   2  151.74    5.73
   0   4  -2  148.52    5.55
   0  -4   1   75.47    2.95
   0   4  -1   74.81    3.03
   0  -4   1   70.46    3.36
   0   4  -1   65.67    3.12
   0  -4   0  264.75    8.62
   0   4   0  260.39    8.41
   0  -4   0  264.26    9.01
   0  -4   0  250.54    8.54
   0   4   0  256.84    8.67
   0  -4  -1   41.04    2.24
   0   4   1   40.41    2.21
   0  -4  -1   38.18    2.49
   0  -4  -1   39.10    2.55
   0   4   1   41.73    2.63
   0   4   1   41.62    2.52
   0  -4  -2   35.76    2.29
   0   4   2   34.64    2.29
   0  -4  -2   32.59    2.39
   0  -4  -2   28.70    2.41
   0   4   2   28.73    2.21
   0   4   2   27.44    2.29
   0  -4  -3 2419.84   73.18
   0   4   3 2358.50   71.35
   0   4   3 2484.41   76.34
   0   4   3 2398.86   73.71
   0  -4  -4  780.35   24.21
   0   4   4  802.63   24.88
   0  -4  -4  785.84   24.96
   0  -4  -4  785.52   24.92
   0   4   4  804.57   25.64
   0   4   4  806.67   25.64
   0  -4  -5  222.61    7.57
   0   4   5  217.12    7.55
   0  -4  -5  215.51    7.89
   0  -4  -5  214.86    7.83
   0  -4  -6  630.71   19.82
   0   4   6  605.69   19.00
   0  -4  -6  597.29   19.39
   0  -4  -6  585.51   19.10
   0   4   6  605.04   19.58
   0   4   6  608.27   19.58
   0  -4  -7  291.22    9.75
   0   4   7  308.82   10.32
   0  -4  -7  308.33   10.80
   0  -4  -7  303.65   10.59
   0   4   7  310.11   10.62
   0   4   7  305.43   10.64
   0  -4  -8  164.34    6.01
   0   4   8  163.04    6.09
   0  -4  -8  165.63    6.68
   0  -4  -8  163.53    6.49
   0   4   8  164.98    6.36
   0   4   8  162.40    6.47
   0  -4  -9   36.24    2.65
   0   4   9   35.13    2.76
   0  -4  -9   28.31    2.65
   0  -4  -9   34.90    3.47
   0   4  10  108.95    4.60
   0  -4 -10   97.10    4.57
   0  -4 -10   95.18    5.20
   0   4  10  108.97    4.86
   0  -4 -11  140.25    5.55
   0   4  11  139.96    5.39
   0   4  11  131.16    5.42
   0  -4 -12   48.70    3.18
   0   4  12   50.66    3.50
   0  -4 -12   41.97    5.23
   0  -4 -12   48.27    3.78
   0   4  12   50.61    3.47
   0  -5  13  128.47    5.68
   0  -5  13  146.39    7.22
   0   5 -13  158.98    6.73
   0   5 -13  174.51    8.57
   0  -5  12    1.16    2.32
   0  -5  12    1.03    3.21
   0   5 -12    0.53    3.45
   0   5 -12    3.44    2.78
   0  -5  11  577.76   17.98
   0  -5  11  561.62   18.60
   0   5 -11  579.70   18.69
   0   5 -11  558.71   18.65
   0  -5  10    0.05    1.74
   0  -5  10    1.61    2.76
   0   5 -10    1.68    2.57
   0   5 -10    0.11    2.84
   0  -5   9    4.97    1.42
   0  -5   9    4.13    2.76
   0   5  -9    9.33    2.78
   0  -5   8    5.15    1.19
   0  -5   8    4.91    2.71
   0   5  -8    6.89    2.60
   0  -5   7  222.29    7.10
   0  -5   7  231.65    8.59
   0   5  -7  225.84    8.43
   0  -5   6  387.43   12.04
   0  -5   6  369.03   11.43
   0  -5   6  381.62   12.93
   0   5  -6  383.40   12.96
   0  -5   5   64.54    2.45
   0  -5   5   72.40    2.68
   0  -5   5   53.90    3.29
   0   5  -5   62.28    3.54
   0  -5   4    6.55    1.05
   0  -5   4    2.24    2.00
   0   5  -4    7.59    2.20
   0  -5   3   29.62    1.70
   0  -5   3   30.01    2.58
   0   5  -3   26.33    2.49
   0  -5   2 2426.30   73.21
   0  -5   2 2497.33   76.68
   0   5  -2 2468.27   75.81
   0  -5   1  553.87   17.21
   0   5  -1  550.64   17.14
   0  -5   1  553.22   17.74
   0  -5   1  578.24   18.56
   0   5  -1  585.67   18.82
   0  -5   0  549.99   17.19
   0   5   0  520.94   16.27
   0  -5   0  519.97   16.74
   0  -5   0  545.80   17.58
   0   5   0  540.79   17.47
   0  -5  -1    5.26    1.53
   0   5   1    5.99    1.49
   0  -5  -1    5.67    1.97
   0  -5  -1    6.01    1.82
   0   5   1    3.24    1.78
   0  -5  -2 3585.37  108.01
   0   5   2 3469.14  104.64
   0  -5  -2 3459.45  105.98
   0  -5  -2 3488.51  106.79
   0   5   2 3443.31  105.41
   0   5   2 3772.63  115.42
   0  -5  -3   12.74    2.03
   0   5   3    9.43    1.89
   0  -5  -3   11.77    2.18
   0  -5  -3   11.54    2.13
   0   5   3   14.08    2.00
   0   5   3   10.44    2.02
   0  -5  -4  118.23    4.58
   0   5   4  115.28    4.63
   0  -5  -4  105.06    4.65
   0  -5  -4  103.38    4.58
   0   5   4  114.10    4.96
   0   5   4  119.77    4.84
   0  -5  -5   20.00    2.26
   0   5   5   19.00    2.28
   0  -5  -5   19.66    2.58
   0  -5  -5   17.27    2.47
   0   5   5   21.39    2.45
   0   5   5   17.79    2.15
   0  -5  -6  289.93    9.65
   0   5   6  287.35    9.72
   0  -5  -6  300.74   10.51
   0  -5  -6  293.64   10.43
   0   5   6  276.53    9.72
   0   5   6  282.66    9.91
   0  -5  -7   22.18    2.42
   0   5   7   19.10    2.23
   0  -5  -7   22.91    2.53
   0  -5  -7   17.32    2.62
   0   5   7   20.53    2.87
   0   5   7   19.74    2.57
   0  -5  -8   21.18    2.20
   0   5   8   23.20    2.53
   0  -5  -8   14.43    2.76
   0  -5  -8   22.04    2.71
   0   5   8   19.39    3.12
   0   5   8   21.66    2.65
   0  -5  -9   93.47    4.07
   0   5   9   85.25    4.05
   0  -5  -9   71.82    4.50
   0  -5  -9   82.47    4.31
   0   5   9   82.91    4.76
   0   5   9   85.88    4.26
   0  -5 -10   12.09    2.37
   0   5  10   15.45    2.55
   0  -5 -10    6.02    2.74
   0  -5 -10    6.46    3.55
   0   5  10    6.93    3.23
   0   5  10   11.91    2.52
   0  -5 -11  105.66    4.44
   0   5  11  108.45    4.76
   0   5  11  105.09    4.86
   0  -5 -12   28.67    2.91
   0   5  12   38.07    3.58
   0  -5 -12   36.77    6.26
   0  -5 -12   32.63    3.81
   0   5  12   39.47    3.68
   0  -6  13  341.75   12.83
   0   6 -13  349.50   13.74
   0   6 -13  339.49   12.06
   0  -6  12   30.77    4.25
   0   6 -12   33.82    3.92
   0   6 -12   30.32    4.52
   0  -6  11  284.12   10.70
   0   6 -11  244.08    9.54
   0   6 -11  258.13    9.30
   0  -6  10   29.11    3.52
   0   6 -10   34.11    3.54
   0  -6   9    5.52    3.02
   0   6  -9    5.10    2.37
   0  -6   8  323.02   11.41
   0   6  -8  325.12   11.22
   0  -6   7   96.62    3.41
   0  -6   7  102.23    3.57
   0  -6   7  102.73    4.99
   0   6  -7  101.28    4.67
   0  -6   6   27.54    1.55
   0  -6   6   33.16    1.71
   0  -6   6   32.38    3.12
   0   6  -6   33.38    2.79
   0  -6   5  164.01    5.46
   0  -6   5  152.52    6.23
   0   6  -5  149.89    5.83
   0  -6   4  199.04    6.49
   0  -6   4  191.13    7.12
   0   6  -4  189.20    6.89
   0  -6   3  526.10   16.30
   0  -6   3  495.11   16.11
   0   6  -3  530.14   17.01
   0  -6   2  115.81    4.31
   0  -6   2  114.73    4.86
   0   6  -2  113.42    4.67
   0  -6   1  178.06    6.18
   0  -6   1  175.96    6.59
   0  -6   1  178.86    6.70
   0   6  -1  173.86    6.44
   0  -6   0   24.70    2.07
   0   6   0   26.12    1.97
   0  -6   0   24.25    2.34
   0  -6   0   25.54    2.39
   0   6   0   26.54    2.37
   0  -6  -1  214.54    7.43
   0   6   1  220.84    7.64
   0  -6  -1  215.19    7.75
   0  -6  -1  211.80    7.73
   0   6   1  222.61    7.85
   0  -6  -2  835.40   25.93
   0   6   2  825.07   25.62
   0  -6  -2  799.08   25.36
   0  -6  -2  781.32   24.88
   0   6   2  836.21   26.67
   0   6   2  859.46   27.15
   0  -6  -3  132.74    5.12
   0   6   3  125.09    4.86
   0  -6  -3  125.64    5.25
   0  -6  -3  117.67    5.10
   0   6   3  127.55    5.31
   0   6   3  124.24    5.38
   0  -6  -4    0.71    1.84
   0   6   4    2.26    2.03
   0  -6  -4    2.52    2.00
   0  -6  -4   -0.34    2.21
   0   6   4   -0.84    2.23
   0   6   4   -0.03    1.97
   0  -6  -5  394.05   12.80
   0   6   5  377.42   12.28
   0  -6  -5  386.14   13.16
   0  -6  -5  392.92   13.29
   0   6   5  379.52   13.08
   0   6   5  391.31   13.24
   0  -6  -6    2.15    1.92
   0   6   6    2.50    2.13
   0  -6  -6   -0.34    2.37
   0  -6  -6   -1.60    2.37
   0   6   6    1.60    2.60
   0   6   6    0.89    2.10
   0  -6  -7  893.36   27.64
   0   6   7  900.46   27.81
   0   6   7  927.74   29.32
   0   6   7  939.85   29.86
   0  -6  -8   41.31    2.57
   0   6   8   48.17    3.07
   0   6   8   42.10    3.52
   0   6   8   41.25    3.10
   0  -6  -9    0.44    1.84
   0   6   9    1.08    2.10
   0  -6  -9    1.89    2.60
   0  -6  -9   -2.71    3.36
   0   6   9    0.77    3.12
   0   6   9    3.63    2.32
   0  -6 -10   30.32    2.92
   0   6  10   30.62    3.00
   0  -6 -10   22.47    4.60
   0  -6 -10   26.07    3.26
   0   6  10   29.95    2.79
   0   6  10   19.31    3.91
   0  -6 -11  301.39    9.90
   0   6  11  294.93    9.85
   0  -6 -11  310.27   11.04
   0  -6 -11  274.75   11.62
   0   6  11  300.42   10.44
   0  -7  12  175.15    8.39
   0  -7  11   55.06    5.02
   0  -7  10   11.93    3.81
   0   7 -10   11.67    2.42
   0  -7   9   83.91    4.99
   0   7  -9   86.78    4.37
   0  -7   8  256.67    9.46
   0   7  -8  265.55    9.43
   0  -7   7  263.94    8.38
   0  -7   7  259.26    8.20
   0  -7   7  284.12   10.25
   0   7  -7  260.87    9.27
   0  -7   6  219.87    7.10
   0  -7   6  241.02    7.78
   0  -7   6  263.45    9.67
   0   7  -6  249.41    8.91
   0  -7   5  171.44    5.75
   0  -7   5  184.35    7.25
   0   7  -5  178.06    7.01
   0  -7   4   43.36    2.24
   0  -7   4   50.06    3.54
   0   7  -4   45.14    3.24
   0  -7   3   -0.65    1.47
   0  -7   3    1.68    2.41
   0   7  -3    2.39    2.34
   0  -7   2  237.95    7.91
   0  -7   2  220.51    7.99
   0  -7   2  236.01    8.64
   0   7  -2  237.46    8.80
   0  -7   1   58.05    2.95
   0  -7   1   60.71    3.62
   0  -7   1   57.05    3.31
   0   7  -1   54.18    3.57
   0  -7   0   13.04    1.90
   0   7   0   12.03    2.07
   0  -7   0   10.70    2.16
   0  -7   0   10.54    2.47
   0   7   0    9.65    2.58
   0  -7  -1  263.13    8.96
   0   7   1  255.54    8.72
   0  -7  -1  251.99    9.04
   0  -7  -1  278.14    9.88
   0   7   1  248.76    9.09
   0  -7  -2    2.32    2.02
   0   7   2    9.59    2.21
   0  -7  -2    8.30    2.29
   0  -7  -2   11.75    2.76
   0   7   2    6.10    2.34
   0  -7  -3  188.23    6.80
   0   7   3  192.91    6.96
   0  -7  -3  188.23    7.28
   0  -7  -3  180.48    7.14
   0   7   3  190.33    7.36
   0   7   3  183.38    6.91
   0  -7  -4  219.71    7.65
   0   7   4  238.43    8.35
   0  -7  -4  216.48    8.04
   0  -7  -4  214.54    8.04
   0   7   4  239.08    8.72
   0   7   4  238.27    8.52
   0  -7  -5  423.75   13.74
   0   7   5  417.78   13.46
   0  -7  -5  429.40   14.38
   0  -7  -5  448.94   14.98
   0   7   5  434.41   14.34
   0   7   5  417.46   13.98
   0  -7  -6   22.60    2.74
   0   7   6   24.30    2.47
   0  -7  -6   16.79    3.07
   0  -7  -6   22.05    2.89
   0   7   6   28.01    2.81
   0   7   6   18.03    3.07
   0  -7  -7  273.14    9.22
   0   7   7  271.04    9.20
   0  -7  -7  265.55    9.52
   0  -7  -7  265.88    9.75
   0   7   7  278.14    9.93
   0   7   7  277.01   10.15
   0  -7  -8    8.85    2.26
   0   7   8    3.31    2.31
   0  -7  -8    8.09    2.68
   0  -7  -8    4.78    3.15
   0   7   8    8.30    3.28
   0   7   8   11.41    2.68
   0  -7  -9   12.83    2.55
   0   7   9   11.66    2.83
   0  -7  -9   13.95    3.08
   0  -7  -9   10.38    3.94
   0   7   9   18.60    4.41
   0   7   9   14.56    2.52
   0  -7 -10   -0.50    2.32
   0   7  10    2.71    2.84
   0  -7 -10    1.00    3.29
   0  -7 -10    2.86    5.15
   0   7  10   -2.70    2.91
   0   7  10   -0.21    4.39
   0  -8  12    0.66    5.41
   0   8 -12    7.55    3.44
   0   8 -12    6.42    5.89
   0  -8  11    0.42    4.08
   0   8 -11    1.84    2.95
   0  -8  10    9.59    3.99
   0   8 -10   13.69    2.84
   0  -8   9   50.19    4.18
   0   8  -9   57.94    3.76
   0  -8   8   27.64    3.75
   0   8  -8   26.54    2.92
   0  -8   7  220.35    7.14
   0  -8   7  210.18    6.81
   0  -8   7  221.48    8.49
   0   8  -7  211.64    7.91
   0  -8   6    0.29    1.68
   0  -8   6    0.92    1.61
   0  -8   6    1.78    2.94
   0   8  -6   -0.36    2.36
   0  -8   5   25.07    2.08
   0  -8   5   24.78    3.26
   0   8  -5   25.52    3.07
   0  -8   4   10.57    1.84
   0  -8   4   10.14    2.94
   0   8  -4   10.15    2.50
   0  -8   3    9.33    1.92
   0  -8   3   12.17    2.92
   0  -8   3    9.88    2.66
   0   8  -3    7.76    2.52
   0  -8   2   46.51    2.97
   0  -8   2   48.59    3.41
   0  -8   2   51.08    3.68
   0   8  -2   51.38    3.45
   0  -8   1  180.64    6.46
   0  -8   1  196.14    7.67
   0  -8   1  184.68    7.12
   0   8  -1  190.00    7.18
   0  -8   0   13.25    2.16
   0  -8   0    9.40    2.73
   0  -8   0    6.47    2.55
   0   8   0    7.64    2.34
   0  -8  -1  376.13   12.37
   0   8   1  374.68   12.30
   0  -8  -1  377.42   12.85
   0  -8  -1  378.23   12.87
   0   8   1  382.11   12.80
   0  -8  -2   40.83    2.92
   0   8   2   40.55    2.81
   0  -8  -2   43.26    3.42
   0  -8  -2   45.06    3.45
   0   8   2   42.12    3.13
   0  -8  -3  112.24    4.76
   0   8   3  108.06    4.65
   0  -8  -3  111.65    5.18
   0  -8  -3  111.06    5.15
   0   8   3  114.65    5.29
   0  -8  -4  128.98    4.99
   0   8   4  143.56    5.62
   0  -8  -4  123.75    5.44
   0  -8  -4  138.59    6.10
   0   8   4  135.52    6.01
   0  -8  -5    2.16    2.37
   0   8   5    4.37    2.39
   0  -8  -5    0.40    2.55
   0  -8  -5    3.57    2.65
   0   8   5    7.02    2.87
   0   8   5    2.92    2.41
   0  -8  -6  500.60   16.00
   0   8   6  501.08   16.05
   0  -8  -6  488.49   16.16
   0  -8  -6  535.30   17.85
   0   8   6  507.70   16.90
   0   8   6  490.26   16.13
   0  -8  -7    6.09    2.32
   0   8   7    1.18    2.36
   0  -8  -7   -2.66    3.45
   0  -8  -7    2.68    2.70
   0   8   7   -0.39    3.44
   0   8   7   -1.89    2.39
   0  -8  -8    9.91    2.28
   0   8   8   12.33    2.55
   0  -8  -8    9.73    3.39
   0  -8  -8    5.62    4.10
   0   8   8    9.81    4.33
   0   8   8    8.78    2.63
   0  -8  -9   -2.07    2.41
   0   8   9   -2.11    2.78
   0  -8  -9    3.81    4.91
   0  -8  -9    0.52    3.21
   0   8   9   -4.26    3.18
   0   8   9    4.37    4.67
   0  -9  11    8.52    5.60
   0   9 -11    2.44    3.13
   0  -9  10   46.85    5.59
   0   9 -10   58.65    3.73
   0  -9   9  224.07    9.51
   0   9  -9  221.64    8.31
   0  -9   8   84.02    5.44
   0   9  -8   76.00    4.26
   0  -9   7   65.02    2.83
   0  -9   7   71.97    3.00
   0  -9   7   66.33    4.75
   0   9  -7   75.26    4.31
   0  -9   6   44.91    2.66
   0  -9   6   40.39    2.62
   0  -9   6   33.32    3.68
   0   9  -6   46.33    3.75
   0  -9   5   54.21    2.95
   0  -9   5   47.53    3.91
   0   9  -5   53.08    3.81
   0  -9   4  141.40    5.29
   0  -9   4  149.34    6.22
   0  -9   4  148.66    6.51
   0   9  -4  135.33    5.99
   0  -9   3  335.29   10.96
   0  -9   3  345.30   11.99
   0  -9   3  328.03   11.54
   0   9  -3  339.17   11.82
   0  -9   2  160.57    5.99
   0  -9   2  155.49    6.36
   0  -9   2  166.76    6.88
   0   9  -2  150.53    6.28
   0  -9   1  203.24    7.28
   0  -9   1  216.64    8.30
   0  -9   1  199.69    7.72
   0   9  -1  190.81    7.41
   0  -9   0   -0.82    2.49
   0  -9   0    8.57    3.00
   0  -9   0    1.52    2.79
   0   9   0    2.83    2.50
   0  -9  -1   10.33    2.41
   0  -9  -1   10.35    2.89
   0  -9  -1   12.11    3.02
   0   9   1   10.77    2.52
   0  -9  -2   14.08    2.39
   0   9   2   19.63    2.52
   0  -9  -2   18.14    3.08
   0  -9  -2   18.97    3.47
   0   9   2   18.37    2.78
   0  -9  -3    3.87    2.24
   0   9   3   -2.34    2.41
   0  -9  -3    0.11    2.73
   0  -9  -3   -0.03    2.84
   0   9   3    2.39    3.00
   0  -9  -4   -1.10    1.95
   0   9   4   -0.90    2.03
   0  -9  -4   -2.39    2.86
   0  -9  -4    1.47    2.71
   0   9   4    1.99    3.20
   0  -9  -5   63.33    3.44
   0   9   5   56.69    3.29
   0  -9  -5   64.52    4.12
   0  -9  -5   57.36    4.13
   0   9   5   57.13    4.16
   0  -9  -6   10.07    2.52
   0   9   6    6.15    2.62
   0  -9  -6    8.15    3.15
   0  -9  -6    8.43    3.87
   0   9   6    6.46    3.81
   0   9   6    7.55    2.60
   0  -9  -7   19.32    2.63
   0   9   7   16.92    2.79
   0  -9  -7   17.53    3.65
   0  -9  -7   10.96    4.60
   0   9   7   18.65    3.39
   0   9   7   17.08    4.13
   0 -10   9    2.10    5.71
   0  10  -9    2.39    2.97
   0 -10   8    1.63    5.02
   0  10  -8    3.37    2.92
   0 -10   7    6.86    4.34
   0  10  -7    8.57    2.84
   0 -10   6    0.21    2.28
   0 -10   6   -0.47    2.32
   0 -10   6   -2.18    3.70
   0  10  -6    1.37    2.99
   0 -10   5    2.00    2.62
   0 -10   5    1.92    3.71
   0 -10   5   -2.65    2.91
   0  10  -5    1.24    2.91
   0 -10   4  709.65   22.10
   0 -10   4  778.58   25.18
   0 -10   4  750.17   24.10
   0  10  -4  722.08   23.28
   0 -10   3  326.41   10.80
   0 -10   3  334.65   11.62
   0 -10   3  351.60   12.43
   0  10  -3  324.64   11.45
   0 -10   2  127.24    5.09
   0 -10   2  138.07    6.52
   0 -10   2  131.36    5.84
   0  10  -2  128.19    5.80
   0 -10   1   28.96    2.70
   0 -10   1   23.36    3.57
   0 -10   1   33.43    3.50
   0  10  -1   23.88    3.29
   0 -10   0   55.74    3.41
   0 -10   0   64.28    4.20
   0 -10   0   71.90    4.58
   0  10   0   64.46    4.13
   0 -10  -1   76.47    3.87
   0 -10  -1   76.23    4.75
   0 -10  -1   76.87    4.54
   0  10   1   67.93    4.04
   0 -10  -2   62.60    3.58
   0 -10  -2   63.86    4.26
   0 -10  -2   65.19    4.50
   0  10   2   69.88    4.49
   0 -10  -3  204.69    7.36
   0  10   3  210.34    7.81
   0 -10  -3  195.98    7.83
   0 -10  -3  225.52    8.85
   0  10   3  203.73    8.10
   0 -10  -4   61.20    3.71
   0  10   4   50.51    3.60
   0 -10  -4   50.14    4.31
   0 -10  -4   42.99    4.16
   0  10   4   55.14    4.67
   0 -10  -5  272.98    9.27
   0  10   5  278.95    9.56
   0 -10  -5  283.79   10.56
   0 -10  -5  283.31   10.78
   0  10   5  282.34   10.35
   0 -10  -6   10.02    2.62
   0  10   6   13.96    2.91
   0 -10  -6   10.64    5.52
   0 -10  -6    8.44    4.33
   0  10   6    9.15    4.49
   0  11  -8   11.64    3.99
   0 -11   7    3.76    3.49
   0 -11   7   -3.00    5.88
   0  11  -7    0.76    3.05
   0 -11   6    1.90    3.33
   0 -11   6    4.58    3.15
   0 -11   6    3.58    4.94
   0 -11   6    6.10    3.24
   0  11  -6    0.92    3.36
   0 -11   5    1.66    3.15
   0 -11   5    6.72    4.62
   0 -11   5    3.29    3.05
   0  11  -5    3.34    3.12
   0 -11   4    7.04    2.74
   0 -11   4    3.39    2.99
   0 -11   4    4.65    4.62
   0  11  -4    8.78    3.29
   0 -11   3    2.23    2.70
   0 -11   3   -5.29    4.25
   0 -11   3    3.13    2.94
   0  11  -3    2.02    3.02
   0 -11   2   36.55    3.33
   0 -11   2   31.25    3.76
   0 -11   2   27.35    4.63
   0  11  -2   25.17    3.54
   0 -11   1    1.50    2.57
   0 -11   1   -2.24    4.15
   0 -11   1    2.42    3.26
   0  11  -1    2.02    3.28
   0 -11   0    4.65    2.76
   0 -11   0    4.16    3.12
   0 -11   0    5.15    4.07
   0  11   0    2.70    3.12
   0 -11  -1  136.47    5.57
   0 -11  -1  133.70    6.72
   0 -11  -1  128.47    6.34
   0  11   1  128.11    6.20
   0 -11  -2  107.50    4.88
   0 -11  -2  118.96    6.17
   0 -11  -2  103.15    5.97
   0  11   2   99.15    5.71
   0 -11  -3  242.79    8.65
   0 -11  -3  233.75    9.27
   0 -11  -3  265.71   10.56
   0  11   3  212.12    8.49
   0 -11  -4    1.15    2.60
   0 -11  -4    5.89    4.68
   0 -11  -4   -2.76    5.29
   0  11   4    4.16    4.62
   0 -12   4    5.00    3.68
   0 -12   4   10.36    3.94
   0 -12   4   15.92    6.54
   0  12  -4    8.59    3.86
   0 -12   3    6.10    3.34
   0 -12   3    7.31    6.23
   0 -12   3    5.76    4.16
   0  12  -3    4.67    3.89
   0 -12   2    5.41    3.50
   0 -12   2   -4.41    3.62
   0 -12   2    3.42    5.57
   0  12  -2    1.81    4.16
   0 -12   1  127.89    5.73
   0 -12   1  122.25    7.86
   0 -12   1  119.39    6.20
   0  12  -1  118.25    6.51
   0 -12   0   15.79    4.04
   0 -12   0   10.12    4.28
   0  12   0    9.01    4.58
   1 -12  -2   -0.47    3.10
  -1  12   2    1.84    4.81
   1 -12  -2    5.52    4.52
   1 -12  -2   -0.60    4.97
   1 -12  -1   33.03    3.79
  -1  12   1   27.88    4.94
   1 -12  -1   20.37    4.21
   1 -12  -1   36.11    6.10
   1 -12   0   28.48    3.55
  -1  12   0   25.99    4.33
   1 -12   0   29.19    4.16
   1 -12   0   19.55    5.63
   1 -12   1    8.73    2.89
  -1  12  -1    7.10    4.31
   1 -12   1   11.49    3.81
   1 -12   1   14.22    5.39
   1 -12   2   62.52    3.94
  -1  12  -2   53.22    5.00
   1 -12   2   65.77    5.89
   1 -12   2   56.23    4.75
   1 -12   3   12.67    3.33
  -1  12  -3   10.17    3.81
   1 -12   3   16.60    4.02
   1 -12   3    5.80    5.02
   1 -12   4    8.60    3.87
  -1  12  -4    5.88    4.10
   1 -12   4    7.65    5.18
   1 -12   4    2.89    3.78
   1 -12   5    3.34    3.31
  -1  12  -5    0.86    4.47
   1 -12   5    4.94    3.79
   1 -12   5    2.87    6.57
  -1  11   5   16.56    3.31
   1 -11  -5   15.95    2.97
  -1  11   5   14.88    5.18
   1 -11  -5   10.40    4.78
   1 -11  -5   15.17    5.33
  -1  11   4    2.76    2.99
   1 -11  -4    0.92    2.70
  -1  11   4   -1.40    4.07
   1 -11  -4   -2.87    3.96
   1 -11  -4    1.86    4.26
  -1  11   3   78.46    4.44
   1 -11  -3   77.68    4.12
  -1  11   3   69.64    5.07
   1 -11  -3   70.67    4.99
   1 -11  -3   75.19    5.47
  -1  11   2  921.93   28.80
   1 -11  -2  891.74   27.62
  -1  11   2  955.67   30.41
   1 -11  -2  984.56   31.56
   1 -11  -2  925.00   29.59
   1 -11  -1  750.81   23.44
  -1  11   1  757.11   24.51
   1 -11  -1  743.71   24.12
   1 -11  -1  738.54   23.86
   1 -11   0   55.79    3.66
  -1  11   0   52.42    4.33
   1 -11   0   62.68    4.34
   1 -11   0   61.94    4.70
   1 -11   1   -0.23    2.66
  -1  11  -1    3.02    3.26
   1 -11   1    0.82    3.21
   1 -11   1   -1.16    3.84
   1 -11   2    8.57    2.68
  -1  11  -2    9.81    3.50
   1 -11   2   15.19    3.31
   1 -11   2   12.25    3.84
   1 -11   3    8.48    2.78
  -1  11  -3    6.76    3.39
   1 -11   3    9.35    3.34
   1 -11   3    3.20    3.70
   1 -11   4   12.54    2.94
  -1  11  -4   15.74    3.54
   1 -11   4   11.70    4.07
   1 -11   4   15.76    3.31
   1 -11   5   -2.73    2.42
  -1  11  -5    2.83    2.89
   1 -11   5    2.60    3.20
   1 -11   5   -3.08    4.39
  -1  11  -6   61.00    4.21
   1 -11   6   63.67    4.39
   1 -11   6   66.91    5.83
  -1  11  -7    8.33    3.37
   1 -11   7    6.20    5.21
  -1  11  -8    0.26    3.57
   1 -11   8   -2.73    5.83
  -1  10   7   -2.45    2.83
   1 -10  -7   -1.40    2.68
  -1  10   7   -2.21    4.97
   1 -10  -7    3.39    4.73
   1 -10  -7   -6.18    4.31
  -1  10   6    8.49    3.02
   1 -10  -6   13.62    2.53
  -1  10   6   10.44    4.36
   1 -10  -6    9.73    3.87
   1 -10  -6   14.61    4.70
  -1  10   5   -1.10    2.73
   1 -10  -5   -2.02    2.58
  -1  10   5    2.68    3.55
   1 -10  -5   -1.58    3.33
   1 -10  -5   -2.05    3.28
  -1  10   4  331.09   11.14
   1 -10  -4  331.74   10.98
  -1  10   4  349.17   12.35
   1 -10  -4  350.63   12.33
   1 -10  -4  320.92   11.33
  -1  10   3   11.99    2.73
   1 -10  -3   10.96    2.65
  -1  10   3    7.62    2.99
   1 -10  -3    9.51    3.42
   1 -10  -3   15.66    3.44
  -1  10   2  227.62    8.04
   1 -10  -2  225.68    7.96
  -1  10   2  229.23    8.62
   1 -10  -2  228.75    8.67
   1 -10  -2  227.78    8.46
  -1  10   1  242.31    8.44
   1 -10  -1  239.56    8.33
  -1  10   1  226.00    8.38
   1 -10  -1  241.50    9.06
   1 -10  -1  224.07    8.48
   1 -10   0   55.94    3.33
  -1  10   0   50.74    3.49
   1 -10   0   48.96    4.10
   1 -10   0   51.92    3.73
   1 -10   1   90.22    4.12
  -1  10  -1   82.15    4.36
   1 -10   1   89.32    4.86
   1 -10   1   89.40    4.60
   1 -10   2    7.30    2.15
  -1  10  -2    3.66    2.70
   1 -10   2    6.30    3.24
   1 -10   2    9.35    3.00
   1 -10   3   -1.70    2.05
  -1  10  -3   -0.97    2.66
   1 -10   3   -3.73    3.34
   1 -10   3    1.55    2.84
   1 -10   4  272.01    9.02
  -1  10  -4  266.36    9.40
   1 -10   4  269.27    9.85
   1 -10   4  262.81    9.73
   1 -10   5  230.52    7.55
  -1  10  -5  225.36    8.22
   1 -10   5  241.50    9.28
  -1  10  -6    2.10    2.99
   1 -10   6    2.50    3.39
  -1  10  -7    6.91    2.89
   1 -10   7    5.94    4.05
  -1  10  -8   47.93    3.73
   1 -10   8   25.36    4.57
  -1  10  -9   -0.10    2.83
   1 -10   9    3.92    4.97
  -1   9   8  227.62    8.01
   1  -9  -8  239.24    8.31
  -1   9   8  251.02   10.27
  -1   9   8  236.17    8.98
   1  -9  -8  227.13    8.77
   1  -9  -8  234.88    9.88
  -1   9   7   57.63    3.39
   1  -9  -7   58.34    3.18
  -1   9   7   67.41    4.29
  -1   9   7   56.47    4.52
  -1   9   6   19.53    2.55
   1  -9  -6   17.08    2.23
  -1   9   6   18.03    2.97
  -1   9   6   13.98    3.24
   1  -9  -6   17.24    3.16
   1  -9  -6   14.61    3.96
  -1   9   5  220.19    7.72
   1  -9  -5  211.96    7.38
  -1   9   5  228.59    8.60
   1  -9  -5  233.75    8.72
   1  -9  -5  210.18    8.01
  -1   9   4 1031.70   31.77
   1  -9  -4  988.12   30.48
  -1   9   4 1076.10   33.85
   1  -9  -4  989.73   31.24
   1  -9  -4 1016.04   32.19
  -1   9   3  214.70    7.68
   1  -9  -3  211.80    7.67
  -1   9   3  207.28    7.78
   1  -9  -3  218.90    8.20
   1  -9  -3  204.37    7.80
  -1   9   2   81.30    4.05
   1  -9  -2   75.02    3.81
  -1   9   2   81.13    4.34
   1  -9  -2   79.63    4.37
   1  -9  -2   73.84    4.12
  -1   9   1    0.50    2.31
   1  -9  -1    0.08    2.20
  -1   9   1   -0.08    2.11
   1  -9  -1    0.36    2.58
   1  -9  -1    2.10    2.58
  -1   9   0  113.78    4.65
   1  -9   0  114.12    4.73
  -1   9   0  106.75    4.60
   1  -9   0  112.79    5.23
   1  -9   0  112.68    5.15
   1  -9   1    4.05    2.18
  -1   9  -1    4.46    2.37
   1  -9   1    1.11    2.58
   1  -9   1    1.70    2.45
   1  -9   2   10.04    1.99
  -1   9  -2   12.61    2.28
   1  -9   2   15.95    2.89
   1  -9   2   10.61    2.74
   1  -9   3   60.63    2.99
  -1   9  -3   70.21    3.70
   1  -9   3   66.70    4.10
   1  -9   3   61.20    3.81
   1  -9   4   32.53    2.26
  -1   9  -4   26.86    2.87
   1  -9   4   26.94    3.20
   1  -9   5    0.11    1.39
  -1   9  -5    0.71    2.26
   1  -9   5   -3.13    2.68
  -1   9  -6   78.92    3.96
   1  -9   6   76.13    4.58
  -1   9  -7    6.76    2.63
   1  -9   7    2.36    3.33
  -1   9  -8   38.07    3.44
   1  -9   8   42.07    4.15
  -1   9  -9    2.37    2.65
   1  -9   9    3.47    3.87
  -1   9 -10    4.41    2.70
  -1   9 -10   -1.42    4.02
   1  -9  10    5.73    5.02
   1  -9  11   38.61    6.94
  -1   8  10    8.54    3.00
   1  -8 -10    4.05    2.37
  -1   8  10    5.73    3.91
  -1   8  10    8.72    4.70
   1  -8 -10   11.17    5.94
   1  -8 -10    5.09    3.33
  -1   8   9    0.05    2.63
   1  -8  -9    2.36    2.32
  -1   8   9   -3.87    3.87
  -1   8   9   -0.36    3.16
   1  -8  -9   -0.27    2.81
   1  -8  -9    0.97    4.13
  -1   8   8    4.31    2.50
   1  -8  -8   -2.02    2.37
  -1   8   8    1.52    2.47
  -1   8   8    3.29    3.71
   1  -8  -8    1.82    3.33
   1  -8  -8    3.70    2.95
  -1   8   7  363.86   11.93
   1  -8  -7  355.31   11.67
  -1   8   7  395.99   13.56
  -1   8   7  363.22   12.32
   1  -8  -7  366.29   12.51
   1  -8  -7  362.90   12.67
  -1   8   6  392.60   12.75
   1  -8  -6  406.64   13.19
  -1   8   6  388.72   13.00
  -1   8   6  428.27   14.50
   1  -8  -6  416.33   13.96
   1  -8  -6  446.19   15.21
  -1   8   5  283.47    9.49
   1  -8  -5  281.05    9.44
  -1   8   5  282.66    9.73
  -1   8   5  276.53    9.70
   1  -8  -5  277.98    9.72
   1  -8  -5  291.87   10.23
  -1   8   4  338.68   11.24
   1  -8  -4  357.08   11.78
  -1   8   4  354.66   11.93
   1  -8  -4  356.44   12.19
   1  -8  -4  342.39   11.80
  -1   8   3  119.07    4.91
   1  -8  -3  123.90    5.00
  -1   8   3  109.27    5.00
   1  -8  -3  119.96    5.34
   1  -8  -3  113.29    5.10
  -1   8   2  197.11    7.04
   1  -8  -2  196.62    7.07
  -1   8   2  199.21    7.54
   1  -8  -2  200.34    7.38
   1  -8  -2  186.29    7.12
  -1   8   1   14.72    2.07
   1  -8  -1   10.65    2.10
  -1   8   1   13.71    2.58
   1  -8  -1   10.38    2.53
   1  -8  -1   14.29    2.62
  -1   8   0  313.34   10.28
   1  -8   0  293.32    9.73
  -1   8   0  287.35   10.11
   1  -8   0  313.18   10.94
   1  -8   0  310.27   10.65
  -1   8  -1   50.61    2.89
   1  -8   1   53.21    2.89
  -1   8  -1   51.92    3.36
   1  -8   1   54.55    3.50
   1  -8   1   48.57    3.50
   1  -8   2 2678.13   80.84
  -1   8  -2 2745.93   84.36
   1  -8   2 2826.65   86.90
   1  -8   2 2897.68   89.00
   1  -8   3  199.53    6.75
  -1   8  -3  207.12    7.62
   1  -8   3  211.15    7.96
   1  -8   4    1.82    1.42
  -1   8  -4    1.86    2.21
   1  -8   4    1.11    2.41
  -1   8  -5   26.15    2.81
   1  -8   5   18.87    2.97
  -1   8  -6   41.00    3.28
   1  -8   6   33.00    3.29
  -1   8  -7   82.47    4.60
   1  -8   7   79.62    4.70
  -1   8  -8   26.09    3.18
   1  -8   8   15.14    3.36
  -1   8  -9    1.47    2.50
   1  -8   9    3.23    3.49
  -1   8 -10   37.60    3.57
  -1   8 -10   24.44    4.28
   1  -8  10   32.03    4.57
   1  -8  11   56.23    5.65
  -1   8 -12    5.26    3.37
  -1   7  11    7.72    2.84
   1  -7 -11    4.57    2.31
  -1   7  11    6.83    3.20
   1  -7 -11    1.81    5.96
   1  -7 -11    5.88    3.86
  -1   7  10    9.15    2.65
   1  -7 -10    7.57    2.10
  -1   7  10    7.60    3.54
  -1   7  10    5.44    2.63
   1  -7 -10   10.28    3.03
   1  -7 -10    8.30    5.17
  -1   7   9   52.35    3.24
   1  -7  -9   54.24    3.24
  -1   7   9   54.37    3.50
  -1   7   9   44.88    3.94
   1  -7  -9   37.53    4.25
   1  -7  -9   46.12    3.37
  -1   7   8   15.88    2.39
   1  -7  -8   15.67    2.07
  -1   7   8   12.64    3.36
  -1   7   8   16.40    2.87
   1  -7  -8   17.82    2.78
   1  -7  -8   15.51    3.10
  -1   7   7  236.66    8.18
   1  -7  -7  237.63    8.27
  -1   7   7  248.28    8.93
  -1   7   7  242.79    8.81
   1  -7  -7  246.02    8.99
   1  -7  -7  230.04    8.56
  -1   7   6    9.73    2.20
   1  -7  -6    9.48    2.21
  -1   7   6   10.57    2.37
  -1   7   6    6.60    2.58
   1  -7  -6   12.16    2.66
   1  -7  -6    7.89    2.76
  -1   7   5   33.96    2.66
   1  -7  -5   25.09    2.15
  -1   7   5   23.83    2.79
  -1   7   5   26.57    2.65
   1  -7  -5   22.96    2.87
   1  -7  -5   24.68    2.70
  -1   7   4    9.86    2.13
   1  -7  -4    6.01    1.79
  -1   7   4    5.33    2.28
  -1   7   4    7.44    2.03
   1  -7  -4    7.99    2.37
   1  -7  -4    6.22    2.32
  -1   7   3   48.12    2.87
   1  -7  -3   53.18    2.94
  -1   7   3   47.77    2.99
   1  -7  -3   52.01    3.39
   1  -7  -3   55.06    3.34
  -1   7   2    3.89    1.81
   1  -7  -2    6.88    1.97
  -1   7   2    4.07    1.65
   1  -7  -2    5.05    2.20
   1  -7  -2    4.08    1.84
  -1   7   1   87.35    3.66
   1  -7  -1   85.06    3.70
  -1   7   1   84.14    3.84
   1  -7  -1   86.40    3.94
   1  -7  -1   84.04    4.04
  -1   7   0 1517.12   46.12
   1  -7   0 1513.89   46.04
  -1   7   0 1573.46   48.67
   1  -7   0 1568.46   48.59
   1  -7   0 1559.58   48.30
  -1   7  -1  625.54   19.45
   1  -7   1  637.33   19.74
  -1   7  -1  645.08   20.66
   1  -7   1  652.34   20.86
   1  -7   1  624.25   20.02
   1  -7   2   11.85    1.45
  -1   7  -2    9.62    2.10
   1  -7   2   11.03    2.23
   1  -7   3  598.58   18.39
  -1   7  -3  624.41   20.02
   1  -7   3  632.97   20.37
   1  -7   4  198.56    6.41
  -1   7  -4  208.25    7.72
   1  -7   4  192.10    7.31
  -1   7  -5   23.54    2.66
   1  -7   5   22.45    2.94
  -1   7  -6  429.08   14.37
   1  -7   6  436.67   14.72
  -1   7  -7  214.86    8.17
   1  -7   7  210.18    8.02
  -1   7  -8  414.55   14.01
   1  -7   8  425.37   14.42
  -1   7  -9    3.52    2.44
  -1   7  -9   -0.13    2.78
   1  -7   9   -2.03    3.13
  -1   7 -10   54.63    3.68
  -1   7 -10   47.67    4.15
   1  -7  10   51.03    4.71
  -1   7 -11  200.82    8.64
  -1   7 -11  199.04    7.55
   1  -7  11  199.85    8.41
  -1   7 -12   11.17    5.42
  -1   7 -12   17.37    3.41
   1  -7  12   14.50    4.31
   1  -6 -12   17.92    6.18
  -1   6  11   10.91    2.78
   1  -6 -11   14.43    2.16
  -1   6  11   12.98    2.76
   1  -6 -11   12.53    4.42
   1  -6 -11   16.53    3.16
  -1   6  10    4.52    2.16
   1  -6 -10    1.11    2.21
  -1   6  10    3.05    2.49
   1  -6 -10    4.58    3.54
   1  -6 -10    0.48    2.55
  -1   6   9   54.42    3.26
   1  -6  -9   54.00    3.10
  -1   6   9   56.37    3.47
  -1   6   9   46.36    3.58
   1  -6  -9   52.08    3.33
   1  -6  -9   40.75    3.78
  -1   6   8  783.58   24.34
   1  -6  -8  781.16   24.21
  -1   6   8  853.16   27.38
  -1   6   8  804.08   25.62
   1  -6  -8  801.34   25.59
   1  -6  -8  808.44   25.78
  -1   6   7   16.98    2.34
   1  -6  -7   19.92    2.47
  -1   6   7   15.29    2.34
  -1   6   7   14.54    2.68
   1  -6  -7   18.55    2.68
   1  -6  -7   20.24    2.58
  -1   6   6  221.81    7.75
   1  -6  -6  216.48    7.57
  -1   6   6  224.07    8.06
  -1   6   6  229.39    8.20
   1  -6  -6  234.88    8.57
   1  -6  -6  229.72    8.43
  -1   6   5  257.16    8.75
   1  -6  -5  257.48    8.77
  -1   6   5  260.23    9.17
  -1   6   5  255.71    8.98
   1  -6  -5  262.32    9.27
   1  -6  -5  270.40    9.52
  -1   6   4    1.21    1.81
   1  -6  -4    1.28    1.86
  -1   6   4    0.11    1.74
  -1   6   4   -0.68    1.74
   1  -6  -4    1.36    1.95
   1  -6  -4    0.45    1.81
  -1   6   3  886.58   27.43
   1  -6  -3  909.18   28.09
  -1   6   3  923.38   28.96
  -1   6   3  912.73   28.83
   1  -6  -3  904.01   28.41
   1  -6  -3  878.83   27.67
  -1   6   2  231.17    7.93
   1  -6  -2  227.78    7.75
  -1   6   2  217.93    7.70
   1  -6  -2  228.75    7.99
   1  -6  -2  230.04    8.09
  -1   6   1  439.41   13.88
   1  -6  -1  448.29   14.34
  -1   6   1  452.49   14.69
   1  -6  -1  434.25   14.14
   1  -6  -1  441.84   14.30
  -1   6   0  699.48   21.55
   1  -6   0  703.03   21.76
  -1   6   0  756.30   23.92
   1  -6   0  730.63   23.00
   1  -6   0  710.29   22.47
  -1   6  -1  100.38    3.84
   1  -6   1   98.96    3.73
  -1   6  -1   92.63    3.92
   1  -6   1   93.79    4.02
   1  -6   1   96.16    4.07
   1  -6   2    0.13    1.07
  -1   6  -2    0.81    1.61
   1  -6   2    1.32    1.79
   1  -6   3  102.83    3.52
  -1   6  -3  105.82    4.55
   1  -6   3  102.67    4.39
   1  -6   4   24.39    1.10
  -1   6  -4   28.40    2.47
   1  -6   4   27.27    2.63
  -1   6  -5  393.08   13.27
   1  -6   5  394.70   13.24
  -1   6  -6  447.65   14.87
   1  -6   6  461.05   15.32
  -1   6  -7  113.45    5.07
   1  -6   7  110.58    5.23
  -1   6  -8  116.71    5.21
  -1   6  -8  115.04    5.38
   1  -6   8  120.80    5.54
  -1   6  -9   19.48    3.03
  -1   6  -9   20.23    2.86
   1  -6   9   24.83    3.45
  -1   6 -10    3.15    3.00
  -1   6 -10    2.76    2.71
   1  -6  10    3.10    3.16
  -1   6 -11    0.31    3.47
  -1   6 -11    3.96    2.83
   1  -6  11    7.33    3.16
  -1   6 -12   12.46    4.50
  -1   6 -12   11.49    3.29
   1  -6  12    9.99    4.00
  -1   6 -13   -5.02    3.57
  -1   6 -13   -4.62    4.89
   1  -6  13    0.34    4.94
  -1   5  12   12.40    2.84
   1  -5 -12   11.46    2.53
  -1   5  12   17.11    2.91
   1  -5 -12   17.26    3.58
   1  -5 -12   11.07    5.29
  -1   5  11   23.49    2.73
   1  -5 -11   22.50    2.55
  -1   5  11   27.72    2.92
   1  -5 -11   24.36    3.05
   1  -5 -11   23.75    4.23
  -1   5  10   13.48    2.47
   1  -5 -10    8.89    1.99
  -1   5  10   10.54    2.39
   1  -5 -10    5.50    3.08
   1  -5 -10    9.73    2.65
  -1   5   9  174.18    6.39
   1  -5  -9  170.31    6.25
  -1   5   9  173.05    6.67
  -1   5   9  161.59    6.51
   1  -5  -9  164.98    6.94
   1  -5  -9  174.34    6.81
  -1   5   8   69.29    3.62
   1  -5  -8   62.28    3.36
  -1   5   8   53.45    3.50
  -1   5   8   62.78    3.70
   1  -5  -8   65.44    3.86
   1  -5  -8   56.48    3.62
  -1   5   7 1054.62   32.48
   1  -5  -7 1099.02   33.66
  -1   5   7 1093.05   34.42
  -1   5   7 1128.72   35.66
   1  -5  -7 1145.99   36.00
   1  -5  -7 1137.12   35.72
  -1   5   6  253.61    8.62
   1  -5  -6  246.18    8.41
  -1   5   6  245.70    9.01
  -1   5   6  236.33    8.35
   1  -5  -6  249.25    8.93
   1  -5  -6  247.80    8.80
  -1   5   5    3.44    1.86
   1  -5  -5    1.05    1.76
  -1   5   5    0.23    1.78
  -1   5   5   -2.24    1.79
   1  -5  -5    1.00    2.07
   1  -5  -5    2.18    1.92
  -1   5   4  211.64    7.38
   1  -5  -4  211.80    7.39
  -1   5   4  195.33    7.15
  -1   5   4  199.85    7.23
   1  -5  -4  192.75    6.97
   1  -5  -4  190.81    6.97
  -1   5   3  643.14   20.11
   1  -5  -3  637.49   19.84
  -1   5   3  627.00   19.84
  -1   5   3  639.10   20.28
   1  -5  -3  632.81   20.15
   1  -5  -3  634.74   20.19
  -1   5   2    1.50    1.52
   1  -5  -2    3.60    1.58
  -1   5   2    0.53    1.50
  -1   5   2    3.57    1.52
   1  -5  -2    0.82    1.40
   1  -5  -2    1.90    1.49
  -1   5   1  421.33   13.29
   1  -5  -1  424.56   13.43
  -1   5   1  430.53   13.87
   1  -5  -1  415.04   13.38
   1  -5  -1  415.20   13.41
  -1   5   0  421.66   13.25
   1  -5   0  430.05   13.48
  -1   5   0  400.99   12.88
   1  -5   0  419.40   13.54
   1  -5   0  412.94   13.30
  -1   5  -1  176.44    5.83
   1  -5   1  179.67    5.94
  -1   5  -1  181.61    6.44
   1  -5   1  201.30    7.05
   1  -5   2    2.92    0.97
  -1   5  -2    0.82    1.68
   1  -5   2   -0.02    1.52
   1  -5   3   98.55    3.24
  -1   5  -3   94.45    4.00
   1  -5   3   96.16    4.18
  -1   5  -4 1197.01   37.21
   1  -5   4 1196.85   37.32
  -1   5  -5  353.05   11.64
   1  -5   5  363.22   12.20
  -1   5  -6  652.02   20.82
   1  -5   6  656.38   21.16
  -1   5  -7  333.35   11.30
   1  -5   7  337.71   11.70
  -1   5  -8   74.66    3.84
  -1   5  -8   74.56    4.05
   1  -5   8   79.10    4.33
  -1   5  -9   13.06    2.53
  -1   5  -9   10.38    2.62
   1  -5   9   13.87    2.73
  -1   5 -10  532.88   17.74
  -1   5 -10  516.90   17.11
   1  -5  10  527.88   17.53
  -1   5 -11   19.63    3.84
  -1   5 -11   25.62    3.10
   1  -5  11   17.79    3.49
  -1   5 -12  450.55   15.59
  -1   5 -12  411.49   13.87
   1  -5  12  408.90   14.35
  -1   5 -13   16.32    3.70
  -1   5 -13   17.92    4.75
   1  -5  13   14.88    4.73
  -1   4  13  253.93    8.77
   1  -4 -13  251.99    8.65
  -1   4  13  249.89    8.96
  -1   4  12  191.46    7.01
   1  -4 -12  195.33    6.88
  -1   4  12  189.84    7.26
   1  -4 -12  190.81    7.31
   1  -4 -12  181.12    8.17
  -1   4  11   31.24    2.74
   1  -4 -11   40.26    2.84
  -1   4  11   34.72    3.00
   1  -4 -11   44.39    3.39
   1  -4 -11   38.95    4.23
  -1   4  10  126.25    5.10
   1  -4 -10  127.27    5.10
  -1   4  10  126.11    5.38
   1  -4 -10  127.30    5.49
   1  -4 -10  126.77    5.89
  -1   4   9  597.13   18.81
   1  -4  -9  589.71   18.50
  -1   4   9  568.40   18.52
   1  -4  -9  602.30   19.65
   1  -4  -9  624.90   20.29
  -1   4   8  333.19   11.03
   1  -4  -8  321.57   10.54
  -1   4   8  312.21   10.91
  -1   4   8  324.96   11.19
   1  -4  -8  327.54   11.32
   1  -4  -8  318.34   11.01
  -1   4   7 1045.26   32.12
   1  -4  -7 1036.22   31.95
  -1   4   7 1056.40   33.25
  -1   4   7 1025.08   32.37
   1  -4  -7 1037.03   32.64
   1  -4  -7 1038.00   32.66
  -1   4   6   42.71    2.79
   1  -4  -6   48.98    2.71
  -1   4   6   46.02    2.99
  -1   4   6   42.05    2.70
   1  -4  -6   42.46    2.89
   1  -4  -6   48.09    3.15
  -1   4   5  395.34   12.77
   1  -4  -5  381.30   12.32
  -1   4   5  407.77   13.53
  -1   4   5  390.50   12.88
   1  -4  -5  403.41   13.32
   1  -4  -5  384.04   12.83
  -1   4   4  388.56   12.48
   1  -4  -4  403.90   12.90
  -1   4   4  402.28   13.11
  -1   4   4  393.08   12.90
   1  -4  -4  407.13   13.37
   1  -4  -4  377.10   12.46
  -1   4   3 1903.26   57.68
   1  -4  -3 2092.14   63.33
  -1   4   3 1961.38   60.28
  -1   4   3 2034.02   62.60
   1  -4  -3 2004.97   61.68
   1  -4  -3 2076.00   63.77
  -1   4   2    8.89    1.68
   1  -4  -2   10.56    1.65
  -1   4   2    7.10    1.32
  -1   4   2    7.59    1.55
   1  -4  -2    9.61    1.55
   1  -4  -2    6.60    1.58
  -1   4   1   55.81    2.52
   1  -4  -1   52.00    2.52
  -1   4   1   53.19    2.68
   1  -4  -1   47.59    2.44
   1  -4  -1   52.61    2.49
  -1   4   0  281.86    8.98
   1  -4   0  283.15    9.01
  -1   4   0  276.85    9.12
   1  -4   0  294.77    9.61
   1  -4   0  285.09    9.30
  -1   4  -1 2557.06   76.99
   1  -4   1 2547.37   76.68
  -1   4  -1 2561.90   78.46
   1  -4   1 2471.50   75.60
   1  -4   2  243.60    7.57
  -1   4  -2  240.53    8.14
   1  -4   2  227.62    7.70
  -1   4  -3  178.22    6.51
   1  -4   3  173.05    6.28
  -1   4  -4  242.31    8.43
   1  -4   4  234.56    8.20
  -1   4  -5 1059.47   33.29
   1  -4   5 1013.62   31.80
   1  -4   6  550.64   18.76
  -1   4  -6  571.30   18.56
  -1   4  -6  539.98   17.60
   1  -4   6  530.14   17.27
   1  -4   7   43.62    1.73
  -1   4  -7   49.66    3.33
  -1   4  -7   49.87    3.55
   1  -4   7   39.50    3.08
   1  -4   8  247.31    7.86
  -1   4  -8  249.73    9.15
  -1   4  -8  238.11    8.80
   1  -4   8  241.34    8.96
   1  -4   9  250.22    8.02
  -1   4  -9  242.63    8.98
  -1   4  -9  252.80    9.48
   1  -4   9  250.70    9.28
   1  -4  10  403.58   12.70
  -1   4 -10  412.45   13.92
  -1   4 -10  425.53   14.42
   1  -4  10  411.65   14.01
   1  -4  11  370.16   11.83
  -1   4 -11  403.25   13.88
  -1   4 -11  365.16   12.30
   1  -4  11  384.69   13.32
   1  -4  12  381.94   12.41
  -1   4 -12  392.76   13.79
  -1   4 -12  397.93   13.64
   1  -4  12  392.92   13.61
   1  -4  13   33.72    4.02
  -1   4 -13   31.45    3.65
  -1   4 -13   27.91    4.57
   1  -4  13   33.30    4.34
  -1   3  13   23.41    3.07
   1  -3 -13   24.02    2.73
  -1   3  13   23.15    3.15
   1  -3 -13   14.50    4.47
   1  -3 -13   25.96    3.42
  -1   3  12    6.89    2.60
   1  -3 -12    9.70    2.15
  -1   3  12    9.56    2.68
   1  -3 -12    3.41    3.42
   1  -3 -12    5.76    2.84
  -1   3  11  154.17    5.89
   1  -3 -11  141.77    5.46
  -1   3  11  144.61    5.96
   1  -3 -11  157.67    6.86
   1  -3 -11  158.43    6.52
  -1   3  10    2.16    2.10
   1  -3 -10   -0.50    1.74
  -1   3  10    1.53    2.31
   1  -3 -10    1.97    2.79
   1  -3 -10   -1.63    2.23
  -1   3   9   10.36    2.29
   1  -3  -9    8.10    1.99
  -1   3   9    7.55    2.31
   1  -3  -9    7.26    2.55
   1  -3  -9    7.85    2.18
  -1   3   8  158.20    5.91
   1  -3  -8  155.41    5.78
  -1   3   8  153.70    6.17
   1  -3  -8  160.82    6.39
   1  -3  -8  160.17    6.36
  -1   3   7   78.34    3.63
   1  -3  -7   71.32    3.26
  -1   3   7   77.94    3.87
  -1   3   7   77.62    3.83
   1  -3  -7   81.83    4.18
   1  -3  -7   79.57    3.94
  -1   3   6  452.81   14.45
   1  -3  -6  433.76   13.92
  -1   3   6  425.85   14.06
  -1   3   6  462.82   15.22
   1  -3  -6  473.96   15.55
   1  -3  -6  457.82   15.01
  -1   3   5  159.22    5.80
   1  -3  -5  158.67    5.68
  -1   3   4 4071.28  122.51
   1  -3  -4 4153.60  125.01
  -1   3   4 4139.08  126.46
  -1   3   4 4295.66  131.13
   1  -3  -4 4066.43  124.25
   1  -3  -4 4202.03  128.29
  -1   3   3 1019.43   31.17
   1  -3  -3 1017.66   31.11
  -1   3   3 1070.12   33.19
  -1   3   3 1057.53   32.80
   1  -3  -3 1052.04   32.63
   1  -3  -3 1039.13   32.21
  -1   3   2   14.17    1.60
   1  -3  -2   16.98    1.71
  -1   3   2   13.69    1.50
  -1   3   2   13.66    1.44
   1  -3  -2   10.61    1.50
   1  -3  -2   13.80    1.49
  -1   3  -1  744.19   22.57
   1  -3   1  742.58   22.52
  -1   3  -1  740.97   22.99
   1  -3   1  746.78   23.20
   1  -3   2  304.30   10.59
  -1   3  -2  323.18   10.49
   1  -3   2  331.26   10.75
  -1   3  -3   97.41    3.87
   1  -3   3  100.72    4.15
  -1   3  -4  293.64    9.86
   1  -3   4  283.79    9.67
  -1   3  -5 1745.06   52.90
   1  -3   5 1830.62   55.52
  -1   3  -5 1841.92   56.81
  -1   3  -5 1790.26   55.29
   1  -3   5 1785.42   55.16
  -1   3  -6    9.51    1.05
   1  -3   6   10.04    1.05
  -1   3  -6   15.82    2.31
  -1   3  -6   10.65    2.10
   1  -3   6   11.78    2.20
  -1   3  -7    2.39    0.95
   1  -3   7    0.15    1.07
  -1   3  -7    6.46    2.20
  -1   3  -7    1.78    1.97
   1  -3   7    0.94    2.11
  -1   3  -8  119.85    4.23
   1  -3   8  116.60    4.15
  -1   3  -8  116.25    4.97
  -1   3  -8  122.35    5.41
   1  -3   8  122.85    5.44
  -1   3  -9  737.25   22.58
   1  -3   9  755.49   23.26
  -1   3  -9  745.97   23.67
  -1   3  -9  775.51   24.94
   1  -3   9  721.27   23.33
  -1   3 -10  409.87   12.85
   1  -3  10  419.72   13.30
  -1   3 -10  417.14   13.95
  -1   3 -10  383.40   13.08
   1  -3  10  416.65   14.21
  -1   3 -11  443.13   14.03
   1  -3  11  435.38   13.90
  -1   3 -11  403.25   13.83
  -1   3 -11  424.40   14.37
   1  -3  11  432.47   14.59
  -1   3 -12   36.11    3.58
   1  -3  12   31.11    3.12
  -1   3 -12   29.43    3.00
  -1   3 -12   28.72    3.63
   1  -3  12   35.95    3.86
   1  -3  13   49.48    4.18
  -1   3 -13   47.12    3.96
  -1   3 -13   46.10    4.73
   1  -3  13   57.84    4.60
  -1   2  14   29.83    3.89
   1  -2 -14   26.18    3.18
  -1   2  14   21.73    3.81
   1  -2 -14   28.02    4.20
   1  -2 -14   26.86    4.91
  -1   2  13  149.29    5.91
   1  -2 -13  158.51    5.91
  -1   2  13  155.57    6.42
   1  -2 -13  153.39    6.67
   1  -2 -13  166.27    7.57
  -1   2  12    4.54    2.55
   1  -2 -12    4.46    2.20
  -1   2  12   -0.29    2.57
   1  -2 -12    0.03    2.86
   1  -2 -12    1.02    3.08
  -1   2  11  218.58    7.75
   1  -2 -11  219.55    7.47
  -1   2  11  220.84    8.27
   1  -2 -11  200.50    7.70
   1  -2 -11  230.52    8.70
  -1   2  10  154.70    5.92
   1  -2 -10  150.91    5.62
  -1   2  10  150.08    6.13
   1  -2 -10  162.24    6.44
   1  -2 -10  151.63    6.26
  -1   2   9  194.36    7.01
   1  -2  -9  181.29    6.28
  -1   2   9  175.96    6.94
   1  -2  -9  180.96    6.99
   1  -2  -9  186.94    7.23
  -1   2   8  195.65    6.88
   1  -2  -8  213.57    7.43
  -1   2   8  205.66    7.78
   1  -2  -8  212.77    7.96
   1  -2  -8  210.51    7.81
  -1   2   7  181.29    6.44
   1  -2  -7  182.58    6.54
  -1   2   7  179.19    6.80
   1  -2  -7  177.25    6.73
   1  -2  -7  177.57    6.78
  -1   2   6 3206.01   96.66
   1  -2  -6 3210.85   96.78
  -1   2   6 3183.41   97.63
   1  -2  -6 3310.94  101.51
   1  -2  -6 3120.45   95.66
  -1   2   5 1416.55   43.09
   1  -2  -5 1400.09   42.59
  -1   2   5 1372.64   42.59
  -1   2   5 1371.67   42.50
   1  -2  -5 1344.55   41.75
   1  -2  -5 1423.33   44.12
  -1   2   4  162.40    5.65
   1  -2  -4  158.33    5.57
  -1   2   4  151.45    5.44
  -1   2   4  159.95    5.76
   1  -2  -4  156.65    5.75
   1  -2  -4  166.60    6.05
  -1   2   3    8.70    1.47
   1  -2  -3   10.11    1.70
  -1   2   3   10.27    1.66
  -1   2   3    8.23    1.65
   1  -2  -3    9.57    1.57
   1  -2  -3    8.72    1.58
  -1   2   2  207.12    6.84
   1  -2  -2  221.97    7.35
  -1   2   2  209.54    6.94
  -1   2   2  206.15    6.83
   1  -2  -2  187.74    6.31
   1  -2  -2  208.73    6.91
  -1   2   1 1204.43   36.42
   1  -2  -1 1283.53   38.82
  -1   2   1 1228.65   37.69
  -1   2   1 1239.46   38.02
   1  -2  -1 1309.04   40.13
   1  -2  -1 1183.45   36.35
  -1   2   0  189.04    5.99
   1  -2   0  188.71    5.97
  -1   2   0  188.39    5.97
   1  -2   0  189.36    6.04
  -1   2  -1 1137.60   34.42
   1  -2   1 1226.55   37.11
  -1   2  -1 1243.82   38.16
   1  -2   1 1247.37   38.29
  -1   2  -2  273.79    8.78
  -1   2  -2  300.42    9.88
   1  -2   2  298.16    9.78
  -1   2  -3  538.37   16.39
   1  -2   3  571.14   17.39
  -1   2  -3  600.52   19.06
  -1   2  -3  559.03   17.76
   1  -2   3  566.78   18.02
  -1   2  -4    2.87    0.90
   1  -2   4    2.13    0.84
  -1   2  -4    3.47    1.73
  -1   2  -4    4.91    1.71
   1  -2   4    4.20    1.79
   1  -2   5 4666.95  140.40
  -1   2  -5 4849.37  148.08
  -1   2  -5 4536.19  138.57
   1  -2   5 4733.14  144.53
  -1   2  -6  696.09   21.36
   1  -2   6  704.32   21.55
  -1   2  -6  718.04   22.83
  -1   2  -6  724.02   23.13
   1  -2   6  680.91   21.86
  -1   2  -7   15.29    1.36
   1  -2   7   18.18    1.58
  -1   2  -7   12.12    2.39
  -1   2  -7   13.98    2.32
   1  -2   7   11.96    2.36
  -1   2  -8  245.54    8.12
   1  -2   8  236.33    7.78
  -1   2  -8  248.60    9.06
  -1   2  -8  227.78    8.44
   1  -2   8  233.75    8.72
  -1   2  -9 1685.33   51.03
   1  -2   9 1653.05   50.25
  -1   2  -9 1683.72   52.38
  -1   2  -9 1589.44   49.46
   1  -2   9 1641.75   51.17
  -1   2 -10  428.60   13.69
   1  -2  10  410.19   13.16
  -1   2 -10  408.10   13.80
  -1   2 -10  423.27   14.37
   1  -2  10  392.60   13.45
  -1   2 -11   26.22    2.32
   1  -2  11   29.48    2.86
  -1   2 -11   29.43    2.79
  -1   2 -11   22.15    3.44
   1  -2  11   28.23    3.37
  -1   2 -12  176.12    6.76
   1  -2  12  172.25    6.68
  -1   2 -12  173.70    7.09
  -1   2 -12  165.47    6.94
   1  -2  12  180.16    7.33
  -1   2 -13   14.64    3.54
   1  -2  13   27.96    4.15
  -1   2 -13   29.83    4.18
  -1   2 -13   35.29    3.92
   1  -2  13   33.32    3.75
  -1   1  14  185.64    7.41
   1  -1 -14  190.33    7.01
  -1   1  14  183.06    7.52
   1  -1 -14  185.16    8.09
   1  -1 -14  194.52    8.72
  -1   1  13   -1.89    2.71
   1  -1 -13    1.73    2.53
  -1   1  13    1.94    2.92
   1  -1 -13    2.23    3.65
   1  -1 -13   -1.57    3.03
  -1   1  12   25.97    3.02
   1  -1 -12   30.88    2.60
  -1   1  12   35.08    3.41
   1  -1 -12   32.92    3.45
   1  -1 -12   28.65    3.36
  -1   1  11  169.50    6.34
   1  -1 -11  171.44    6.30
  -1   1  11  169.99    6.83
   1  -1 -11  176.77    7.10
   1  -1 -11  163.04    6.68
  -1   1  10  787.94   24.47
   1  -1 -10  802.31   24.88
  -1   1  10  770.18   24.83
   1  -1 -10  804.89   25.81
   1  -1 -10  800.37   25.60
  -1   1   9   43.28    2.89
   1  -1  -9   38.57    2.62
  -1   1   9   37.39    3.24
   1  -1  -9   34.64    3.05
   1  -1  -9   38.57    3.07
  -1   1   8   96.73    4.02
   1  -1  -8   92.87    3.78
  -1   1   8   93.63    4.54
   1  -1  -8   94.73    4.50
   1  -1  -8   93.18    4.44
  -1   1   7  183.71    6.44
   1  -1  -7  180.80    6.34
  -1   1   7  172.41    6.65
   1  -1  -7  191.13    7.23
   1  -1  -7  180.48    6.88
  -1   1   6 1536.17   46.65
   1  -1  -6 1439.64   43.68
  -1   1   6 1558.77   48.35
   1  -1  -6 1550.22   48.09
   1  -1  -6 1540.05   47.77
  -1   1   4  616.02   19.03
   1  -1  -4  596.65   18.42
  -1   1   4  589.06   18.68
   1  -1  -4  622.48   19.68
   1  -1  -4  626.19   19.84
  -1   1   1   59.34    2.28
   1  -1  -1   63.23    2.44
  -1   1   1   56.52    2.00
   1  -1  -1   56.16    1.97
  -1   1  -1   13.37    1.29
  -1   1  -1   15.35    1.44
   1  -1   1    9.35    1.36
   1  -1   1   13.22    1.40
  -1   1  -2 2569.97   78.63
   1  -1   2 2528.00   77.36
   1  -1   2 2526.39   77.26
  -1   1  -3   55.29    2.18
   1  -1   3   57.40    2.26
  -1   1  -3   54.27    2.84
  -1   1  -3   59.81    2.95
   1  -1   3   55.66    2.94
   1  -1   3   57.31    3.03
  -1   1  -4    3.58    1.26
   1  -1   4    3.18    1.13
  -1   1  -4    3.49    1.82
  -1   1  -4    4.78    1.74
   1  -1   4    6.23    1.79
   1  -1   4    3.70    1.78
  -1   1  -5  109.39    3.92
   1  -1   5  109.27    3.99
  -1   1  -5  115.46    4.88
  -1   1  -5  114.84    4.78
   1  -1   5  112.71    4.76
  -1   1  -6  285.09    9.20
   1  -1   6  289.61    9.30
  -1   1  -6  288.48   10.01
  -1   1  -6  285.25    9.94
   1  -1   6  289.44   10.14
  -1   1  -7 1711.16   51.92
   1  -1   7 1727.31   52.38
  -1   1  -7 1664.35   51.69
  -1   1  -7 1704.71   53.00
   1  -1   7 1716.01   53.30
  -1   1  -8  235.37    7.70
   1  -1   8  240.05    7.97
  -1   1  -8  262.81    9.51
  -1   1  -8  247.47    8.89
   1  -1   8  246.67    9.10
  -1   1  -9   92.69    3.81
   1  -1   9   93.26    4.00
  -1   1  -9   84.56    4.12
  -1   1  -9   95.57    4.76
   1  -1   9   93.27    4.62
  -1   1 -10   40.39    2.44
   1  -1  10   38.21    2.84
  -1   1 -10   38.89    2.78
  -1   1 -10   45.17    3.33
   1  -1  10   42.63    3.45
  -1   1 -11   11.59    2.29
   1  -1  11   18.37    2.62
  -1   1 -11   14.92    2.94
  -1   1 -11   13.82    3.03
   1  -1  11   16.84    2.94
  -1   1 -12    5.97    2.52
   1  -1  12    5.21    2.91
  -1   1 -12    2.58    2.53
  -1   1 -12   10.20    3.13
   1  -1  12    2.11    3.00
  -1   1 -13   43.15    3.65
   1  -1  13   51.46    4.33
  -1   1 -13   50.19    4.49
  -1   1 -13   38.13    3.91
   1  -1  13   45.35    3.63
  -1   0  14   37.55    4.15
   1   0 -14   45.15    3.47
  -1   0  14   46.33    4.55
   1   0 -14   39.03    4.54
   1   0 -14   44.65    4.54
  -1   0  13    3.44    2.79
   1   0 -13    3.71    2.50
  -1   0  13    3.10    2.99
   1   0 -13    3.50    3.41
   1   0 -13    3.52    2.89
  -1   0  12  420.85   13.61
   1   0 -12  430.70   13.87
  -1   0  12  415.04   14.22
   1   0 -12  439.74   15.03
   1   0 -12  446.84   15.17
  -1   0  11   54.90    3.33
   1   0 -11   52.21    2.94
  -1   0  11   61.49    4.04
   1   0 -11   56.52    3.84
   1   0 -11   53.90    3.76
  -1   0  10    7.07    2.20
   1   0 -10    3.00    1.66
  -1   0  10    4.18    2.78
   1   0 -10    7.07    2.55
   1   0 -10    8.77    2.55
  -1   0   9  113.78    4.63
   1   0  -9  116.49    4.63
  -1   0   9  113.61    5.41
   1   0  -9  106.67    4.84
   1   0  -9  109.35    5.13
  -1   0   8 1178.60   36.00
   1   0  -8 1233.33   37.63
  -1   0   8 1169.24   36.77
   1   0  -8 1231.07   38.60
   1   0  -8 1167.46   36.73
  -1   0   7  197.91    6.76
   1   0  -7  204.37    6.93
  -1   0   7  199.04    7.38
   1   0  -7  207.76    7.75
   1   0  -7  212.12    7.89
  -1   0   6 1627.22   49.30
   1   0  -6 1724.08   52.26
  -1   0   6 1669.19   51.71
   1   0  -6 1785.42   55.26
   1   0  -6 1704.71   52.79
  -1   0   5 1869.36   56.53
   1   0  -5 1922.64   58.05
  -1   0   5 1851.61   57.05
   1   0  -5 1961.38   60.47
   1   0  -5 1835.46   56.63
  -1   0   4  712.07   21.81
   1   0  -4  698.99   21.44
  -1   0   4  726.28   22.86
   1   0  -4  736.77   23.21
  -1   0   3  393.57   12.28
   1   0  -3  400.02   12.49
  -1   0   3  389.21   12.64
   1   0  -3  379.52   12.28
  -1   0   2  440.71   13.62
   1   0  -2  426.82   13.16
  -1   0   2  444.26   14.01
   1   0  -2  439.90   13.90
  -1   0  -2  907.56   27.60
   1   0   2  909.01   27.65
  -1   0  -2  883.67   27.64
  -1   0  -2  884.64   27.64
   1   0   2  850.42   26.59
   1   0   2  920.31   28.75
  -1   0  -3  610.53   18.77
   1   0   3  589.71   18.14
  -1   0  -3  665.58   21.21
  -1   0  -3  606.82   19.32
   1   0   3  602.94   19.26
   1   0   3  611.98   19.48
  -1   0  -4  342.88   10.80
   1   0   4  360.64   11.41
  -1   0  -4  367.90   12.28
  -1   0  -4  343.04   11.43
   1   0   4  341.75   11.45
   1   0   4  356.28   11.87
  -1   0  -5    2.97    1.55
   1   0   5    4.02    1.36
  -1   0  -5    3.60    1.94
  -1   0  -5    3.44    1.89
   1   0   5    4.34    1.89
   1   0   5    5.76    2.08
  -1   0  -6   56.02    2.63
   1   0   6   51.53    2.66
  -1   0  -6   55.60    3.28
  -1   0  -6   59.28    3.42
   1   0   6   52.26    3.45
   1   0   6   52.56    3.28
  -1   0  -7   19.90    1.99
   1   0   7   18.21    1.89
  -1   0  -7   18.37    2.49
  -1   0  -7   18.77    2.50
   1   0   7   18.52    2.28
  -1   0  -8  641.85   19.95
   1   0   8  640.07   19.99
  -1   0  -8  655.08   21.20
  -1   0  -8  662.19   21.41
   1   0   8  636.36   20.61
  -1   0  -9 1880.66   57.16
   1   0   9 1887.12   57.28
  -1   0  -9 1977.52   61.41
  -1   0  -9 1977.52   61.21
   1   0   9 1812.86   56.23
  -1   0 -10   94.26    3.81
   1   0  10   89.50    4.07
  -1   0 -10   91.19    4.89
  -1   0 -10   92.19    4.79
   1   0  10   90.45    4.60
  -1   0 -11    1.28    1.97
   1   0  11   -0.44    2.31
  -1   0 -11   -1.21    2.21
  -1   0 -11    1.87    2.60
   1   0  11   -0.68    2.47
  -1   0 -12    5.21    2.26
   1   0  12    8.73    2.74
  -1   0 -12   -0.47    2.87
  -1   0 -12    4.07    2.70
   1   0  12    7.59    2.57
  -1   0 -13   13.88    3.08
   1   0  13   10.53    3.50
  -1   0 -13   20.28    3.31
  -1   0 -13   10.11    4.00
   1   0  13   11.46    2.87
  -1  -1  14   36.21    4.08
   1   1 -14   43.09    3.66
  -1  -1  14   47.56    4.78
   1   1 -14   41.76    4.75
   1   1 -14   41.49    4.46
  -1  -1  13    3.65    2.86
   1   1 -13   -0.45    2.57
  -1  -1  13    0.16    3.34
   1   1 -13   -0.60    2.89
   1   1 -13   -1.39    3.37
  -1  -1  12   42.26    3.24
   1   1 -12   40.71    2.86
  -1  -1  12   39.79    3.71
   1   1 -12   41.12    3.71
   1   1 -12   39.08    3.39
  -1  -1  11  543.86   17.22
   1   1 -11  520.77   16.34
  -1  -1  11  556.45   18.37
   1   1 -11  553.71   18.45
   1   1 -11  562.91   18.58
  -1  -1  10 1009.91   31.08
   1   1 -10  908.05   27.98
  -1  -1  10  957.61   30.48
   1   1 -10  974.39   31.01
   1   1 -10  951.31   30.27
  -1  -1   9   11.03    2.07
   1   1  -9    7.65    1.70
  -1  -1   9    7.97    2.76
   1   1  -9    6.83    2.11
   1   1  -9   11.85    2.66
  -1  -1   8 2423.07   73.24
   1   1  -8 2494.10   75.45
  -1  -1   8 2494.10   76.94
   1   1  -8 2455.36   75.58
   1   1  -8 2726.56   84.02
  -1  -1   7  220.84    7.36
   1   1  -7  227.13    7.51
  -1  -1   7  199.21    7.46
   1   1  -7  221.81    8.28
   1   1  -7  226.16    8.22
  -1  -1   6 2024.34   61.25
   1   1  -6 2019.49   61.00
  -1  -1   6 2037.25   62.83
   1   1  -6 2088.91   64.41
  -1  -1   5  388.40   12.24
   1   1  -5  391.95   12.25
  -1  -1   5  402.12   13.24
   1   1  -5  421.33   13.77
  -1  -1   4  975.36   29.64
   1   1  -4  923.54   28.09
  -1  -1   4 1028.47   32.19
   1   1  -4  962.77   30.07
  -1  -1   3  227.13    7.36
  -1  -1   3  215.51    7.54
   1   1  -3  241.82    8.39
  -1  -1   2   25.43    2.29
   1   1  -2   25.44    2.20
  -1  -1   1   72.97    3.12
   1   1  -1   75.40    3.31
  -1  -1   0 4024.46  122.57
  -1  -1  -1  961.16   29.32
   1   1   1  893.68   27.27
  -1  -1  -1  897.07   27.96
  -1  -1  -1  960.51   29.93
   1   1   1  936.46   29.15
   1   1   1  919.83   28.65
  -1  -1  -2  778.09   23.83
   1   1   2  780.35   23.91
  -1  -1  -2  706.58   22.42
  -1  -1  -2  746.13   23.47
   1   1   2  733.22   23.18
   1   1   2  761.31   24.00
  -1  -1  -3  124.61    4.55
   1   1   3  127.97    4.60
  -1  -1  -3  137.85    5.41
  -1  -1  -3  129.24    5.15
   1   1   3  134.49    5.23
   1   1   3  135.94    5.39
  -1  -1  -4  137.96    4.96
   1   1   4  145.29    5.18
  -1  -1  -4  129.77    5.17
  -1  -1  -4  131.55    5.38
   1   1   4  136.75    5.36
   1   1   4  147.11    5.73
  -1  -1  -5 1538.43   46.80
   1   1   5 1544.73   46.96
  -1  -1  -5 1504.85   46.86
  -1  -1  -5 1486.94   46.20
   1   1   5 1574.92   48.85
   1   1   5 1440.44   44.73
  -1  -1  -6    1.73    1.45
   1   1   6    2.45    1.63
  -1  -1  -6    0.98    2.00
  -1  -1  -6   -0.48    1.99
   1   1   6    2.47    2.02
   1   1   6    0.29    1.78
  -1  -1  -7  102.31    4.13
   1   1   7  109.93    4.36
  -1  -1  -7  100.33    4.73
  -1  -1  -7   96.75    4.68
   1   1   7  101.17    4.65
   1   1   7  109.43    5.00
  -1  -1  -8  661.86   20.81
   1   1   8  671.39   21.00
  -1  -1  -8  643.62   20.86
  -1  -1  -8  713.52   23.07
   1   1   8  657.83   21.32
   1   1   8  659.12   21.31
  -1  -1  -9 1283.53   39.10
   1   1   9 1281.92   39.21
  -1  -1  -9 1396.37   43.88
  -1  -1  -9 1366.35   42.73
   1   1   9 1324.21   41.47
  -1  -1 -10   47.36    3.03
   1   1  10   44.33    3.12
  -1  -1 -10   43.31    3.68
  -1  -1 -10   47.09    3.45
   1   1  10   46.83    3.37
  -1  -1 -11   24.09    2.55
   1   1  11   19.79    2.58
  -1  -1 -11   25.97    3.65
  -1  -1 -11   22.33    3.20
   1   1  11   20.81    2.81
  -1  -1 -12   85.41    4.02
   1   1  12   86.77    4.58
  -1  -1 -12   80.23    5.09
  -1  -1 -12   91.22    4.76
   1   1  12   81.70    4.34
  -1  -1 -13   -0.89    2.73
   1   1  13   -0.45    3.24
  -1  -1 -13   -3.83    3.16
  -1  -1 -13    0.66    4.21
   1   1  13   -2.20    2.79
  -1  -2  14   12.96    3.91
  -1  -2  14   14.67    3.99
   1   2 -14   16.13    4.05
   1   2 -14   13.11    3.63
  -1  -2  13   15.79    3.33
   1   2 -13   20.23    2.91
  -1  -2  13   17.45    3.79
   1   2 -13   23.78    3.97
   1   2 -13   16.69    3.34
  -1  -2  12    5.68    2.63
   1   2 -12    6.97    2.45
  -1  -2  12    4.44    3.08
   1   2 -12    6.22    3.31
   1   2 -12    4.75    2.94
  -1  -2  11   79.17    3.87
   1   2 -11   81.46    3.87
  -1  -2  11   82.49    4.73
   1   2 -11   88.64    4.78
   1   2 -11   83.27    4.52
  -1  -2  10  594.39   18.60
   1   2 -10  627.64   19.47
  -1  -2  10  586.15   19.26
   1   2 -10  621.35   20.45
   1   2 -10  577.28   18.95
  -1  -2   9   14.77    1.97
   1   2  -9   19.79    2.08
  -1  -2   9   19.24    3.05
   1   2  -9   14.19    2.74
   1   2  -9   17.58    2.73
  -1  -2   8   18.58    1.73
   1   2  -8   14.96    1.63
  -1  -2   8   15.63    2.49
   1   2  -8   14.93    2.47
  -1  -2   7  479.29   14.96
   1   2  -7  480.58   15.03
  -1  -2   7  474.28   15.63
   1   2  -7  504.47   16.69
  -1  -2   6  545.80   16.90
  -1  -2   6  542.57   17.61
   1   2  -6  537.89   17.53
  -1  -2   5    4.15    1.24
  -1  -2   5    6.62    1.97
   1   2  -5    6.04    1.92
  -1  -2   4  372.74   11.66
  -1  -2   4  364.67   12.06
   1   2  -4  377.26   12.54
  -1  -2  -1  509.31   15.85
   1   2   1  519.00   16.18
  -1  -2  -1  512.38   16.50
  -1  -2  -1  496.24   16.03
   1   2   1  509.15   16.35
   1   2   1  552.25   17.68
  -1  -2  -2 3402.95  102.49
   1   2   2 3420.71  102.94
  -1  -2  -2 3483.67  106.61
  -1  -2  -2 3582.14  109.61
   1   2   2 3567.61  109.16
   1   2   2 3595.06  109.92
  -1  -2  -3  484.61   15.21
   1   2   3  482.03   15.16
  -1  -2  -3  486.07   15.71
  -1  -2  -3  493.98   16.11
   1   2   3  513.51   16.55
   1   2   3  507.86   16.39
  -1  -2  -4  546.44   17.22
   1   2   4  517.06   16.27
  -1  -2  -4  560.33   18.16
  -1  -2  -4  525.62   17.10
   1   2   4  537.56   17.47
   1   2   4  542.57   17.58
  -1  -2  -5    8.20    1.73
   1   2   5   11.57    1.82
  -1  -2  -5   10.65    2.24
  -1  -2  -5    6.09    2.32
   1   2   5    7.39    2.11
   1   2   5    7.93    1.89
  -1  -2  -6  187.10    6.78
   1   2   6  171.60    6.18
  -1  -2  -6  176.28    6.84
  -1  -2  -6  160.98    6.36
   1   2   6  169.66    6.65
   1   2   6  164.66    6.46
  -1  -2  -7 1314.69   40.07
   1   2   7 1332.29   40.66
  -1  -2  -7 1286.60   40.24
  -1  -2  -7 1303.07   40.83
   1   2   7 1292.41   40.47
   1   2   7 1346.49   42.13
  -1  -2  -8  145.92    5.44
   1   2   8  143.95    5.49
  -1  -2  -8  137.80    5.81
  -1  -2  -8  137.49    5.92
   1   2   8  145.35    6.12
   1   2   8  137.72    5.70
  -1  -2  -9   56.31    3.03
   1   2   9   58.28    3.29
  -1  -2  -9   52.30    3.79
  -1  -2  -9   62.93    3.81
   1   2   9   58.89    3.54
   1   2   9   59.33    3.97
  -1  -2 -10    9.59    2.13
   1   2  10   14.37    2.47
  -1  -2 -10   15.47    2.52
  -1  -2 -10    9.36    2.89
   1   2  10   15.87    2.45
  -1  -2 -11   32.01    2.68
   1   2  11   29.32    2.83
  -1  -2 -11   30.96    4.15
  -1  -2 -11   26.30    2.99
   1   2  11   30.25    2.91
  -1  -2 -12   18.79    2.60
   1   2  12   15.71    2.92
  -1  -2 -12   12.12    4.29
  -1  -2 -12   13.66    2.86
   1   2  12   19.69    2.91
  -1  -2 -13   10.82    3.00
   1   2  13    4.89    3.96
  -1  -2 -13    9.85    4.96
   1   2  13   10.62    3.37
  -1  -3  14   16.27    4.18
  -1  -3  14   21.95    4.50
   1   3 -14   18.47    3.84
   1   3 -14   23.94    4.91
  -1  -3  13  104.48    5.20
  -1  -3  13  118.99    6.05
   1   3 -13  119.44    5.68
   1   3 -13  138.18    6.96
  -1  -3  12  956.64   29.57
  -1  -3  12  868.50   27.88
   1   3 -12  890.29   28.27
   1   3 -12  917.09   29.36
  -1  -3  11  134.05    5.41
  -1  -3  11  128.87    5.84
   1   3 -11  117.41    5.47
   1   3 -11  127.30    5.81
  -1  -3  10   31.91    2.57
  -1  -3  10   31.54    3.54
   1   3 -10   32.50    3.05
   1   3 -10   28.59    3.03
  -1  -3   9   22.34    2.21
  -1  -3   9   20.39    3.07
   1   3  -9   17.92    2.52
  -1  -3   8   84.30    3.37
  -1  -3   8   77.94    4.23
   1   3  -8   77.07    4.10
  -1  -3   7  235.20    7.67
  -1  -3   7  230.52    8.51
   1   3  -7  228.42    8.25
  -1  -3   6   59.68    2.49
  -1  -3   6   63.70    3.54
   1   3  -6   62.41    3.47
  -1  -3   5  194.85    6.41
  -1  -3   5  195.01    7.22
   1   3  -5  186.77    6.94
  -1  -3   4 1401.54   43.51
   1   3  -4 1462.40   45.25
  -1  -3   3  827.17   26.05
   1   3  -3  778.90   24.55
  -1  -3   2 4066.43  124.27
   1   3  -2 4140.69  126.45
  -1  -3   1  129.81    4.62
  -1  -3   1  140.78    5.39
  -1  -3   1  140.74    5.52
   1   3  -1  139.94    5.42
  -1  -3   0  282.34    9.19
  -1  -3   0  272.49    9.40
  -1  -3   0  261.19    9.01
   1   3   0  288.31    9.83
  -1  -3  -1 2035.64   61.55
   1   3   1 1979.14   59.89
  -1  -3  -1 1972.68   60.83
  -1  -3  -1 1904.88   58.71
   1   3   1 2022.72   62.22
   1   3   1 2106.67   64.83
  -1  -3  -2   97.92    3.99
   1   3   2   98.65    3.99
  -1  -3  -2   91.66    4.20
  -1  -3  -2   95.66    4.18
   1   3   2   92.39    4.07
   1   3   2   94.84    4.07
  -1  -3  -3 1167.14   35.74
   1   3   3 1153.10   35.26
  -1  -3  -3 1099.83   34.47
  -1  -3  -3 1114.68   34.92
   1   3   3 1191.03   37.21
   1   3   3 1200.72   37.60
  -1  -3  -4 1798.33   54.61
   1   3   4 1806.41   54.84
  -1  -3  -4 1851.61   57.32
  -1  -3  -4 1883.89   58.36
   1   3   4 1922.64   59.39
   1   3   4 1929.09   59.54
  -1  -3  -5  319.63   10.54
   1   3   5  321.41   10.54
  -1  -3  -5  322.70   11.28
  -1  -3  -5  315.92   10.98
   1   3   5  342.23   11.74
   1   3   5  334.65   11.38
  -1  -3  -6   63.97    3.12
   1   3   6   69.51    3.42
  -1  -3  -6   61.80    3.70
  -1  -3  -6   69.85    3.89
   1   3   6   71.66    3.96
   1   3   6   70.93    3.76
  -1  -3  -7 3036.51   91.81
   1   3   7 3199.55   96.57
  -1  -3  -7 3291.57  101.27
  -1  -3  -7 3091.39   94.95
   1   3   7 3093.01   95.05
   1   3   7 3427.17  105.08
  -1  -3  -8   64.20    3.28
   1   3   8   64.49    3.31
  -1  -3  -8   55.05    3.44
  -1  -3  -8   49.53    3.26
   1   3   8   64.28    3.81
   1   3   8   65.30    3.63
  -1  -3  -9  125.16    4.88
   1   3   9  124.53    4.92
  -1  -3  -9  121.88    5.68
  -1  -3  -9  101.43    4.86
   1   3   9  118.55    5.28
   1   3   9  121.77    5.18
  -1  -3 -10    4.33    2.15
   1   3  10    4.70    2.29
  -1  -3 -10    5.46    2.31
  -1  -3 -10    0.52    3.20
   1   3  10    2.81    2.18
   1   3  10    2.66    2.97
  -1  -3 -11  114.36    4.79
   1   3  11  119.04    5.05
   1   3  11  114.26    5.09
  -1  -3 -12   24.67    2.70
   1   3  12   27.81    3.15
   1   3  12   33.72    3.26
  -1  -4  14    7.33    4.67
  -1  -4  14    0.10    4.04
   1   4 -14   -6.99    4.62
   1   4 -14   -2.26    3.65
  -1  -4  13  105.93    5.36
  -1  -4  13  113.36    5.84
   1   4 -13  108.35    6.13
   1   4 -13  119.56    5.94
  -1  -4  12  620.86   19.52
  -1  -4  12  586.15   19.55
   1   4 -12  604.56   20.10
   1   4 -12  606.98   19.97
  -1  -4  11  120.12    4.88
  -1  -4  11  107.32    5.31
   1   4 -11   96.41    5.00
   1   4 -11  112.50    5.12
  -1  -4  10    8.89    2.03
  -1  -4  10    8.72    3.07
   1   4 -10   14.93    2.74
  -1  -4   9   74.13    3.34
  -1  -4   9   71.09    4.36
   1   4  -9   74.74    4.28
  -1  -4   8    2.03    1.74
  -1  -4   8   -2.41    2.70
   1   4  -8    4.05    2.49
  -1  -4   7   28.61    1.82
  -1  -4   7   35.93    3.15
   1   4  -7   38.63    3.00
  -1  -4   6   63.85    2.71
  -1  -4   6   67.25    3.71
   1   4  -6   71.42    3.92
  -1  -4   5  702.71   21.53
  -1  -4   5  688.82   22.10
   1   4  -5  687.69   22.02
  -1  -4   4 7393.51  225.36
   1   4  -4 7343.47  223.74
  -1  -4   3 2016.27   60.96
  -1  -4   3 2000.12   61.67
   1   4  -3 2093.75   64.56
  -1  -4   2  291.70    9.40
  -1  -4   2  298.00   10.20
   1   4  -2  303.00   10.35
  -1  -4   1 1341.00   40.78
  -1  -4   1 1324.86   41.21
  -1  -4   1 1335.35   41.50
   1   4  -1 1356.82   42.13
  -1  -4   0  153.55    5.50
  -1  -4   0  152.26    5.84
  -1  -4   0  163.37    6.30
   1   4   0  152.87    5.88
  -1  -4  -1  157.10    5.70
   1   4   1  159.17    5.80
  -1  -4  -1  156.14    6.07
  -1  -4  -1  142.79    5.65
   1   4   1  159.86    6.04
   1   4   1  156.89    5.97
  -1  -4  -2  119.38    4.62
   1   4   2  114.23    4.50
  -1  -4  -2  119.15    5.04
  -1  -4  -2  118.47    5.02
   1   4   2  131.50    5.28
   1   4   2  118.73    5.02
  -1  -4  -3 1480.96   45.17
   1   4   3 1479.19   45.07
  -1  -4  -3 1495.81   46.59
  -1  -4  -3 1445.93   44.99
   1   4   3 1516.32   46.98
   1   4   3 1493.72   46.43
  -1  -4  -4 1811.25   54.97
   1   4   4 1938.78   58.91
  -1  -4  -4 1877.44   58.11
  -1  -4  -4 1946.85   60.25
   1   4   4 1846.76   57.11
   1   4   4 2011.42   62.17
  -1  -4  -5  136.99    5.33
   1   4   5  135.07    5.17
  -1  -4  -5  126.53    5.34
  -1  -4  -5  134.28    5.65
   1   4   5  137.76    5.71
   1   4   5  137.30    5.68
  -1  -4  -6    0.71    2.02
   1   4   6    3.63    1.99
  -1  -4  -6    6.75    2.39
  -1  -4  -6    3.62    2.31
   1   4   6    5.52    2.15
   1   4   6    5.65    2.42
  -1  -4  -7   20.26    2.26
   1   4   7   22.79    2.41
  -1  -4  -7   19.08    2.78
  -1  -4  -7   13.37    2.65
   1   4   7   18.86    2.71
   1   4   7   15.27    2.84
  -1  -4  -8    4.34    2.34
   1   4   8    4.63    2.15
  -1  -4  -8    5.47    2.62
  -1  -4  -8    2.63    2.65
   1   4   8    5.94    2.21
   1   4   8    4.99    2.70
  -1  -4  -9  475.90   15.26
   1   4   9  483.32   15.43
  -1  -4  -9  500.60   16.72
  -1  -4  -9  513.35   16.89
   1   4   9  464.76   15.40
   1   4   9  478.16   16.29
  -1  -4 -10   27.70    2.53
   1   4  10   26.33    2.79
  -1  -4 -10   22.84    3.10
  -1  -4 -10   12.19    3.50
   1   4  10   13.88    3.23
   1   4  10   21.55    2.62
  -1  -4 -11   23.21    2.60
   1   4  11   26.35    3.02
  -1  -4 -11   16.35    4.00
  -1  -4 -11   25.22    3.26
   1   4  11   21.16    2.68
  -1  -5  14    3.34    5.78
   1   5 -14    7.41    3.68
  -1  -5  13   26.14    4.05
  -1  -5  13   33.51    4.44
   1   5 -13   39.62    4.07
   1   5 -13   33.79    5.02
  -1  -5  12  101.09    4.73
  -1  -5  12  120.77    6.10
  -1  -5  11   -2.73    2.26
  -1  -5  11   -0.52    3.37
   1   5 -11    0.48    2.70
  -1  -5  10  303.49    9.88
  -1  -5  10  291.38   10.67
   1   5 -10  297.35   10.62
  -1  -5   9    4.54    2.03
  -1  -5   9    3.42    2.97
   1   5  -9    5.26    2.44
  -1  -5   8   49.88    2.66
  -1  -5   8   45.44    3.63
   1   5  -8   43.62    3.13
  -1  -5   7   53.08    2.63
  -1  -5   7   46.51    3.41
   1   5  -7   45.49    3.10
  -1  -5   6  192.10    6.42
  -1  -5   6  178.86    7.07
   1   5  -6  191.62    7.14
  -1  -5   5   14.61    1.76
  -1  -5   5   11.56    2.50
   1   5  -5   11.91    2.28
  -1  -5   4  208.89    6.99
  -1  -5   4  206.47    7.72
   1   5  -4  209.05    7.59
  -1  -5   3 3695.14  111.29
  -1  -5   3 3557.93  109.00
   1   5  -3 3751.64  114.73
  -1  -5   2 1274.65   38.92
  -1  -5   2 1222.19   38.26
  -1  -5   2 1311.14   40.87
   1   5  -2 1305.49   40.68
  -1  -5   1  149.95    5.63
  -1  -5   1  164.82    6.51
  -1  -5   1  149.71    5.96
   1   5  -1  154.99    6.05
  -1  -5   0 1037.03   31.91
  -1  -5   0  995.70   31.37
  -1  -5   0 1051.23   33.03
   1   5   0 1052.04   33.09
  -1  -5  -1  746.78   23.21
   1   5   1  756.14   23.50
  -1  -5  -1  731.60   23.39
  -1  -5  -1  751.62   24.05
   1   5   1  771.80   24.60
  -1  -5  -2 1787.03   54.34
   1   5   2 1804.79   54.87
  -1  -5  -2 1746.68   54.11
  -1  -5  -2 1777.35   55.05
   1   5   2 1903.26   58.86
   1   5   2 1943.62   60.20
  -1  -5  -3  774.87   24.05
   1   5   3  733.70   22.87
  -1  -5  -3  754.04   24.13
  -1  -5  -3  829.91   26.44
   1   5   3  771.64   24.71
   1   5   3  756.62   24.25
  -1  -5  -4    3.99    2.03
   1   5   4    3.29    2.08
  -1  -5  -4   -0.02    2.20
  -1  -5  -4    1.60    2.07
   1   5   4    1.05    2.10
   1   5   4   -1.68    2.16
  -1  -5  -5   67.93    3.39
   1   5   5   78.86    3.86
  -1  -5  -5   64.99    3.84
  -1  -5  -5   67.98    3.94
   1   5   5   63.72    3.83
   1   5   5   60.55    3.55
  -1  -5  -6  599.55   18.86
   1   5   6  574.85   18.21
  -1  -5  -6  584.22   19.05
  -1  -5  -6  576.31   18.81
   1   5   6  587.45   19.19
   1   5   6  585.99   19.06
  -1  -5  -7  108.22    4.55
   1   5   7  109.43    4.65
   1   5   7  103.07    4.75
   1   5   7  101.06    4.78
  -1  -5  -8  281.21    9.49
   1   5   8  273.95    9.30
  -1  -5  -8  265.55    9.90
  -1  -5  -8  266.04    9.52
   1   5   8  257.80    9.15
   1   5   8  279.76   10.12
  -1  -5  -9    3.16    2.05
   1   5   9   -1.07    2.28
  -1  -5  -9    2.03    2.53
  -1  -5  -9   -0.13    2.81
   1   5   9    1.97    3.13
   1   5   9    4.18    2.05
  -1  -5 -10   84.57    3.91
   1   5  10   94.37    4.37
  -1  -5 -11   91.29    4.20
   1   5  11   82.89    4.04
  -1  -6  13  286.70   11.56
   1   6 -13  250.38    9.25
   1   6 -13  256.67   11.09
  -1  -6  12   33.90    3.66
  -1  -6  12   42.83    4.91
   1   6 -12   20.50    4.36
   1   6 -12   32.06    3.49
  -1  -6  11   77.07    3.66
  -1  -6  11   68.25    4.68
   1   6 -11   68.77    4.18
  -1  -6  10   10.22    2.23
  -1  -6  10    6.51    3.47
   1   6 -10   13.43    2.58
  -1  -6   9  352.89   11.28
  -1  -6   9  368.22   12.91
   1   6  -9  343.85   11.75
  -1  -6   8  383.07   12.19
  -1  -6   8  409.55   14.13
   1   6  -8  390.82   13.37
  -1  -6   7    5.20    1.76
  -1  -6   7    7.41    1.73
  -1  -6   7    5.21    2.95
   1   6  -7    2.15    2.29
  -1  -6   6   10.86    1.73
  -1  -6   6   12.46    1.86
  -1  -6   6    6.65    2.92
   1   6  -6   12.11    2.50
  -1  -6   5   13.46    1.79
  -1  -6   5   12.30    2.63
   1   6  -5   11.48    2.53
  -1  -6   4  140.07    5.04
  -1  -6   4  141.17    5.80
   1   6  -4  130.86    5.57
  -1  -6   3    3.45    1.65
  -1  -6   3    1.13    2.23
   1   6  -3    1.53    2.24
  -1  -6   2    4.63    1.73
  -1  -6   2    6.33    2.15
  -1  -6   2    4.47    2.24
   1   6  -2    3.62    2.08
  -1  -6   1   32.12    2.34
  -1  -6   1   31.19    2.83
  -1  -6   1   29.43    2.79
   1   6  -1   30.11    2.81
  -1  -6   0  183.71    6.57
  -1  -6   0  172.41    6.68
  -1  -6   0  176.28    6.81
   1   6   0  183.06    6.96
  -1  -6  -1  759.69   23.63
   1   6   1  777.77   24.28
  -1  -6  -1  744.03   23.79
  -1  -6  -1  777.93   24.88
   1   6   1  731.60   23.26
  -1  -6  -2    8.56    2.15
   1   6   2    6.54    2.08
  -1  -6  -2    7.60    2.18
  -1  -6  -2    7.78    2.47
   1   6   2    7.65    2.21
   1   6   2    3.29    2.11
  -1  -6  -3  403.58   13.16
   1   6   3  410.03   13.35
  -1  -6  -3  425.69   14.30
  -1  -6  -3  421.66   14.29
   1   6   3  425.21   14.30
   1   6   3  416.01   13.82
  -1  -6  -4  287.02    9.69
   1   6   4  280.08    9.48
  -1  -6  -4  313.01   11.12
  -1  -6  -4  282.34   10.11
   1   6   4  283.47    9.86
   1   6   4  272.01    9.61
  -1  -6  -5  109.08    4.68
   1   6   5   91.71    4.08
  -1  -6  -5   95.78    4.81
  -1  -6  -5  105.08    4.88
   1   6   5   95.89    4.42
   1   6   5   97.12    4.58
  -1  -6  -6   21.92    2.42
   1   6   6   12.06    2.50
  -1  -6  -6   15.79    2.66
  -1  -6  -6   21.52    3.08
   1   6   6   17.55    2.79
   1   6   6   17.01    2.60
  -1  -6  -7   25.86    2.52
   1   6   7   24.63    2.62
  -1  -6  -7   24.54    3.52
  -1  -6  -7   27.39    3.02
   1   6   7   26.60    2.78
   1   6   7   22.63    3.12
  -1  -6  -8  154.33    5.86
   1   6   8  154.33    6.02
  -1  -6  -8  149.19    6.72
  -1  -6  -8  148.60    6.15
   1   6   8  152.13    6.73
   1   6   8  152.41    6.22
  -1  -6  -9   21.97    2.70
   1   6   9   16.98    2.68
  -1  -6  -9   20.87    3.16
  -1  -6  -9   12.03    3.70
   1   6   9   20.79    2.65
   1   6   9   18.34    3.68
  -1  -6 -10   37.92    2.71
   1   6  10   41.02    3.26
  -1  -7  12    7.07    4.99
   1   7 -12   24.36    3.41
  -1  -7  11    3.08    2.23
  -1  -7  11   -1.24    2.55
  -1  -7  11    2.11    3.60
   1   7 -11   -0.71    2.92
  -1  -7  10    2.91    2.29
  -1  -7  10   -1.34    2.00
  -1  -7  10   -4.25    3.76
   1   7 -10    2.87    2.63
  -1  -7   9    8.01    1.97
  -1  -7   9    4.70    2.00
  -1  -7   9   11.01    3.54
   1   7  -9    5.52    2.78
  -1  -7   8  144.29    5.23
  -1  -7   8  158.31    5.57
  -1  -7   8  152.55    6.78
   1   7  -8  144.01    6.04
  -1  -7   7   20.00    2.03
  -1  -7   7   22.81    2.20
  -1  -7   7   15.63    3.15
   1   7  -7   21.99    2.95
  -1  -7   6   48.78    2.70
  -1  -7   6   48.83    3.91
   1   7  -6   49.09    3.33
  -1  -7   5   10.94    1.92
  -1  -7   5    9.02    3.07
   1   7  -5   14.75    2.68
  -1  -7   4  386.79   12.46
  -1  -7   4  426.98   14.50
   1   7  -4  403.74   13.40
  -1  -7   3   12.80    1.95
  -1  -7   3   15.00    2.95
  -1  -7   3    7.18    2.62
   1   7  -3    9.02    2.36
  -1  -7   2  404.54   13.01
  -1  -7   2  411.00   13.96
  -1  -7   2  393.41   13.35
   1   7  -2  397.76   13.25
  -1  -7   1   17.90    2.36
  -1  -7   1   18.24    2.89
  -1  -7   1   28.44    3.07
   1   7  -1   26.04    2.73
  -1  -7   0 1167.79   35.87
  -1  -7   0 1201.53   37.68
  -1  -7   0 1253.99   39.28
   1   7   0 1274.98   39.79
  -1  -7  -1   92.89    4.16
  -1  -7  -1   98.92    4.78
  -1  -7  -1   86.72    4.41
   1   7   1   89.46    4.33
  -1  -7  -2    4.67    2.08
   1   7   2    6.13    2.02
  -1  -7  -2    3.28    2.70
  -1  -7  -2    3.12    2.45
   1   7   2    4.94    2.50
  -1  -7  -3  121.86    5.00
   1   7   3  113.15    4.81
  -1  -7  -3  118.13    5.41
  -1  -7  -3  124.50    5.62
   1   7   3  130.69    5.73
   1   7   3  123.91    5.63
  -1  -7  -4  165.30    6.30
   1   7   4  158.02    5.89
  -1  -7  -4  171.76    7.14
  -1  -7  -4  165.95    6.75
   1   7   4  172.08    7.01
   1   7   4  164.01    6.54
  -1  -7  -5    1.02    2.24
   1   7   5    5.59    2.02
  -1  -7  -5    5.54    2.63
  -1  -7  -5    4.63    2.73
   1   7   5    4.68    2.84
   1   7   5    4.81    2.41
  -1  -7  -6    9.25    2.36
   1   7   6   10.51    2.39
  -1  -7  -6    3.62    2.89
  -1  -7  -6   12.95    2.70
   1   7   6    8.46    2.53
   1   7   6    8.46    3.07
  -1  -7  -7   -3.07    2.07
   1   7   7    0.65    2.36
  -1  -7  -7    1.73    3.55
  -1  -7  -7    1.97    2.58
   1   7   7    0.26    2.36
   1   7   7    0.94    3.20
  -1  -7  -8   62.99    3.54
   1   7   8   72.26    3.92
  -1  -7  -8   46.64    4.89
  -1  -7  -8   59.63    3.94
   1   7   8   54.69    4.67
   1   7   8   58.91    3.70
  -1  -7  -9   87.35    3.99
   1   7   9   83.57    3.97
  -1  -7  -9   80.54    4.70
  -1  -7  -9   81.31    6.17
   1   7   9   94.87    5.00
   1   7   9   99.72    6.59
  -1  -8  12    4.55    5.89
   1   8 -12    1.60    2.99
  -1  -8  11   -0.26    4.76
   1   8 -11   11.95    2.83
  -1  -8  10   86.77    5.55
   1   8 -10   98.29    4.68
  -1  -8   9    2.28    2.15
  -1  -8   9    0.71    2.21
  -1  -8   9   -0.50    4.08
   1   8  -9    3.07    2.65
  -1  -8   8   58.18    3.15
  -1  -8   8   55.23    3.05
  -1  -8   8   55.52    4.63
   1   8  -8   57.39    3.55
  -1  -8   7   50.11    3.00
  -1  -8   7   49.88    2.84
  -1  -8   7   34.64    3.86
   1   8  -7   44.15    3.41
  -1  -8   6   32.95    2.52
  -1  -8   6   31.19    3.75
   1   8  -6   38.66    3.36
  -1  -8   5   22.26    2.29
  -1  -8   5   18.95    3.42
   1   8  -5   22.00    2.97
  -1  -8   4  152.83    5.70
  -1  -8   4  150.65    6.36
  -1  -8   4  161.41    6.86
   1   8  -4  153.17    6.25
  -1  -8   3   32.58    2.57
  -1  -8   3   31.08    3.29
  -1  -8   3   29.11    3.52
   1   8  -3   34.68    3.42
  -1  -8   2   28.61    2.86
  -1  -8   2   32.35    3.50
  -1  -8   2   26.10    3.08
   1   8  -2   29.09    3.33
  -1  -8   1   -2.71    2.13
  -1  -8   1    0.63    2.55
  -1  -8   1   -1.23    2.73
   1   8  -1    2.05    2.76
  -1  -8   0  351.60   11.70
  -1  -8   0  359.51   12.53
  -1  -8   0  355.31   12.24
   1   8   0  352.24   12.22
  -1  -8  -1    0.90    2.18
  -1  -8  -1    1.23    2.53
  -1  -8  -1    3.05    2.94
   1   8   1    2.71    2.73
  -1  -8  -2    9.65    2.07
  -1  -8  -2   16.21    2.94
  -1  -8  -2    9.69    2.92
   1   8   2    7.75    2.76
  -1  -8  -3   86.98    4.07
   1   8   3   80.96    3.99
  -1  -8  -3   78.86    4.49
  -1  -8  -3   87.92    4.65
   1   8   3   79.52    4.26
  -1  -8  -4  107.54    4.55
   1   8   4   98.33    4.42
  -1  -8  -4   93.61    4.86
  -1  -8  -4   87.87    4.89
   1   8   4   80.05    4.31
  -1  -8  -5  487.36   15.61
   1   8   5  503.50   16.03
  -1  -8  -5  502.69   16.74
  -1  -8  -5  496.56   16.48
  -1  -8  -6   11.51    2.44
   1   8   6   11.72    2.65
  -1  -8  -6   10.78    3.12
  -1  -8  -6    8.33    3.41
   1   8   6    5.60    3.39
   1   8   6   11.07    2.74
  -1  -8  -7    9.43    2.71
   1   8   7    6.23    2.68
  -1  -8  -7   12.91    4.41
  -1  -8  -7   11.25    3.10
   1   8   7    8.62    2.70
   1   8   7    6.83    3.89
  -1  -8  -8    0.55    2.44
   1   8   8    4.70    2.76
  -1  -8  -8   -0.18    3.49
  -1  -8  -8    6.68    4.99
   1   8   8   -4.25    3.31
   1   8   8   -1.45    4.58
  -1  -9  10   54.55    6.07
   1   9 -10   68.62    4.25
  -1  -9   9  133.21    5.38
  -1  -9   9  127.71    5.02
  -1  -9   9  124.17    7.23
   1   9  -9  114.36    4.99
  -1  -9   8   13.48    2.89
  -1  -9   8   17.81    2.60
  -1  -9   8   18.77    4.42
   1   9  -8   15.87    2.84
  -1  -9   7  129.55    5.13
  -1  -9   7  123.27    4.91
  -1  -9   7  110.50    6.07
   1   9  -7  125.29    5.60
  -1  -9   6   23.31    2.52
  -1  -9   6   15.48    3.91
   1   9  -6   17.97    3.02
  -1  -9   5   -2.39    2.24
  -1  -9   5    0.44    2.79
  -1  -9   5    1.95    3.55
   1   9  -5   -3.21    2.49
  -1  -9   4   24.81    2.58
  -1  -9   4   28.31    3.79
  -1  -9   4   24.21    3.28
   1   9  -4   23.10    3.03
  -1  -9   3    0.13    2.28
  -1  -9   3    2.36    3.31
  -1  -9   3   -2.41    2.52
   1   9  -3    1.63    2.60
  -1  -9   2    6.76    2.34
  -1  -9   2    9.54    3.07
  -1  -9   2    9.48    2.83
   1   9  -2   11.04    2.71
  -1  -9   1   44.91    3.03
  -1  -9   1   45.77    3.66
  -1  -9   1   47.94    3.96
   1   9  -1   42.02    3.41
  -1  -9   0   88.84    4.15
  -1  -9   0   87.11    4.84
  -1  -9   0   85.46    4.57
   1   9   0   77.68    4.41
  -1  -9  -1  108.06    4.68
  -1  -9  -1  102.01    4.96
  -1  -9  -1  113.81    5.70
   1   9   1  100.35    5.05
  -1  -9  -2   36.74    3.00
  -1  -9  -2   31.66    3.71
  -1  -9  -2   30.96    3.34
   1   9   2   34.80    3.84
  -1  -9  -3   52.93    3.24
  -1  -9  -3   58.18    4.07
  -1  -9  -3   53.59    4.12
   1   9   3   57.37    4.05
  -1  -9  -4  114.36    4.76
  -1  -9  -4  110.24    5.50
  -1  -9  -4  110.69    5.44
   1   9   4  131.00    6.31
  -1  -9  -5  160.24    5.96
   1   9   5  160.27    6.12
  -1  -9  -5  176.44    7.39
  -1  -9  -5  163.53    7.20
   1   9   5  185.00    7.70
  -1  -9  -6   -4.49    2.50
   1   9   6   -1.70    2.58
  -1  -9  -6    0.66    3.76
  -1  -9  -6    2.79    4.29
   1   9   6    1.45    3.75
  -1 -10   9   32.16    6.63
   1  10  -9   45.35    3.92
  -1 -10   8    4.37    4.07
  -1 -10   8    1.32    3.05
  -1 -10   8   -2.10    5.28
   1  10  -8   -0.10    2.95
  -1 -10   7    8.31    3.28
  -1 -10   7    5.70    2.97
  -1 -10   7    9.02    5.02
  -1 -10   7   10.20    2.86
   1  10  -7   12.01    2.73
  -1 -10   6    4.34    2.79
  -1 -10   6    3.68    2.87
  -1 -10   6   -3.83    3.97
   1  10  -6   -1.42    2.89
  -1 -10   5    2.76    2.53
  -1 -10   5    4.89    4.46
  -1 -10   5    1.99    2.74
   1  10  -5   -0.39    2.84
  -1 -10   4    3.55    2.71
  -1 -10   4    3.68    2.87
  -1 -10   4    4.33    4.04
   1  10  -4    3.37    2.97
  -1 -10   3   28.52    3.12
  -1 -10   3   28.31    4.37
  -1 -10   3   34.01    3.42
   1  10  -3   28.20    3.15
  -1 -10   2    1.95    2.60
  -1 -10   2    3.18    3.84
  -1 -10   2    1.11    2.92
   1  10  -2   -0.82    2.73
  -1 -10   1  104.19    4.65
  -1 -10   1  106.11    5.20
  -1 -10   1  105.88    5.86
   1  10  -1  104.09    5.25
  -1 -10   0   43.17    3.31
  -1 -10   0   33.64    3.97
  -1 -10   0   43.36    3.76
   1  10   0   39.03    3.79
  -1 -10  -1   32.11    3.07
  -1 -10  -1   24.76    3.57
  -1 -10  -1   20.28    4.07
   1  10   1   20.10    3.21
  -1 -10  -2   47.19    3.33
  -1 -10  -2   44.17    4.78
  -1 -10  -2   54.05    4.25
   1  10   2   46.96    4.00
  -1 -10  -3   12.72    2.71
  -1 -10  -3   13.22    4.39
  -1 -10  -3   11.07    3.63
   1  10   3   14.56    3.42
  -1 -10  -4  152.92    5.92
  -1 -10  -4  156.25    7.31
  -1 -10  -4  157.25    6.91
   1  10   4  190.00    8.10
  -1 -11   7    5.10    4.65
  -1 -11   7    1.24    4.31
  -1 -11   7    5.91    3.84
   1  11  -7   -3.52    3.41
  -1 -11   6   70.98    4.42
   1  11  -6   71.21    4.36
  -1 -11   5   22.02    3.50
  -1 -11   5   26.22    3.42
  -1 -11   5   22.91    6.13
   1  11  -5   22.21    3.57
  -1 -11   4    2.87    3.07
  -1 -11   4    3.73    5.33
  -1 -11   4   -2.16    3.15
   1  11  -4   -3.28    3.05
  -1 -11   3   86.33    4.57
  -1 -11   3   87.83    6.78
  -1 -11   3   85.59    4.67
   1  11  -3   78.18    4.58
  -1 -11   2    0.87    3.10
  -1 -11   2   -1.89    3.18
  -1 -11   2    2.94    5.20
   1  11  -2    1.53    3.20
  -1 -11   1   -1.16    3.08
  -1 -11   1    4.34    3.24
  -1 -11   1    3.89    5.12
   1  11  -1   -1.18    3.15
  -1 -11   0    2.28    2.83
  -1 -11   0    7.70    3.39
  -1 -11   0    4.92    4.91
   1  11   0    5.57    3.44
  -1 -11  -1    2.52    2.68
  -1 -11  -1    2.28    4.75
  -1 -11  -1    0.47    3.71
   1  11   1    1.52    3.68
  -1 -11  -2    2.73    2.78
  -1 -11  -2    5.13    5.44
  -1 -11  -2    1.11    3.91
   1  11   2    2.70    4.26
  -2  12   3   60.97    4.23
   2 -12  -3   58.18    4.00
  -2  12   3   56.84    5.94
   2 -12  -3   49.07    5.52
   2 -12  -3   61.70    6.49
  -2  12   2   60.86    4.08
   2 -12  -2   64.17    4.07
  -2  12   2   66.83    6.07
   2 -12  -2   55.56    5.26
   2 -12  -2   60.75    6.38
   2 -12  -1  144.96    5.88
  -2  12   1  140.59    7.18
   2 -12  -1  148.13    7.18
   2 -12  -1  155.93    8.31
   2 -12   0    1.58    2.74
  -2  12   0    1.89    4.25
   2 -12   0   -1.19    3.92
   2 -12   0    0.81    4.97
   2 -12   1    2.24    2.99
  -2  12  -1    1.90    4.05
   2 -12   1    2.07    3.81
   2 -12   1   -7.02    4.86
   2 -12   2   -0.48    2.76
  -2  12  -2   -0.24    4.13
   2 -12   2    9.38    4.10
   2 -12   2    7.05    4.86
   2 -12   3   26.99    3.36
  -2  12  -3   18.26    4.54
   2 -12   3   25.89    5.39
   2 -12   3   24.15    4.23
   2 -12   4    3.71    2.18
  -2  12  -4    5.42    4.28
   2 -12   4    0.10    3.96
   2 -12   4    6.30    5.10
  -2  12  -5  364.83   13.17
   2 -12   5  377.10   13.30
   2 -12   5  382.27   14.54
  -2  12  -6    0.29    4.81
   2 -12   6    0.39    4.29
  -2  11   6    1.13    2.83
   2 -11  -6    1.47    2.78
  -2  11   6    1.07    5.92
   2 -11  -6    5.04    5.62
   2 -11  -6    7.36    5.25
  -2  11   5    2.44    3.16
   2 -11  -5   -1.97    2.73
  -2  11   5   -0.63    4.83
   2 -11  -5   -2.28    4.70
   2 -11  -5   -0.81    4.86
  -2  11   4   13.98    3.21
   2 -11  -4   14.13    2.68
  -2  11   4   14.22    4.20
   2 -11  -4    7.96    4.18
   2 -11  -4   13.37    4.13
  -2  11   3   32.90    3.47
   2 -11  -3   31.17    3.08
  -2  11   3   23.38    4.12
   2 -11  -3   28.30    3.89
   2 -11  -3   25.47    4.18
  -2  11   2  429.24   14.00
   2 -11  -2  435.05   14.16
  -2  11   2  418.10   14.32
   2 -11  -2  434.25   14.95
   2 -11  -2  440.87   14.96
  -2  11   1  914.99   28.49
   2 -11  -1  912.57   28.27
  -2  11   1  945.18   30.06
   2 -11  -1  958.74   30.51
   2 -11  -1  918.86   29.17
  -2  11   0   30.06    2.87
   2 -11   0   34.37    3.12
  -2  11   0   26.75    3.49
   2 -11   0   39.60    3.79
   2 -11   0   28.75    4.04
   2 -11   1   59.79    3.45
  -2  11  -1   59.66    4.34
   2 -11   1   69.06    5.07
   2 -11   1   64.01    4.21
   2 -11   2   51.58    3.20
  -2  11  -2   53.59    4.16
   2 -11   3   20.44    2.62
  -2  11  -3   17.69    3.60
   2 -11   3   25.10    3.42
   2 -11   3   25.99    4.18
   2 -11   4   43.04    2.37
  -2  11  -4   48.20    4.02
   2 -11   4   51.66    4.12
   2 -11   4   49.74    4.65
  -2  11  -5  248.28    9.14
   2 -11   5  257.32   10.11
   2 -11   5  240.53    9.12
  -2  11  -6    0.15    3.16
   2 -11   6    3.78    4.16
  -2  11  -7  239.89    9.12
   2 -11   7  227.62    9.62
   2 -11   8   86.04    7.20
  -2  10   8   12.83    3.21
   2 -10  -8   12.91    2.84
  -2  10   8   14.16    5.70
   2 -10  -8   21.71    5.83
   2 -10  -8   10.83    4.20
  -2  10   7    8.89    2.89
   2 -10  -7   -0.24    2.36
  -2  10   7    6.68    4.70
   2 -10  -7    6.15    3.68
   2 -10  -7    7.51    4.67
  -2  10   6   67.19    3.87
   2 -10  -6   64.14    3.65
  -2  10   6   76.32    5.20
   2 -10  -6   62.75    4.88
   2 -10  -6   64.07    4.63
  -2  10   5   26.46    3.02
   2 -10  -5   32.72    2.95
  -2  10   5   27.12    3.89
   2 -10  -5   29.40    3.99
   2 -10  -5   29.98    3.75
  -2  10   4   34.05    3.07
   2 -10  -4   32.80    2.95
  -2  10   4   33.84    3.57
   2 -10  -4   32.01    3.54
   2 -10  -4   35.29    3.79
  -2  10   3   23.89    2.91
   2 -10  -3   24.25    2.74
  -2  10   3   30.41    3.57
   2 -10  -3   19.37    3.23
   2 -10  -3   30.46    3.36
  -2  10   2   41.91    3.29
   2 -10  -2   50.77    3.24
  -2  10   2   51.51    3.62
   2 -10  -2   44.72    3.78
   2 -10  -2   49.82    3.75
  -2  10   1  176.60    6.57
   2 -10  -1  166.43    6.13
  -2  10   1  170.15    6.73
   2 -10  -1  160.98    6.60
   2 -10  -1  170.95    6.72
  -2  10   0  109.13    4.63
   2 -10   0  110.97    4.68
  -2  10   0  108.59    5.09
   2 -10   0  106.48    5.15
   2 -10   0  110.01    5.13
   2 -10   1  187.58    6.63
  -2  10  -1  178.38    7.01
   2 -10   1  212.44    8.04
   2 -10   1  194.85    7.44
   2 -10   2   13.80    2.07
  -2  10  -2   10.56    2.83
   2 -10   2   12.79    2.97
   2 -10   2   16.47    2.92
   2 -10   3    5.28    1.89
  -2  10  -3    6.20    2.84
   2 -10   3    5.63    2.79
   2 -10   3    2.81    2.95
   2 -10   4   67.96    2.62
  -2  10  -4   72.47    4.16
   2 -10   4   73.85    4.41
   2 -10   4   74.45    4.37
  -2  10  -5   14.14    3.07
   2 -10   5   19.36    3.65
  -2  10  -6    3.29    2.94
   2 -10   6    1.90    3.29
  -2  10  -7  373.39   12.77
   2 -10   7  402.45   14.00
  -2  10  -8   76.21    4.47
  -2  10  -8   59.26    5.75
   2 -10   8   84.06    5.71
  -2  10  -9   90.72    5.00
  -2  10  -9   73.60    7.28
   2 -10   9   80.96    6.33
  -2   9   9   13.09    2.53
   2  -9  -9    8.36    2.39
  -2   9   9   11.45    4.12
   2  -9  -9    9.78    3.37
   2  -9  -9    2.78    5.47
  -2   9   8   25.73    2.91
   2  -9  -8   26.75    2.63
  -2   9   8   27.52    4.10
  -2   9   8   27.07    3.44
   2  -9  -8   21.55    3.63
   2  -9  -8   23.86    4.57
  -2   9   7    1.39    2.42
   2  -9  -7   -1.00    1.95
  -2   9   7   -0.90    2.62
  -2   9   7    1.02    3.34
   2  -9  -7   -5.99    3.28
   2  -9  -7   -2.94    3.03
  -2   9   6   72.81    3.81
   2  -9  -6   78.63    3.83
  -2   9   6   80.97    4.65
  -2   9   6   73.66    3.86
   2  -9  -6   67.33    4.13
   2  -9  -6   76.02    4.36
  -2   9   5  332.22   11.04
   2  -9  -5  341.91   11.32
  -2   9   5  351.76   12.12
   2  -9  -5  371.13   12.82
   2  -9  -5  333.52   11.48
  -2   9   4  572.59   18.10
   2  -9  -4  548.70   17.47
  -2   9   4  540.63   17.56
   2  -9  -4  550.96   17.92
   2  -9  -4  542.41   17.69
  -2   9   3 3285.11   99.18
   2  -9  -3 3218.92   97.23
  -2   9   3 3453.00  105.79
   2  -9  -3 3244.75   99.57
   2  -9  -3 3291.57  100.99
  -2   9   2    8.17    2.26
   2  -9  -2    8.27    2.52
  -2   9   2    5.18    2.32
   2  -9  -2    3.75    2.31
   2  -9  -2    7.36    2.45
  -2   9   1   32.77    2.63
   2  -9  -1   35.47    2.68
  -2   9   1   27.88    2.66
   2  -9  -1   31.37    2.74
   2  -9  -1   28.72    3.02
  -2   9   0    5.42    2.03
   2  -9   0    4.86    2.13
  -2   9   0    2.49    2.26
   2  -9   0    4.16    2.16
   2  -9   0    4.97    2.53
  -2   9  -1   -1.39    1.87
   2  -9   1    0.32    1.97
  -2   9  -1   -0.74    2.10
   2  -9   1    1.74    2.26
   2  -9   1   -0.66    2.47
   2  -9   2   40.63    2.36
  -2   9  -2   42.83    3.05
   2  -9   2   43.80    3.20
   2  -9   2   50.98    3.31
   2  -9   3    2.99    1.50
  -2   9  -3    1.10    2.49
   2  -9   3    4.84    2.28
   2  -9   3    7.96    2.60
  -2   9  -4  137.86    5.73
   2  -9   4  140.15    5.97
  -2   9  -5  106.24    4.92
   2  -9   5  117.46    5.47
  -2   9  -6   17.45    2.78
   2  -9   6   17.03    3.34
  -2   9  -7    2.23    2.49
   2  -9   7    6.04    3.23
   2  -9   8   53.27    4.50
   2  -9   9   94.84    5.78
  -2   9 -10   71.19    4.33
  -2   9 -10   57.07    6.54
   2  -9  10   61.18    5.60
  -2   8  10   -3.41    2.57
   2  -8 -10    7.23    2.44
  -2   8  10   -0.60    3.63
   2  -8 -10   -1.65    3.20
   2  -8 -10    2.23    4.84
  -2   8   9    2.39    2.32
   2  -8  -9    4.57    2.15
  -2   8   9    0.57    2.87
   2  -8  -9   -1.15    3.75
   2  -8  -9   -0.71    3.12
  -2   8   8   43.05    3.05
   2  -8  -8   44.52    3.00
  -2   8   8   43.31    3.24
  -2   8   8   34.89    3.60
   2  -8  -8   37.60    3.34
   2  -8  -8   37.31    3.76
  -2   8   7   12.41    2.13
   2  -8  -7   10.51    2.44
  -2   8   7   13.54    2.91
  -2   8   7   11.24    2.44
   2  -8  -7   13.12    2.70
   2  -8  -7    9.48    2.94
  -2   8   6  202.27    7.20
   2  -8  -6  202.27    7.12
  -2   8   6  214.06    7.96
  -2   8   6  201.30    7.44
   2  -8  -6  213.90    7.96
   2  -8  -6  202.11    7.68
  -2   8   5  482.03   15.37
   2  -8  -5  485.74   15.56
  -2   8   5  489.94   16.03
  -2   8   5  517.38   17.01
   2  -8  -5  513.51   16.85
   2  -8  -5  507.70   16.56
  -2   8   4  441.51   14.19
   2  -8  -4  446.52   14.43
  -2   8   4  436.99   14.27
   2  -8  -4  423.43   13.95
   2  -8  -4  466.53   15.40
  -2   8   3   68.45    3.44
   2  -8  -3   67.12    3.42
  -2   8   3   70.93    3.58
   2  -8  -3   66.33    3.65
   2  -8  -3   72.18    3.68
  -2   8   2  410.36   13.11
   2  -8  -2  417.62   13.48
  -2   8   2  432.31   14.00
   2  -8  -2  435.70   14.29
   2  -8  -2  406.32   13.37
  -2   8   1  190.65    6.70
   2  -8  -1  182.90    6.54
  -2   8   1  186.94    6.78
   2  -8  -1  188.55    6.88
   2  -8  -1  179.35    6.67
  -2   8   0   29.53    2.34
   2  -8   0   31.82    2.41
  -2   8   0   26.41    2.47
   2  -8   0   29.01    2.76
   2  -8   0   32.16    2.70
  -2   8  -1   39.28    2.50
   2  -8   1   37.37    2.36
  -2   8  -1   39.21    2.91
   2  -8   1   43.96    2.91
   2  -8   1   38.81    2.94
  -2   8  -2  241.18    7.97
   2  -8   2  265.55    8.62
  -2   8  -2  247.15    8.70
   2  -8   2  253.93    9.06
   2  -8   2  257.97    9.01
   2  -8   3  756.30   23.17
  -2   8  -3  740.00   23.71
   2  -8   3  743.55   23.71
  -2   8  -4   47.30    3.18
   2  -8   4   46.86    3.42
  -2   8  -5   11.98    2.45
   2  -8   5   15.72    2.68
  -2   8  -6  190.17    7.05
   2  -8   6  200.66    7.67
  -2   8  -7    1.31    2.29
  -2   8  -7    0.58    2.44
   2  -8   7    1.79    2.78
  -2   8  -8    3.63    2.58
  -2   8  -8    1.05    3.02
   2  -8   8   -2.08    3.08
   2  -8   9  214.06    8.56
  -2   8 -10  149.79    7.20
  -2   8 -10  172.57    6.93
   2  -8  10  148.50    6.93
  -2   8 -11  194.52    9.44
  -2   8 -11  183.55    7.39
   2  -8  11  193.56    8.85
  -2   7  11  140.38    5.55
   2  -7 -11  136.39    5.20
  -2   7  11  135.41    6.07
   2  -7 -11  145.85    6.34
   2  -7 -11  155.39    8.51
  -2   7  10  257.16    8.70
   2  -7 -10  252.80    8.62
  -2   7  10  273.46    9.75
   2  -7 -10  279.92   10.09
   2  -7 -10  267.97   10.48
  -2   7   9    3.50    2.26
   2  -7  -9   -0.42    1.99
  -2   7   9    3.05    2.32
   2  -7  -9    3.00    2.74
   2  -7  -9   -4.52    3.16
  -2   7   8  143.17    5.49
   2  -7  -8  141.36    5.52
  -2   7   8  141.61    5.84
  -2   7   8  138.93    5.91
   2  -7  -8  153.68    6.26
   2  -7  -8  133.76    5.99
  -2   7   7   16.82    2.21
   2  -7  -7   15.64    2.50
  -2   7   7   18.68    2.68
  -2   7   7   19.73    2.65
   2  -7  -7   17.85    2.55
   2  -7  -7   16.24    2.71
  -2   7   6 2636.16   79.73
   2  -7  -6 2595.80   78.54
  -2   7   6 2712.03   83.27
  -2   7   6 2736.25   83.99
   2  -7  -6 2560.29   78.81
   2  -7  -6 2658.76   81.83
  -2   7   5    0.69    2.08
   2  -7  -5    1.45    1.95
  -2   7   5    3.31    1.81
  -2   7   5    3.49    2.13
   2  -7  -5    0.10    1.94
   2  -7  -5    0.05    2.02
  -2   7   4  473.80   15.13
   2  -7  -4  493.98   15.77
  -2   7   4  449.42   14.71
  -2   7   4  456.69   14.87
   2  -7  -4  498.66   16.29
   2  -7  -4  489.78   15.90
  -2   7   3    1.40    1.79
   2  -7  -3   -0.13    1.84
  -2   7   3    2.23    1.79
   2  -7  -3    2.13    1.79
   2  -7  -3    0.52    1.65
  -2   7   2  121.85    4.62
   2  -7  -2  125.77    4.76
  -2   7   2  120.41    4.54
   2  -7  -2  116.89    4.57
   2  -7  -2  123.03    4.71
  -2   7   1  258.61    8.59
   2  -7  -1  266.52    8.89
  -2   7   1  252.64    8.38
   2  -7  -1  264.42    8.89
   2  -7  -1  249.89    8.41
  -2   7   0  238.43    7.94
   2  -7   0  231.65    7.72
  -2   7   0  239.24    7.96
   2  -7   0  223.26    7.67
   2  -7   0  236.82    8.04
  -2   7  -1  106.29    3.86
   2  -7   1  106.90    3.96
  -2   7  -1  103.51    3.97
   2  -7   1  108.16    4.31
   2  -7   1  100.85    4.13
  -2   7  -2   16.77    1.34
   2  -7   2   19.84    1.45
  -2   7  -2   19.97    2.00
   2  -7   2   19.18    2.11
   2  -7   3    3.41    0.90
  -2   7  -3    2.57    1.89
   2  -7   3    2.49    1.78
  -2   7  -4   80.39    3.68
   2  -7   4   86.78    4.28
  -2   7  -5   34.14    2.71
   2  -7   5   37.66    3.05
  -2   7  -6  235.69    8.56
   2  -7   6  249.09    9.06
  -2   7  -7    1.21    2.53
  -2   7  -7    1.39    2.50
   2  -7   7    4.28    2.66
  -2   7  -8    1.92    2.63
  -2   7  -8   -1.44    2.81
   2  -7   8    1.32    2.86
  -2   7  -9  121.85    5.52
  -2   7  -9  121.80    5.91
   2  -7   9  123.24    5.76
  -2   7 -10   16.93    3.10
  -2   7 -10   18.06    3.97
   2  -7  10    8.15    3.65
  -2   7 -11    4.89    3.10
  -2   7 -11    2.86    4.21
   2  -7  11    4.55    3.99
  -2   7 -12   58.95    5.97
  -2   7 -12   75.03    4.81
   2  -7  12   61.21    6.18
  -2   6  12    5.89    2.66
   2  -6 -12    2.52    2.13
  -2   6  12    1.86    2.99
   2  -6 -12    4.02    5.20
   2  -6 -12    3.87    3.31
  -2   6  11    1.73    2.21
   2  -6 -11    4.29    2.32
  -2   6  11    2.76    2.65
   2  -6 -11    2.71    3.71
   2  -6 -11    4.12    2.95
  -2   6  10    1.55    2.05
   2  -6 -10   -4.08    2.15
  -2   6  10   -0.23    2.31
   2  -6 -10    0.45    2.66
   2  -6 -10   -2.13    3.24
  -2   6   9  203.40    7.15
   2  -6  -9  211.15    7.38
  -2   6   9  204.05    7.60
   2  -6  -9  222.29    8.22
   2  -6  -9  201.30    7.80
  -2   6   8 1007.97   31.01
   2  -6  -8 1018.46   31.41
  -2   6   8 1002.97   31.45
   2  -6  -8 1042.68   32.80
   2  -6  -8  979.08   30.99
  -2   6   7   61.86    3.24
   2  -6  -7   63.35    3.33
  -2   6   7   57.52    3.31
  -2   6   7   54.48    3.50
   2  -6  -7   55.95    3.39
   2  -6  -7   59.52    3.44
  -2   6   6 1194.75   36.63
   2  -6  -6 1176.50   36.14
  -2   6   6 1176.67   36.79
  -2   6   6 1206.53   37.82
   2  -6  -6 1222.19   38.24
   2  -6  -6 1209.76   37.76
  -2   6   5   72.77    3.55
   2  -6  -5   85.85    3.87
  -2   6   5   73.52    3.45
  -2   6   5   72.32    3.49
   2  -6  -5   80.94    3.83
   2  -6  -5   78.79    3.76
  -2   6   4  482.52   15.45
   2  -6  -4  483.16   15.40
  -2   6   4  456.53   14.69
  -2   6   4  471.38   15.09
   2  -6  -4  457.17   14.79
   2  -6  -4  492.52   15.93
  -2   6   3   24.47    2.13
   2  -6  -3   24.23    2.16
  -2   6   3   24.47    1.92
  -2   6   3   26.93    1.89
   2  -6  -3   26.70    2.13
   2  -6  -3   26.70    2.05
  -2   6   2  196.78    6.70
   2  -6  -2  195.17    6.84
  -2   6   2  187.26    6.47
   2  -6  -2  192.59    6.62
   2  -6  -2  192.43    6.60
  -2   6   1  311.72   10.09
   2  -6  -1  308.49   10.04
  -2   6   1  315.76   10.27
   2  -6  -1  306.39    9.99
   2  -6  -1  322.86   10.49
  -2   6   0 4776.73  143.62
   2  -6   0 4676.64  140.65
  -2   6   0 4842.91  147.85
   2  -6   0 4521.67  138.15
   2  -6   0 4799.33  146.58
  -2   6  -1 3012.29   90.71
   2  -6   1 2988.08   90.01
  -2   6  -1 3081.71   94.39
   2  -6   1 3065.56   93.82
  -2   6  -2    1.00    0.92
   2  -6   2    2.07    0.97
  -2   6  -2    1.23    1.60
   2  -6   2    1.02    1.63
  -2   6  -3    8.04    1.79
   2  -6   3    8.72    1.79
  -2   6  -4  338.68   11.38
   2  -6   4  323.02   10.98
  -2   6  -5  184.35    6.91
   2  -6   5  195.82    7.39
  -2   6  -6    4.23    2.08
  -2   6  -6    6.97    2.26
   2  -6   6    6.59    2.50
  -2   6  -7   28.35    3.03
  -2   6  -7   26.38    2.74
   2  -6   7   27.43    3.03
  -2   6  -8  118.09    5.39
  -2   6  -8  107.88    4.76
   2  -6   8  109.09    5.25
  -2   6  -9  103.96    5.34
  -2   6  -9   98.54    4.75
   2  -6   9   93.15    4.96
  -2   6 -10   89.30    5.20
  -2   6 -10   79.00    4.12
   2  -6  10   84.32    5.02
  -2   6 -11    4.46    3.83
  -2   6 -11    6.86    3.00
   2  -6  11   10.80    3.71
  -2   6 -12   -1.10    3.29
  -2   6 -12   -0.69    4.65
   2  -6  12   -2.39    4.49
  -2   5  13    1.37    2.86
   2  -5 -13    1.23    2.52
  -2   5  13   -0.44    3.02
   2  -5 -13    1.94    5.10
   2  -5 -13    0.69    3.44
  -2   5  12   55.97    3.44
   2  -5 -12   46.15    2.83
  -2   5  12   48.03    3.45
   2  -5 -12   35.30    4.86
   2  -5 -12   48.90    3.76
  -2   5  11   26.93    2.73
   2  -5 -11   29.96    2.68
  -2   5  11   29.01    2.97
   2  -5 -11   33.11    3.37
   2  -5 -11   27.10    3.66
  -2   5  10   25.39    2.62
   2  -5 -10   20.26    2.37
  -2   5  10   22.55    2.62
   2  -5 -10   28.25    2.89
   2  -5 -10   27.72    3.44
  -2   5   9  354.82   11.66
   2  -5  -9  334.81   11.04
  -2   5   9  327.06   11.22
   2  -5  -9  348.37   11.96
   2  -5  -9  350.79   12.12
  -2   5   8  246.83    8.49
   2  -5  -8  246.99    8.30
  -2   5   8  238.92    8.64
   2  -5  -8  243.92    8.73
   2  -5  -8  268.30    9.59
  -2   5   7  181.29    6.59
   2  -5  -7  175.96    6.33
  -2   5   7  181.45    6.80
   2  -5  -7  179.35    6.67
   2  -5  -7  180.16    7.02
  -2   5   6    5.44    1.71
   2  -5  -6    5.36    1.95
  -2   5   6    3.55    1.66
  -2   5   6    6.52    1.78
   2  -5  -6    6.93    2.10
   2  -5  -6    5.12    2.03
  -2   5   5   67.51    3.29
   2  -5  -5   71.64    3.39
  -2   5   5   68.20    3.31
  -2   5   5   68.08    3.33
   2  -5  -5   63.12    3.26
   2  -5  -5   72.06    3.52
  -2   5   4   -0.32    1.61
   2  -5  -4    0.76    1.71
  -2   5   4    1.92    1.42
  -2   5   4   -0.44    1.55
   2  -5  -4   -0.53    1.55
   2  -5  -4    1.60    1.47
  -2   5   3   21.05    1.99
   2  -5  -3   22.79    2.05
  -2   5   3   22.00    1.71
  -2   5   3   20.65    1.78
   2  -5  -3   19.52    1.70
   2  -5  -3   21.91    1.84
  -2   5   2 3611.20  108.72
   2  -5  -2 3553.08  107.01
  -2   5   2 3504.65  107.19
   2  -5  -2 3659.63  111.92
   2  -5  -2 3586.98  109.72
  -2   5   1   12.32    1.57
   2  -5  -1   11.80    1.55
  -2   5   1   10.11    1.18
   2  -5  -1    8.96    1.26
   2  -5  -1   10.11    1.28
  -2   5   0 1709.55   51.69
   2  -5   0 1686.95   51.00
  -2   5   0 1751.52   53.79
   2  -5   0 1767.66   54.31
   2  -5   0 1680.49   51.66
  -2   5  -1 2639.39   79.44
   2  -5   1 2518.31   75.89
  -2   5  -1 2579.66   78.97
   2  -5   1 2573.20   78.79
  -2   5  -2  395.67   12.20
   2  -5   2  367.25   11.28
  -2   5  -2  374.68   12.19
   2  -5   2  381.46   12.33
  -2   5  -3   35.68    2.32
   2  -5   3   38.24    2.41
  -2   5  -4  593.42   19.02
  -2   5  -4  592.77   18.98
   2  -5   4  579.37   18.52
  -2   5  -5    7.15    2.11
  -2   5  -5    4.65    2.05
   2  -5   5    6.96    2.13
  -2   5  -6 1518.25   47.22
  -2   5  -6 1475.80   46.01
   2  -5   6 1543.60   48.04
  -2   5  -7   25.97    2.78
  -2   5  -7   21.58    2.65
   2  -5   7   29.99    3.00
  -2   5  -8   25.13    3.13
  -2   5  -8   28.77    3.00
   2  -5   8   23.91    2.86
  -2   5  -9  629.09   20.58
  -2   5  -9  579.86   18.95
   2  -5   9  589.06   19.31
  -2   5 -10   -2.86    2.66
  -2   5 -10    2.58    2.44
   2  -5  10    3.66    3.18
  -2   5 -11   13.08    3.37
  -2   5 -11   13.83    2.92
   2  -5  11   14.50    3.50
  -2   5 -12    1.90    2.97
  -2   5 -12    1.66    3.83
   2  -5  12    2.86    3.68
  -2   5 -13   36.60    4.46
  -2   4  13   80.38    4.15
   2  -4 -13   70.00    3.52
  -2   4  13   77.99    4.50
   2  -4 -13   76.45    5.81
   2  -4 -13   73.29    4.52
  -2   4  12   62.81    3.41
   2  -4 -12   62.22    3.21
  -2   4  12   63.17    3.97
   2  -4 -12   40.28    4.31
   2  -4 -12   50.69    3.86
  -2   4  11  136.23    5.38
   2  -4 -11  143.92    5.49
  -2   4  11  139.31    5.86
   2  -4 -11  140.41    5.97
   2  -4 -11  125.96    5.78
  -2   4  10  607.14   19.10
   2  -4 -10  593.90   18.63
  -2   4  10  610.69   19.82
   2  -4 -10  628.29   20.39
   2  -4 -10  604.72   19.76
  -2   4   9  225.20    7.83
   2  -4  -9  224.23    7.70
  -2   4   9  230.52    8.52
   2  -4  -9  223.10    8.23
   2  -4  -9  211.64    7.78
  -2   4   8  325.77   10.83
   2  -4  -8  322.70   10.69
  -2   4   8  340.46   11.56
   2  -4  -8  328.83   11.25
   2  -4  -8  352.40   12.03
  -2   4   7  195.33    6.86
   2  -4  -7  201.63    7.02
  -2   4   7  214.54    7.80
   2  -4  -7  203.40    7.52
   2  -4  -7  189.04    6.96
  -2   4   6  187.26    6.68
   2  -4  -6  188.55    6.67
  -2   4   6  191.94    6.99
   2  -4  -6  185.97    6.83
   2  -4  -6  182.58    6.68
  -2   4   5 1145.35   35.08
   2  -4  -5 1172.31   35.92
  -2   4   5 1169.08   36.42
  -2   4   5 1142.12   35.56
   2  -4  -5 1163.59   36.14
   2  -4  -5 1131.95   35.24
  -2   4   4 1235.91   37.79
   2  -4  -4 1271.59   38.82
  -2   4   4 1234.62   38.21
  -2   4   4 1280.14   39.65
   2  -4  -4 1200.24   37.13
   2  -4  -4 1234.30   38.21
  -2   4   3  301.07    9.77
   2  -4  -3  307.36    9.94
  -2   4   3  296.06    9.59
  -2   4   3  286.86    9.28
   2  -4  -3  297.03    9.64
   2  -4  -3  280.24    9.15
  -2   4   2 4302.12  129.35
   2  -4  -2 4306.96  129.48
  -2   4   2 4190.73  128.22
  -2   4   1   12.35    1.55
   2  -4  -1   12.59    1.49
  -2   4   1   11.95    0.98
   2  -4  -1   12.53    0.97
   2  -4  -1   11.01    0.97
  -2   4   0  481.39   14.85
   2  -4   0  500.92   15.48
  -2   4   0  470.57   14.72
   2  -4   0  476.38   14.90
  -2   4  -1  184.03    5.89
   2  -4   1  168.37    5.41
  -2   4  -1  181.45    6.15
   2  -4   1  179.67    6.05
  -2   4  -2  191.94    6.01
  -2   4  -2  185.81    6.54
  -2   4  -2  189.04    6.46
   2  -4   2  189.20    6.46
  -2   4  -3  243.11    8.27
  -2   4  -3  246.99    8.43
   2  -4   3  242.95    8.28
  -2   4  -4 1724.08   53.32
  -2   4  -4 1610.43   49.62
   2  -4   4 1667.58   51.50
  -2   4  -5    3.00    1.82
  -2   4  -5    4.31    1.79
   2  -4   5    2.32    1.81
  -2   4  -6  477.35   15.56
  -2   4  -6  467.83   15.45
   2  -4   6  444.26   14.74
  -2   4  -7  121.35    3.97
  -2   4  -7  128.29    5.63
  -2   4  -7  126.61    5.29
   2  -4   7  121.73    5.38
  -2   4  -8    1.18    0.98
  -2   4  -8    4.04    1.95
  -2   4  -8    2.87    2.24
   2  -4   8    2.29    2.50
  -2   4  -9    7.09    1.45
  -2   4  -9    5.18    2.23
  -2   4  -9    5.50    2.53
   2  -4   9    8.39    2.76
  -2   4 -10    3.33    1.89
  -2   4 -10    3.26    2.94
  -2   4 -10    5.15    2.24
   2  -4  10    7.51    2.99
  -2   4 -11    2.34    2.45
  -2   4 -11    0.32    3.07
  -2   4 -11    6.33    2.76
   2  -4  11    1.82    3.13
  -2   4 -12   -2.24    3.70
  -2   4 -12    0.32    3.05
   2  -4  12   -1.03    3.23
  -2   4 -13   -0.31    4.57
  -2   4 -13    4.88    3.96
   2  -4  13    3.28    3.66
  -2   3  14   28.80    3.57
   2  -3 -14   37.55    3.55
  -2   3  14   36.94    3.66
   2  -3 -14   35.40    5.59
   2  -3 -14   29.44    4.10
  -2   3  13   11.32    2.92
   2  -3 -13   10.02    2.16
  -2   3  13   10.61    2.81
   2  -3 -13    6.02    3.50
   2  -3 -13    8.51    3.60
  -2   3  12    5.26    2.62
   2  -3 -12    4.23    2.23
  -2   3  12    3.68    2.53
   2  -3 -12    1.78    3.21
   2  -3 -12   -1.50    3.07
  -2   3  11   25.28    2.68
   2  -3 -11   22.70    2.24
  -2   3  11   26.23    2.87
   2  -3 -11   26.46    2.92
   2  -3 -11   18.21    2.99
  -2   3  10  254.41    8.73
   2  -3 -10  258.77    8.83
  -2   3  10  254.58    9.12
   2  -3 -10  242.63    8.91
   2  -3 -10  269.10    9.69
  -2   3   9  760.34   23.68
   2  -3  -9  783.74   24.39
  -2   3   9  819.26   26.18
   2  -3  -9  842.02   26.89
   2  -3  -9  784.23   25.01
  -2   3   8   -3.60    1.95
   2  -3  -8    0.76    1.71
  -2   3   8    3.92    2.16
   2  -3  -8    4.05    2.10
   2  -3  -8    8.57    2.20
  -2   3   7  363.86   11.78
   2  -3  -7  363.38   11.78
  -2   3   7  358.38   12.01
   2  -3  -7  373.71   12.58
   2  -3  -7  361.28   12.11
  -2   3   6  554.19   17.42
   2  -3  -6  555.32   17.43
  -2   3   6  589.06   18.98
   2  -3  -6  575.66   18.48
   2  -3  -6  581.80   18.66
  -2   3   5  523.36   16.47
   2  -3  -5  547.41   17.19
  -2   3   5  524.16   16.76
   2  -3  -5  549.83   17.55
   2  -3  -5  534.82   17.06
  -2   3   4   17.90    1.84
   2  -3  -4   17.84    1.70
  -2   3   4   16.55    1.70
   2  -3  -4   16.90    1.65
   2  -3  -4   15.93    1.71
  -2   3   3  332.22   10.69
   2  -3  -3  333.03   10.69
  -2   3   3  336.42   10.75
   2  -3  -3  338.20   10.80
   2  -3  -3  318.83   10.25
  -2   3   2    1.05    1.32
   2  -3  -2    4.15    1.34
  -2   3   2    3.58    0.77
   2  -3  -2    3.23    0.84
   2  -3  -2    3.02    0.82
  -2   3   1 1937.17   58.45
   2  -3  -1 1932.32   58.34
  -2   3   0   61.50    2.42
   2  -3   0   59.02    2.37
  -2   3   0   58.08    2.05
  -2   3   0   59.15    2.11
   2  -3   0   58.58    2.10
  -2   3  -1  172.89    5.52
  -2   3  -1  177.57    5.91
  -2   3  -1  179.35    5.94
   2  -3   1  177.25    5.89
  -2   3  -2 2424.68   73.19
  -2   3  -2 2469.89   75.66
  -2   3  -2 2453.74   75.10
   2  -3   2 2608.72   79.86
  -2   3  -3  106.22    3.44
  -2   3  -3  115.28    4.62
  -2   3  -3  111.19    4.47
   2  -3   3  109.03    4.37
  -2   3  -4 2209.98   66.85
  -2   3  -4 2218.05   68.19
  -2   3  -4 2243.88   68.98
   2  -3   4 2314.91   71.14
  -2   3  -5  621.35   19.02
  -2   3  -5  616.83   19.92
  -2   3  -5  639.59   20.61
   2  -3   5  607.79   19.55
  -2   3  -6  219.38    6.93
  -2   3  -6  208.89    7.62
  -2   3  -6  218.90    7.99
   2  -3   6  211.64    7.81
  -2   3  -7    3.07    1.32
  -2   3  -7    0.00    2.23
  -2   3  -7    1.13    2.07
   2  -3   7    0.98    2.21
  -2   3  -8  536.11   16.56
  -2   3  -8  516.25   17.10
  -2   3  -8  543.70   17.92
   2  -3   8  540.15   17.82
  -2   3  -9  123.40    4.46
   2  -3   9  132.34    4.86
  -2   3  -9  108.40    5.13
  -2   3  -9  120.33    5.44
   2  -3   9  122.49    5.44
  -2   3 -10  832.66   25.60
  -2   3 -10  752.75   24.07
  -2   3 -10  773.74   24.91
   2  -3  10  753.88   24.23
  -2   3 -11    0.86    2.65
  -2   3 -11    4.15    2.16
  -2   3 -11    5.65    3.02
   2  -3  11    1.18    2.87
  -2   3 -12    0.82    3.50
  -2   3 -12   -2.15    2.84
  -2   3 -12   -1.61    3.57
   2  -3  12    0.36    3.03
  -2   3 -13   25.65    3.57
  -2   3 -13   17.42    4.49
   2  -3  13   19.92    3.58
  -2   2  14  264.91    9.23
   2  -2 -14  262.81    8.96
  -2   2  14  256.67    9.54
   2  -2 -14  262.97   10.15
   2  -2 -14  254.09   10.48
  -2   2  13    9.28    2.92
   2  -2 -13   13.24    2.53
  -2   2  13   12.59    2.79
   2  -2 -13   10.80    3.84
   2  -2 -13    9.36    3.68
  -2   2  12   20.19    2.71
   2  -2 -12   28.57    2.44
  -2   2  12   29.25    3.28
   2  -2 -12   26.18    3.60
   2  -2 -12   24.84    3.28
  -2   2  11   88.35    4.20
   2  -2 -11   93.82    4.16
  -2   2  11   86.07    4.47
   2  -2 -11   88.75    4.78
   2  -2 -11   91.92    4.67
  -2   2  10  885.93   27.46
   2  -2 -10  840.08   25.85
  -2   2  10  855.74   27.20
   2  -2 -10  888.35   28.30
   2  -2 -10  893.84   28.46
  -2   2   9  935.17   28.86
   2  -2  -9  920.64   28.38
  -2   2   9  940.17   29.80
   2  -2  -9  956.80   30.28
   2  -2  -9  925.80   29.32
  -2   2   8    1.24    1.73
   2  -2  -8    2.18    1.70
  -2   2   8    0.90    2.07
   2  -2  -8    0.89    1.99
   2  -2  -8    2.70    1.95
  -2   2   7   42.23    2.52
   2  -2  -7   41.79    2.45
  -2   2   7   43.17    2.94
   2  -2  -7   41.23    2.89
   2  -2  -7   44.33    2.86
  -2   2   6   57.91    2.84
   2  -2  -6   59.31    2.94
  -2   2   6   57.89    3.16
   2  -2  -6   64.56    3.42
   2  -2  -6   55.08    3.03
  -2   2   5 2850.86   86.01
   2  -2  -5 2660.37   80.21
  -2   2   5 2829.88   86.77
   2  -2  -5 2765.30   84.72
   2  -2  -5 2865.39   87.72
  -2   2   4   99.93    3.87
   2  -2  -4  102.82    4.00
  -2   2   4   94.86    3.75
   2  -2  -4   98.76    3.92
   2  -2  -4   93.58    3.75
  -2   2   3  252.64    8.27
   2  -2  -3  240.05    7.86
  -2   2   3  248.93    8.15
   2  -2  -3  242.31    7.89
   2  -2  -3  254.90    8.35
  -2   2   2 1016.53   30.93
   2  -2  -2 1050.59   32.00
  -2   2   2 1020.08   31.43
   2  -2  -2 1101.92   33.90
  -2   2   1 1417.04   42.86
   2  -2  -1 1429.47   43.28
   2  -2  -1 1372.48   42.96
  -2   2   0   86.37    3.18
  -2   2   0   83.62    2.97
  -2   2   0   79.04    2.83
   2  -2   0   84.52    3.00
   2  -2   0   77.47    2.79
  -2   2  -1  151.03    5.23
  -2   2  -1  148.39    5.07
   2  -2   1  143.75    4.97
   2  -2   1  148.76    5.13
   2  -2   2 4072.89  124.27
  -2   2  -3 2531.23   76.31
  -2   2  -3 2581.27   79.12
  -2   2  -3 2658.76   81.44
   2  -2   3 2486.03   76.26
   2  -2   3 2539.30   77.83
  -2   2  -4  152.21    5.04
  -2   2  -4  153.23    5.86
  -2   2  -4  156.85    5.84
   2  -2   4  160.64    6.10
  -2   2  -5  595.19   18.35
  -2   2  -5  575.18   18.65
  -2   2  -5  582.12   18.82
   2  -2   5  549.19   17.77
  -2   2  -6  683.50   20.97
   2  -2   6  688.34   21.21
  -2   2  -6  698.19   22.47
  -2   2  -6  674.94   21.70
   2  -2   6  675.91   21.78
  -2   2  -7   43.99    2.31
   2  -2   7   42.12    2.39
  -2   2  -7   32.90    2.97
  -2   2  -7   40.68    3.15
   2  -2   7   40.57    3.03
  -2   2  -8 1008.78   30.80
   2  -2   8 1007.65   30.88
  -2   2  -8  979.24   30.93
  -2   2  -8 1011.04   32.00
   2  -2   8  997.48   31.54
  -2   2  -9   54.77    2.83
   2  -2   9   53.90    2.95
  -2   2  -9   54.21    3.54
  -2   2  -9   50.45    3.02
   2  -2   9   47.25    3.29
  -2   2 -10 1110.32   34.00
   2  -2  10 1087.23   33.34
  -2   2 -10 1089.33   34.16
  -2   2 -10 1147.77   36.19
   2  -2  10 1047.84   33.13
  -2   2 -11   -0.05    2.29
   2  -2  11   -0.97    2.68
  -2   2 -11   -0.52    2.44
  -2   2 -11   -0.63    3.08
   2  -2  11    0.00    2.71
  -2   2 -12    9.19    3.18
   2  -2  12   19.71    3.41
  -2   2 -12   18.52    3.37
  -2   2 -12   12.17    3.60
   2  -2  12   12.30    3.02
  -2   2 -13   -1.42    4.16
   2  -2  13   48.40    4.02
  -2   1  14    9.80    3.26
   2  -1 -14   14.80    2.83
  -2   1  14   24.78    3.50
   2  -1 -14   14.59    3.49
   2  -1 -14   20.47    4.47
  -2   1  13   58.16    3.79
   2  -1 -13   61.71    3.37
  -2   1  13   64.54    4.18
   2  -1 -13   57.36    4.07
   2  -1 -13   64.69    5.09
  -2   1  12   14.45    2.68
   2  -1 -12   16.74    2.44
  -2   1  12   20.68    3.24
   2  -1 -12   12.91    2.84
   2  -1 -12   16.76    3.02
  -2   1  11   -0.08    2.26
   2  -1 -11   -3.47    2.00
  -2   1  11    0.47    2.71
   2  -1 -11    1.95    2.74
   2  -1 -11    3.47    2.47
  -2   1  10   35.90    2.84
   2  -1 -10   43.81    2.94
  -2   1  10   32.01    3.37
   2  -1 -10   36.43    3.18
   2  -1 -10   36.45    3.18
  -2   1   9  166.43    6.13
   2  -1  -9  167.73    5.94
  -2   1   9  161.38    6.55
   2  -1  -9  168.69    6.75
   2  -1  -9  184.35    7.26
  -2   1   8  253.77    8.51
   2  -1  -8  253.12    8.52
  -2   1   8  245.37    8.85
   2  -1  -8  251.83    8.99
   2  -1  -8  254.58    9.14
  -2   1   7   31.14    2.26
   2  -1  -7   36.18    2.36
  -2   1   7   29.70    2.70
   2  -1  -7   35.40    2.70
   2  -1  -7   33.38    2.73
  -2   1   6 1222.84   37.31
   2  -1  -6 1257.70   38.36
  -2   1   6 1170.21   36.48
   2  -1  -6 1212.02   37.74
   2  -1  -6 1197.65   37.34
  -2   1   5 2248.73   67.91
   2  -1  -5 2321.37   70.08
  -2   1   5 2360.11   72.39
   2  -1  -5 2373.03   72.84
  -2   1   4  462.50   14.48
   2  -1  -4  465.40   14.56
  -2   1   4  474.28   15.19
   2  -1  -4  461.53   14.77
  -2   1   2  861.07   26.31
  -2   1   2  803.76   24.92
   2  -1  -2  825.56   25.54
  -2   1   0  859.13   26.59
  -2   1   0  890.93   27.60
  -2   1  -1  146.98    5.34
  -2   1  -1  152.41    5.47
   2  -1   1  144.43    5.17
   2  -1   1  131.90    4.88
  -2   1  -2   10.98    1.29
  -2   1  -2    8.94    1.68
  -2   1  -2    8.27    1.76
   2  -1   2    8.72    1.74
   2  -1   2   10.70    1.74
  -2   1  -3 3217.31   96.84
  -2   1  -3 3314.17  101.44
  -2   1  -3 3236.68   99.04
   2  -1   3 3259.28   99.78
   2  -1   3 3217.31   98.47
  -2   1  -4  672.36   20.68
   2  -1   4  722.08   22.20
  -2   1  -4  737.25   23.39
  -2   1  -4  688.34   21.87
   2  -1   4  670.74   21.41
   2  -1   4  662.19   21.20
  -2   1  -5    2.73    1.39
   2  -1   5    7.04    1.50
  -2   1  -5    6.80    1.89
  -2   1  -5    5.89    2.03
   2  -1   5    4.07    1.87
   2  -1   5    4.13    2.15
  -2   1  -6  281.21    9.20
   2  -1   6  279.76    9.12
  -2   1  -6  278.31    9.69
  -2   1  -6  265.23    9.43
   2  -1   6  263.29    9.40
   2  -1   6  285.57   10.04
  -2   1  -7  168.05    5.80
   2  -1   7  167.56    5.89
  -2   1  -7  169.82    6.81
  -2   1  -7  163.04    6.38
   2  -1   7  168.05    6.63
  -2   1  -8 1908.11   57.94
   2  -1   8 1974.29   59.86
  -2   1  -8 2035.64   62.94
  -2   1  -8 1906.49   58.97
   2  -1   8 1903.26   59.02
  -2   1  -9  304.94    9.91
   2  -1   9  291.70    9.69
  -2   1  -9  272.17    9.75
  -2   1  -9  292.35   10.36
   2  -1   9  281.37   10.04
  -2   1 -10  228.42    7.75
   2  -1  10  221.81    7.73
  -2   1 -10  239.24    8.89
  -2   1 -10  217.77    8.33
   2  -1  10  218.74    8.15
  -2   1 -11   29.27    2.79
   2  -1  11   28.35    3.03
  -2   1 -11   24.70    3.41
  -2   1 -11   22.44    3.03
   2  -1  11   24.89    2.92
  -2   1 -12  177.90    6.78
   2  -1  12  163.85    6.65
  -2   1 -12  171.12    7.04
  -2   1 -12  177.09    7.52
   2  -1  12  156.73    6.54
  -2   1 -13    7.59    3.87
   2  -1  13   15.67    3.79
  -2   1 -13    9.85    4.37
  -2   1 -13   14.21    3.70
   2  -1  13   13.37    3.31
  -2   0  14   27.59    3.58
   2   0 -14   26.72    3.15
  -2   0  14   26.85    3.97
   2   0 -14   36.77    4.10
   2   0 -14   22.84    4.52
  -2   0  13  181.45    6.96
   2   0 -13  179.35    6.75
  -2   0  13  177.90    7.46
   2   0 -13  157.57    6.83
   2   0 -13  163.37    6.97
  -2   0  12   16.32    2.66
   2   0 -12    6.51    2.10
  -2   0  12    8.88    3.29
   2   0 -12   14.24    3.24
   2   0 -12    6.31    2.87
  -2   0  11    6.22    2.50
   2   0 -11   12.22    2.20
  -2   0  11    6.93    2.70
   2   0 -11   11.53    2.68
   2   0 -11   13.92    2.84
  -2   0  10    2.20    2.00
   2   0 -10    3.23    1.84
  -2   0  10    3.13    2.79
   2   0 -10    2.73    2.58
   2   0 -10    5.02    2.60
  -2   0   9  820.55   25.43
   2   0  -9  776.64   24.13
  -2   0   9  773.09   24.86
   2   0  -9  760.01   24.42
   2   0  -9  766.47   24.59
  -2   0   8 1399.44   42.65
   2   0  -8 1376.68   41.86
  -2   0   8 1358.76   42.54
   2   0  -8 1364.73   42.55
   2   0  -8 1417.20   44.15
  -2   0   7    1.78    1.57
   2   0  -7   -2.07    1.61
  -2   0   7    0.61    1.99
   2   0  -7    0.44    2.15
  -2   0   6  387.59   12.37
   2   0  -6  366.77   11.66
  -2   0   6  358.86   11.99
   2   0  -6  383.56   12.77
  -2   0   5   30.78    2.10
   2   0  -5   36.53    2.24
  -2   0   5   32.42    2.57
   2   0  -5   36.85    2.49
  -2   0   4   51.25    2.44
   2   0  -4   56.36    2.62
  -2   0   4   53.79    2.84
   2   0  -4   53.85    2.86
  -2   0   3 2322.98   70.03
  -2   0   3 2218.05   67.98
   2   0  -3 2360.11   72.32
  -2   0   2   12.62    1.78
   2   0  -2   14.64    1.86
  -2   0   1  870.11   27.10
  -2   0   1  896.58   27.88
   2   0  -1  882.86   27.48
  -2   0   0   33.08    2.29
  -2   0   0   27.20    2.08
   2   0   0   29.82    2.10
   2   0   0   25.97    2.03
  -2   0  -1  848.96   25.96
  -2   0  -1  837.50   26.22
  -2   0  -1  842.18   26.31
   2   0   1  842.34   26.36
   2   0   1  870.92   27.18
  -2   0  -2  541.11   16.76
  -2   0  -2  544.50   17.45
  -2   0  -2  529.98   16.97
   2   0   2  540.15   17.39
   2   0   2  548.54   17.55
  -2   0  -3 2757.23   83.07
  -2   0  -3 2626.47   80.62
  -2   0  -3 2742.70   84.14
   2   0   3 2724.95   83.60
   2   0   3 2474.73   76.03
  -2   0  -4 3360.98  101.25
   2   0   4 3348.07  100.88
  -2   0  -4 3373.90  103.46
  -2   0  -4 3260.89  100.10
   2   0   4 3247.98   99.63
   2   0   4 3370.67  103.25
  -2   0  -5   59.92    2.81
   2   0   5   54.16    2.73
  -2   0  -5   59.60    3.42
  -2   0  -5   66.01    3.68
   2   0   5   69.69    3.73
   2   0   5   60.15    3.63
  -2   0  -6  590.67   18.52
   2   0   6  597.94   18.71
  -2   0  -6  576.63   18.81
  -2   0  -6  588.74   19.18
   2   0   6  602.78   19.61
   2   0   6  568.07   18.52
  -2   0  -7 1062.05   32.56
   2   0   7 1067.70   32.75
  -2   0  -7 1106.77   34.93
  -2   0  -7 1069.64   33.74
   2   0   7 1092.88   34.37
   2   0   7 1078.03   34.03
  -2   0  -8 1733.76   52.66
   2   0   8 1733.76   52.69
  -2   0  -8 1769.28   55.02
  -2   0  -8 1751.52   54.39
   2   0   8 1748.29   54.27
   2   0   8 1757.98   54.60
  -2   0  -9    3.12    1.78
   2   0   9    2.45    2.15
  -2   0  -9    0.00    1.99
  -2   0  -9    5.36    2.50
   2   0   9    4.10    2.44
  -2   0 -10  263.62    8.93
   2   0  10  268.14    9.14
  -2   0 -10  282.34   10.15
  -2   0 -10  276.37    9.94
   2   0  10  261.19    9.44
  -2   0 -11    6.83    2.58
   2   0  11   -0.03    2.53
  -2   0 -11    6.89    2.68
  -2   0 -11    3.92    2.81
   2   0  11    5.75    2.70
  -2   0 -12    7.02    2.91
   2   0  12    5.13    3.02
  -2   0 -12    7.78    3.42
  -2   0 -12    3.89    2.71
   2   0  12    5.33    2.45
  -2  -1  14    3.21    3.58
   2   1 -14    1.55    2.58
  -2  -1  14    8.77    4.13
   2   1 -14   -0.03    3.96
   2   1 -14    2.44    3.99
  -2  -1  13  172.08    6.65
   2   1 -13  179.99    6.63
  -2  -1  13  186.45    7.73
   2   1 -13  188.71    7.96
   2   1 -13  169.18    7.28
  -2  -1  12  196.95    7.12
   2   1 -12  191.78    6.89
  -2  -1  12  187.58    7.64
   2   1 -12  196.46    7.83
   2   1 -12  197.43    7.93
  -2  -1  11  196.46    7.12
   2   1 -11  190.81    6.78
  -2  -1  11  195.98    7.72
   2   1 -11  198.72    7.68
   2   1 -11  176.44    7.22
  -2  -1  10   63.77    3.45
   2   1 -10   65.04    3.23
  -2  -1  10   64.69    4.15
   2   1 -10   58.31    3.66
   2   1 -10   62.04    3.78
  -2  -1   9   48.07    2.89
   2   1  -9   46.54    2.70
  -2  -1   9   36.79    3.41
   2   1  -9   40.94    3.12
   2   1  -9   40.97    3.16
  -2  -1   8  118.31    4.49
   2   1  -8  126.08    4.79
  -2  -1   8  126.63    5.52
   2   1  -8  130.16    5.47
  -2  -1   7 2894.45   87.32
   2   1  -7 2931.58   88.38
  -2  -1   7 2926.73   89.90
   2   1  -7 3033.28   93.21
  -2  -1   6 2534.46   76.53
  -2  -1   6 2423.07   74.55
   2   1  -6 2521.54   77.54
  -2  -1   5 1933.94   58.47
  -2  -1   5 1895.19   58.41
   2   1  -5 1922.64   59.28
  -2  -1   4  155.13    5.41
  -2  -1   4  158.31    5.94
   2   1  -4  163.21    6.13
  -2  -1   3 1408.00   43.47
   2   1  -3 1413.00   43.73
  -2  -1   1  439.58   14.16
  -2  -1   1  451.04   14.56
   2   1  -1  440.54   14.27
  -2  -1   0  857.36   26.80
  -2  -1   0  887.87   27.77
   2   1   0  938.88   29.32
   2   1   0  931.13   29.20
  -2  -1  -1  227.94    7.52
  -2  -1  -1  219.71    7.70
  -2  -1  -1  233.59    8.22
   2   1   1  237.79    8.27
   2   1   1  238.43    8.41
  -2  -1  -2  122.24    4.57
  -2  -1  -2  116.79    4.86
  -2  -1  -2  114.24    4.63
   2   1   2  126.19    5.07
   2   1   2  121.54    4.89
  -2  -1  -3  206.31    6.93
   2   1   3  206.15    7.02
  -2  -1  -3  205.82    7.38
  -2  -1  -3  213.90    7.80
   2   1   3  225.52    8.06
   2   1   3  231.33    8.23
  -2  -1  -4   25.60    2.18
   2   1   4   21.76    1.99
  -2  -1  -4   19.82    2.42
  -2  -1  -4   24.09    2.37
   2   1   4   26.31    2.58
   2   1   4   22.63    2.39
  -2  -1  -5 2197.07   66.44
   2   1   5 2134.11   64.67
  -2  -1  -5 2117.97   65.38
  -2  -1  -5 2155.10   66.59
   2   1   5 2145.41   66.22
   2   1   5 2148.64   66.48
  -2  -1  -6   19.31    2.05
   2   1   6   27.01    2.31
  -2  -1  -6   18.79    2.41
  -2  -1  -6   25.05    2.66
   2   1   6   26.86    2.66
   2   1   6   24.67    2.74
  -2  -1  -7  463.31   14.93
   2   1   7  462.98   14.77
  -2  -1  -7  493.49   16.24
  -2  -1  -7  485.91   16.09
   2   1   7  472.67   15.74
   2   1   7  509.31   17.00
  -2  -1  -8   23.78    2.13
   2   1   8   21.57    2.31
  -2  -1  -8   23.49    2.62
  -2  -1  -8   15.76    2.39
   2   1   8   19.69    2.89
   2   1   8   19.69    2.42
  -2  -1  -9   15.58    2.39
   2   1   9   16.43    2.31
  -2  -1  -9   14.80    2.44
  -2  -1  -9   12.95    2.81
   2   1   9   12.72    2.97
   2   1   9   15.26    2.29
  -2  -1 -10   28.72    2.62
   2   1  10   35.77    3.00
  -2  -1 -10   28.72    3.07
  -2  -1 -10   22.44    3.15
   2   1  10   29.83    2.83
  -2  -1 -11   11.77    2.62
   2   1  11   13.19    2.76
  -2  -1 -11   11.85    3.07
  -2  -1 -11   14.14    3.47
   2   1  11   10.14    2.53
  -2  -1 -12  283.47    9.62
   2   1  12  295.58   10.27
   2   1  12  284.44    9.85
  -2  -2  14  173.21    7.09
  -2  -2  14  199.69    8.56
   2   2 -14  203.89    8.70
   2   2 -14  191.94    8.14
  -2  -2  13    1.08    3.07
  -2  -2  13    8.09    3.73
   2   2 -13    4.21    3.31
   2   2 -13    5.59    3.70
  -2  -2  12   28.28    2.91
  -2  -2  12   30.85    3.86
   2   2 -12   30.80    3.63
   2   2 -12   31.59    3.31
  -2  -2  11   35.00    2.89
  -2  -2  11   38.03    3.76
   2   2 -11   39.23    3.65
   2   2 -11   41.62    3.60
  -2  -2  10   85.67    4.02
  -2  -2  10   86.66    4.78
   2   2 -10   80.62    4.58
  -2  -2   9  513.99   16.24
  -2  -2   9  513.51   17.03
   2   2  -9  474.28   15.72
  -2  -2   8  606.98   18.90
  -2  -2   8  642.01   20.89
   2   2  -8  672.84   21.65
  -2  -2   7  258.61    8.52
  -2  -2   7  252.80    9.15
   2   2  -7  256.84    9.23
  -2  -2   6   12.58    1.57
  -2  -2   6   11.01    2.16
   2   2  -6   12.35    2.45
  -2  -2   5    2.31    1.45
  -2  -2   5    3.66    2.10
   2   2  -5    4.07    1.97
  -2  -2   4  350.14   11.75
   2   2  -4  342.39   11.43
  -2  -2   3 1950.08   60.04
   2   2  -3 2008.19   61.83
  -2  -2   2  312.05   10.49
   2   2  -2  317.37   10.69
  -2  -2   1 4076.12  124.54
  -2  -2   1 4079.35  124.71
   2   2  -1 4261.76  130.16
  -2  -2   0  946.14   29.01
  -2  -2   0  903.85   28.36
  -2  -2   0  953.41   29.93
   2   2   0  927.74   29.14
   2   2   0  956.80   29.96
  -2  -2  -1  256.51    8.51
  -2  -2  -1  258.29    8.99
  -2  -2  -1  246.67    8.64
   2   2   1  271.85    9.40
   2   2   1  268.46    9.30
  -2  -2  -2  914.50   28.15
  -2  -2  -2  884.80   27.99
  -2  -2  -2  873.34   27.65
   2   2   2  924.03   29.11
   2   2   2  939.20   29.69
  -2  -2  -3    4.73    1.55
   2   2   3    4.13    1.78
  -2  -2  -3    4.71    2.07
  -2  -2  -3    4.96    1.95
   2   2   3    5.31    1.89
   2   2   3    5.31    1.95
  -2  -2  -4    4.44    1.71
   2   2   4    2.63    1.55
  -2  -2  -4    1.78    2.15
  -2  -2  -4    1.10    2.10
   2   2   4    1.49    2.05
   2   2   4    2.44    2.03
  -2  -2  -5   16.69    2.24
   2   2   5   11.38    2.05
  -2  -2  -5   15.11    2.57
  -2  -2  -5   12.20    2.52
   2   2   5    9.83    2.07
   2   2   5   15.29    2.52
  -2  -2  -6  168.21    6.12
   2   2   6  186.13    6.68
  -2  -2  -6  178.86    7.12
  -2  -2  -6  171.92    6.84
   2   2   6  173.38    6.75
   2   2   6  178.06    6.97
  -2  -2  -7 1728.92   52.56
   2   2   7 1712.78   52.11
  -2  -2  -7 1632.06   50.61
  -2  -2  -7 1757.98   54.74
   2   2   7 1772.51   55.05
   2   2   7 1798.33   55.73
  -2  -2  -8  461.21   14.80
   2   2   8  464.76   14.90
  -2  -2  -8  479.61   15.95
  -2  -2  -8  489.46   16.34
   2   2   8  481.39   15.97
   2   2   8  476.06   15.74
  -2  -2  -9    6.23    2.11
   2   2   9    5.41    2.24
  -2  -2  -9    2.70    2.52
  -2  -2  -9   -0.39    2.65
   2   2   9    6.68    2.36
   2   2   9    7.76    2.66
  -2  -2 -10   -0.45    2.03
   2   2  10    0.61    2.37
  -2  -2 -10    2.08    3.08
  -2  -2 -10    0.34    2.60
   2   2  10   -0.45    3.28
   2   2  10   -0.19    2.16
  -2  -2 -11   20.44    2.84
   2   2  11   13.40    3.03
  -2  -2 -11    8.83    3.70
  -2  -2 -11   10.64    2.94
   2   2  11   15.77    2.79
  -2  -2 -12   23.55    3.08
   2   2  12   29.69    3.49
  -2  -2 -12   29.07    4.10
  -2  -2 -12   20.87    5.28
   2   2  12   29.64    3.31
  -2  -3  14    0.77    3.92
  -2  -3  14    0.36    4.49
   2   3 -14   -7.86    3.65
   2   3 -14   -0.60    4.91
  -2  -3  13   42.41    3.87
  -2  -3  13   47.07    4.63
   2   3 -13   43.94    4.33
   2   3 -13   44.93    4.55
  -2  -3  12  594.71   18.82
  -2  -3  12  633.45   20.84
   2   3 -12  632.16   20.78
   2   3 -12  589.22   19.55
  -2  -3  11    1.74    2.41
  -2  -3  11    4.57    2.84
   2   3 -11    1.76    2.78
  -2  -3  10  516.42   16.37
  -2  -3  10  495.91   16.63
   2   3 -10  508.18   17.08
  -2  -3   9  973.10   29.90
  -2  -3   9  905.46   28.91
   2   3  -9  972.13   30.87
  -2  -3   8  565.01   17.66
  -2  -3   8  584.22   19.26
   2   3  -8  576.47   18.98
  -2  -3   7   16.27    1.81
  -2  -3   7   18.40    2.62
   2   3  -7   21.65    2.79
  -2  -3   6  340.13   10.91
  -2  -3   6  323.18   11.07
   2   3  -6  351.27   12.11
  -2  -3   5   -0.40    1.37
  -2  -3   5   -1.58    2.05
   2   3  -5   -0.52    2.20
  -2  -3   4   20.66    2.50
   2   3  -4   17.18    2.50
  -2  -3   3    0.86    2.07
   2   3  -3   -1.60    2.20
  -2  -3   2  499.63   16.32
  -2  -3   2  542.41   17.66
   2   3  -2  533.69   17.34
  -2  -3   1  462.82   14.58
  -2  -3   1  447.81   14.77
  -2  -3   1  461.37   15.17
   2   3  -1  443.45   14.58
  -2  -3   0  544.99   17.10
  -2  -3   0  560.33   18.21
  -2  -3   0  521.26   16.97
   2   3   0  515.45   16.79
  -2  -3  -1    1.87    1.74
  -2  -3  -1    3.10    2.08
  -2  -3  -1    2.84    2.13
   2   3   1    5.75    1.99
   2   3   1    3.75    2.07
  -2  -3  -2  231.49    7.83
  -2  -3  -2  216.16    8.06
  -2  -3  -2  227.78    8.31
   2   3   2  233.43    8.41
   2   3   2  233.43    8.28
  -2  -3  -3  645.40   20.26
   2   3   3  662.35   20.74
  -2  -3  -3  603.10   19.57
  -2  -3  -3  621.35   20.23
   2   3   3  624.57   20.23
   2   3   3  648.14   20.84
  -2  -3  -4  130.21    5.05
   2   3   4  130.18    5.07
  -2  -3  -4  125.71    5.33
  -2  -3  -4  124.19    5.47
   2   3   4  136.54    5.75
   2   3   4  128.87    5.47
  -2  -3  -5  206.31    7.20
   2   3   5  208.73    7.38
  -2  -3  -5  201.14    7.57
  -2  -3  -5  212.77    8.01
   2   3   5  198.88    7.52
   2   3   5  202.11    7.70
  -2  -3  -6   79.68    3.94
   2   3   6   81.60    3.86
  -2  -3  -6   82.51    4.25
  -2  -3  -6   77.02    4.10
   2   3   6   84.23    4.42
   2   3   6   76.26    3.91
  -2  -3  -7 1019.59   31.40
   2   3   7 1010.07   31.14
  -2  -3  -7 1010.23   31.98
  -2  -3  -7 1007.65   32.16
   2   3   7 1025.24   32.58
   2   3   7 1032.83   32.61
  -2  -3  -8  185.64    6.65
   2   3   8  177.41    6.49
  -2  -3  -8  193.23    7.55
  -2  -3  -8  184.03    7.44
   2   3   8  167.73    6.83
   2   3   8  178.70    6.93
  -2  -3  -9   -1.60    2.15
   2   3   9    3.18    2.16
  -2  -3  -9   -1.29    2.71
  -2  -3  -9   -0.02    2.71
   2   3   9   -0.18    2.16
   2   3   9    0.65    2.71
  -2  -3 -10   54.64    3.21
   2   3  10   60.52    3.52
  -2  -3 -11   20.55    2.63
   2   3  11   23.49    2.89
   2   3  11   28.49    3.26
  -2  -4  14    0.97    4.68
  -2  -4  14   -5.33    4.60
   2   4 -14    1.65    4.62
   2   4 -14    6.86    3.81
  -2  -4  13    1.71    3.71
  -2  -4  13   -0.79    3.60
   2   4 -13    0.42    3.33
   2   4 -13    1.92    3.45
  -2  -4  12  231.01    8.28
  -2  -4  12  207.92    8.49
   2   4 -12  222.45    8.49
   2   4 -12  221.97    8.81
  -2  -4  11   74.16    3.89
  -2  -4  11   82.93    5.04
   2   4 -11   86.98    4.71
  -2  -4  10   10.40    2.42
  -2  -4  10    9.35    3.18
   2   4 -10   13.43    3.15
  -2  -4   9  123.87    4.92
  -2  -4   9  113.05    5.34
   2   4  -9  113.45    5.20
  -2  -4   8   48.78    2.84
  -2  -4   8   53.84    3.96
   2   4  -8   51.67    3.54
  -2  -4   7   67.77    3.13
  -2  -4   7   60.42    3.81
   2   4  -7   69.45    3.79
  -2  -4   6  147.27    5.34
  -2  -4   6  137.18    5.89
   2   4  -6  135.36    5.63
  -2  -4   5 4126.16  126.34
   2   4  -5 4150.38  126.98
  -2  -4   4 9999.00  304.30
  -2  -4   2 1688.56   51.37
  -2  -4   2 1682.10   52.19
  -2  -4   2 1651.43   51.33
   2   4  -2 1759.59   54.50
  -2  -4   1    4.70    1.73
  -2  -4   1    3.16    2.16
  -2  -4   1    3.65    2.23
   2   4  -1    5.09    2.23
  -2  -4   0  388.40   12.54
  -2  -4   0  365.80   12.45
  -2  -4   0  392.76   13.35
   2   4   0  398.41   13.43
  -2  -4  -1   68.75    3.37
  -2  -4  -1   67.11    3.81
  -2  -4  -1   63.77    3.54
   2   4   1   66.96    3.89
   2   4   1   66.01    3.75
  -2  -4  -2  718.69   22.41
  -2  -4  -2  724.98   23.38
  -2  -4  -2  746.29   23.96
   2   4   2  699.32   22.44
   2   4   2  738.22   23.71
  -2  -4  -3   33.29    2.52
   2   4   3   32.93    2.62
  -2  -4  -3   32.66    2.87
  -2  -4  -3   38.02    3.15
   2   4   3   34.27    2.89
   2   4   3   36.58    2.97
  -2  -4  -4    7.18    2.26
   2   4   4    9.78    1.95
  -2  -4  -4    2.83    2.34
  -2  -4  -4    7.17    2.36
   2   4   4    6.65    2.15
   2   4   4    8.51    2.32
  -2  -4  -5  840.41   26.15
   2   4   5  805.05   25.09
  -2  -4  -5  845.25   27.01
  -2  -4  -5  846.86   27.18
   2   4   5  833.14   26.57
   2   4   5  821.36   26.12
  -2  -4  -6  378.72   12.28
   2   4   6  368.71   12.11
  -2  -4  -6  366.45   12.82
  -2  -4  -6  378.55   12.90
   2   4   6  378.07   12.96
   2   4   6  363.06   12.37
  -2  -4  -7   36.79    2.89
   2   4   7   32.80    2.73
  -2  -4  -7   28.98    3.07
  -2  -4  -7   37.56    3.33
   2   4   7   34.68    3.29
   2   4   7   33.58    2.89
  -2  -4  -8   11.51    2.10
   2   4   8   10.59    2.36
  -2  -4  -8    8.83    2.95
  -2  -4  -8   12.91    2.70
   2   4   8    9.54    2.97
   2   4   8   11.66    2.57
  -2  -4  -9   18.05    2.47
   2   4   9   16.80    2.57
  -2  -4  -9    8.17    3.44
  -2  -4  -9   16.48    3.07
   2   4   9    6.81    3.33
   2   4   9   16.85    2.71
  -2  -4 -10    1.42    2.23
   2   4  10    1.92    2.70
  -2  -4 -10    0.48    2.94
  -2  -4 -10   -3.49    3.60
   2   4  10   -0.76    3.79
   2   4  10    3.60    2.66
  -2  -4 -11   24.46    3.05
   2   4  11   20.82    3.44
  -2  -4 -11   23.12    5.04
   2   4  11   29.09    4.63
   2   5 -14  212.60    8.78
  -2  -5  13  156.31    6.81
  -2  -5  13  176.44    8.15
   2   5 -13  171.92    7.09
   2   5 -13  143.43    7.43
  -2  -5  12    2.81    3.16
  -2  -5  12    1.37    3.26
   2   5 -12    3.92    2.71
  -2  -5  11   -1.19    2.66
  -2  -5  11    1.19    3.57
   2   5 -11    1.26    2.71
  -2  -5  10   18.19    2.62
  -2  -5  10   16.85    3.50
   2   5 -10   18.05    2.81
  -2  -5   9   52.66    3.16
  -2  -5   9   51.24    4.25
   2   5  -9   46.12    3.26
  -2  -5   8    7.93    2.08
  -2  -5   8    5.89    3.12
   2   5  -8    5.54    2.65
  -2  -5   7   40.24    2.71
  -2  -5   7   37.29    3.54
   2   5  -7   31.72    2.95
  -2  -5   6  196.78    7.65
   2   5  -6  207.44    7.97
  -2  -5   5  852.84   27.20
   2   5  -5  855.90   27.31
  -2  -5   4 1044.78   32.09
  -2  -5   4 1054.30   33.29
   2   5  -4 1048.17   33.06
  -2  -5   3  308.01   10.15
  -2  -5   3  301.55   10.53
  -2  -5   3  311.40   10.96
   2   5  -3  300.58   10.49
  -2  -5   2  523.03   16.53
  -2  -5   2  515.77   17.05
  -2  -5   2  527.07   17.26
   2   5  -2  534.98   17.52
  -2  -5   1  393.41   12.72
  -2  -5   1  390.82   13.27
  -2  -5   1  405.84   13.67
   2   5  -1  402.45   13.54
  -2  -5   0   18.81    2.23
  -2  -5   0   17.43    2.60
  -2  -5   0   20.34    2.50
   2   5   0   21.55    2.50
  -2  -5  -1  506.08   16.13
  -2  -5  -1  498.34   16.45
  -2  -5  -1  496.40   16.48
   2   5   1  525.46   17.08
  -2  -5  -2  267.49    9.07
  -2  -5  -2  253.77    9.20
  -2  -5  -2  270.88    9.75
   2   5   2  278.95    9.98
   2   5   2  273.62    9.59
  -2  -5  -3  351.60   11.62
   2   5   3  326.74   10.91
   2   5   3  338.68   11.67
   2   5   3  340.46   11.64
  -2  -5  -4   11.98    2.34
   2   5   4    4.46    2.24
  -2  -5  -4   11.25    2.50
  -2  -5  -4   11.38    2.53
   2   5   4    8.78    2.36
   2   5   4    4.86    2.05
  -2  -5  -5 1522.45   46.36
   2   5   5 1500.66   45.85
  -2  -5  -5 1540.37   47.98
  -2  -5  -5 1502.27   46.85
   2   5   5 1553.28   48.30
   2   5   5 1516.64   47.28
  -2  -5  -6  567.91   18.02
   2   5   6  548.54   17.43
  -2  -5  -6  565.33   18.48
  -2  -5  -6  582.44   19.21
   2   5   6  578.89   18.92
   2   5   6  561.29   18.34
  -2  -5  -7  125.75    5.13
   2   5   7  127.55    5.20
  -2  -5  -7  130.10    5.49
  -2  -5  -7  128.37    6.02
   2   5   7  121.57    5.15
   2   5   7  123.57    5.62
  -2  -5  -8   12.25    2.42
   2   5   8    7.70    2.42
  -2  -5  -8    8.64    3.39
  -2  -5  -8   11.87    2.89
   2   5   8    8.56    2.65
   2   5   8   11.36    3.44
  -2  -5  -9   46.17    3.21
   2   5   9   45.91    3.29
   2   5   9   34.19    4.13
   2   5   9   39.70    3.02
  -2  -5 -10   21.23    2.57
   2   5  10   26.44    2.86
   2   5  10   11.53    4.58
   2   5  10   22.73    3.15
  -2  -6  13   95.74    5.83
  -2  -6  13   80.57    6.23
   2   6 -13  106.64    5.52
  -2  -6  12   -3.47    3.63
  -2  -6  12   -3.75    4.05
   2   6 -12   -1.15    2.91
  -2  -6  11   27.81    3.45
  -2  -6  11   21.15    3.71
   2   6 -11   29.51    3.49
  -2  -6  10   -0.69    2.50
  -2  -6  10    4.89    3.31
   2   6 -10    0.32    2.50
  -2  -6   9    8.99    2.29
  -2  -6   9   12.69    3.08
   2   6  -9   10.23    2.66
  -2  -6   8   26.64    2.57
  -2  -6   8   23.94    3.49
   2   6  -8   27.51    2.99
  -2  -6   7    0.73    2.05
  -2  -6   7    2.13    3.10
   2   6  -7    0.89    2.36
  -2  -6   6 2189.00   66.40
  -2  -6   6 2319.76   71.77
   2   6  -6 2155.10   66.43
  -2  -6   5 1785.42   54.31
  -2  -6   5 1648.20   51.29
   2   6  -5 1822.55   56.45
  -2  -6   4  226.00    7.78
  -2  -6   4  232.14    8.72
   2   6  -4  223.74    8.12
  -2  -6   3  354.18   11.59
  -2  -6   3  357.57   12.32
  -2  -6   3  337.39   11.67
   2   6  -3  374.36   12.61
  -2  -6   2   18.74    2.28
  -2  -6   2   19.65    2.60
  -2  -6   2   19.78    2.94
   2   6  -2   17.01    2.32
  -2  -6   1   16.90    2.18
  -2  -6   1   15.09    2.44
  -2  -6   1   13.71    2.83
   2   6  -1    8.72    2.39
  -2  -6   0  271.53    9.20
  -2  -6   0  264.26    9.61
  -2  -6   0  266.04    9.57
   2   6   0  280.40   10.02
  -2  -6  -1  641.85   20.21
  -2  -6  -1  648.14   21.10
  -2  -6  -1  641.85   20.89
   2   6   1  649.76   21.20
  -2  -6  -2  244.89    8.54
  -2  -6  -2  248.76    9.23
  -2  -6  -2  262.00    9.51
   2   6   2  250.70    9.27
  -2  -6  -3  390.82   12.80
  -2  -6  -3  413.58   14.13
  -2  -6  -3  394.86   13.46
   2   6   3  385.17   13.17
   2   6   3  387.11   13.37
  -2  -6  -4    4.00    2.16
   2   6   4    1.23    2.15
  -2  -6  -4    2.73    2.57
  -2  -6  -4    2.41    2.74
   2   6   4    4.44    2.41
   2   6   4    4.41    2.41
  -2  -6  -5    7.89    2.32
   2   6   5    4.31    2.31
  -2  -6  -5   12.77    2.83
  -2  -6  -5    8.52    2.78
   2   6   5    7.64    2.53
   2   6   5    6.75    3.10
  -2  -6  -6   71.06    3.81
   2   6   6   59.47    3.34
  -2  -6  -6   57.84    4.13
  -2  -6  -6   61.49    3.81
  -2  -6  -7  171.60    6.36
   2   6   7  183.71    6.70
  -2  -6  -7  184.35    7.59
  -2  -6  -7  187.74    7.28
   2   6   7  186.45    7.47
   2   6   7  184.19    7.07
  -2  -6  -8   13.69    2.37
   2   6   8   11.98    2.73
  -2  -6  -8    9.91    3.78
  -2  -6  -8   12.27    2.97
   2   6   8   11.72    2.83
   2   6   8   10.62    3.87
  -2  -6  -9   34.11    2.97
   2   6   9   34.61    3.18
  -2  -6  -9   36.40    3.81
  -2  -6  -9   21.97    4.54
   2   6   9   38.74    3.84
   2   6   9   35.43    4.76
  -2  -7  12   63.80    5.42
  -2  -7  12   60.12    4.12
  -2  -7  12   46.83    5.41
   2   7 -12   71.72    4.31
  -2  -7  11    5.18    3.68
  -2  -7  11    7.31    2.87
  -2  -7  11    9.81    4.47
   2   7 -11    6.51    2.94
  -2  -7  10    3.39    2.81
  -2  -7  10   -1.60    2.47
  -2  -7  10    2.62    4.02
   2   7 -10    5.88    2.60
  -2  -7   9    3.45    2.63
  -2  -7   9    4.28    2.26
  -2  -7   9    5.02    3.73
   2   7  -9    1.23    2.47
  -2  -7   8   28.41    2.66
  -2  -7   8   31.74    2.58
  -2  -7   8   24.17    3.84
   2   7  -8   28.82    2.79
  -2  -7   7   22.41    2.62
  -2  -7   7   22.75    2.42
  -2  -7   7   20.71    3.65
   2   7  -7   25.33    3.05
  -2  -7   6   51.69    3.00
  -2  -7   6   50.27    3.83
   2   7  -6   45.36    3.42
  -2  -7   5 1115.32   34.24
  -2  -7   5 1049.14   33.24
   2   7  -5 1099.02   34.69
  -2  -7   4   -0.87    2.07
  -2  -7   4    4.10    2.70
  -2  -7   4    0.32    2.81
   2   7  -4    1.86    2.66
  -2  -7   3  501.73   16.08
  -2  -7   3  540.15   17.89
  -2  -7   3  528.36   17.45
   2   7  -3  524.97   17.43
  -2  -7   2  281.86    9.62
  -2  -7   2  304.78   10.88
  -2  -7   2  306.88   10.90
   2   7  -2  285.89   10.33
  -2  -7   1    3.76    2.11
  -2  -7   1    5.92    2.97
  -2  -7   1    3.33    2.76
   2   7  -1    2.24    2.24
  -2  -7   0  519.32   16.61
  -2  -7   0  536.76   17.71
  -2  -7   0  536.59   17.73
   2   7   0  531.91   17.61
  -2  -7  -1  487.36   15.61
  -2  -7  -1  466.21   15.58
  -2  -7  -1  479.45   15.92
   2   7   1  481.71   16.13
  -2  -7  -2   50.41    3.34
  -2  -7  -2   53.19    3.58
  -2  -7  -2   55.77    3.91
   2   7   2   48.96    3.28
  -2  -7  -3   54.19    3.05
  -2  -7  -3   50.61    3.63
  -2  -7  -3   50.19    3.78
   2   7   3   55.26    3.66
  -2  -7  -4  174.51    6.38
  -2  -7  -4  185.97    7.30
  -2  -7  -4  177.57    7.02
   2   7   4  169.18    6.60
   2   7   4  169.99    6.76
  -2  -7  -5  218.90    7.70
  -2  -7  -5  217.12    8.36
  -2  -7  -5  233.91    8.70
   2   7   5  214.86    8.02
   2   7   5  233.43    8.88
  -2  -7  -6  116.47    4.84
  -2  -7  -6  117.94    5.47
  -2  -7  -6  119.38    5.91
  -2  -7  -7    4.10    2.32
  -2  -7  -7    9.94    3.03
  -2  -7  -7    3.37    4.00
   2   7   7    4.10    3.60
   2   7   7    5.59    2.42
  -2  -7  -8    7.85    2.71
  -2  -7  -8    5.47    3.58
  -2  -7  -8    7.15    4.57
   2   7   8    7.04    4.54
   2   7   8   16.40    3.55
  -2  -8  11    9.51    4.42
  -2  -8  11   12.53    3.52
  -2  -8  11   15.69    5.67
   2   8 -11   12.45    3.12
  -2  -8  10  176.44    7.14
  -2  -8  10  152.18    6.02
  -2  -8  10  155.68    8.09
   2   8 -10  162.24    6.47
  -2  -8   9   13.32    3.23
  -2  -8   9   14.22    2.79
  -2  -8   9    6.63    4.58
   2   8  -9   14.71    3.08
  -2  -8   8   -1.00    2.53
  -2  -8   8   -3.31    2.31
  -2  -8   8   -2.78    3.73
   2   8  -8    3.31    2.74
  -2  -8   7    1.53    2.32
  -2  -8   7   -3.02    2.44
  -2  -8   7   -2.18    3.65
   2   8  -7    0.94    2.73
  -2  -8   6   50.61    3.12
  -2  -8   6   48.15    4.10
   2   8  -6   41.58    3.49
  -2  -8   5   25.31    2.71
  -2  -8   5   21.89    3.68
  -2  -8   5   29.11    3.26
   2   8  -5   23.42    3.08
  -2  -8   4   12.25    2.32
  -2  -8   4    5.36    2.63
  -2  -8   4    5.44    3.05
   2   8  -4    9.12    2.79
  -2  -8   3   -2.63    2.42
  -2  -8   3    2.87    2.86
  -2  -8   3    3.84    3.10
   2   8  -3    2.53    2.49
  -2  -8   2  110.64    4.68
  -2  -8   2  112.40    5.20
  -2  -8   2  113.34    5.49
   2   8  -2  120.77    5.33
  -2  -8   1   92.53    4.25
  -2  -8   1   84.15    4.44
  -2  -8   1   93.37    5.09
   2   8  -1   84.85    4.20
  -2  -8   0  135.20    5.39
  -2  -8   0  151.70    6.44
  -2  -8   0  150.74    6.63
   2   8   0  133.03    5.59
  -2  -8  -1  140.09    5.54
  -2  -8  -1  139.69    6.12
  -2  -8  -1  144.00    6.18
   2   8   1  151.23    6.33
  -2  -8  -2   34.63    2.63
  -2  -8  -2   38.18    3.62
  -2  -8  -2   35.87    3.50
   2   8   2   37.11    3.50
  -2  -8  -3    6.17    2.00
  -2  -8  -3    5.73    2.99
  -2  -8  -3    4.70    2.71
   2   8   3    5.65    3.00
  -2  -8  -4    5.83    2.42
  -2  -8  -4    6.70    3.26
  -2  -8  -4    7.33    3.31
   2   8   4    1.18    3.18
  -2  -8  -5   69.56    3.71
  -2  -8  -5   64.46    4.12
  -2  -8  -5   53.47    3.92
   2   8   5   63.89    4.46
  -2  -8  -6   41.15    3.00
  -2  -8  -6   39.60    3.87
  -2  -8  -6   43.63    4.55
   2   8   6   40.36    4.08
   2   8   6   44.10    3.60
  -2  -9  10   18.52    4.55
  -2  -9  10   21.02    4.15
  -2  -9  10   12.35    5.76
   2   9 -10   19.40    3.45
  -2  -9   9    7.54    4.08
  -2  -9   9   10.07    3.05
  -2  -9   9    0.77    5.55
   2   9  -9    4.83    2.95
  -2  -9   8   18.18    3.28
  -2  -9   8   14.88    3.03
  -2  -9   8   20.23    4.81
   2   9  -8   13.27    3.05
  -2  -9   7    1.65    2.60
  -2  -9   7    4.25    2.44
  -2  -9   7    2.79    4.55
   2   9  -7    0.44    2.41
  -2  -9   6   35.82    3.16
  -2  -9   6   34.80    3.42
  -2  -9   6   39.07    4.63
   2   9  -6   27.96    3.15
  -2  -9   5   56.31    3.52
  -2  -9   5   62.57    4.99
  -2  -9   5   59.05    3.84
   2   9  -5   50.51    3.44
  -2  -9   4  102.99    4.70
  -2  -9   4   97.94    5.73
  -2  -9   4  107.43    5.15
   2   9  -4  104.85    5.09
  -2  -9   3    7.35    2.53
  -2  -9   3    9.43    3.81
  -2  -9   3    5.59    2.94
   2   9  -3    9.54    3.02
  -2  -9   2  220.68    7.83
  -2  -9   2  224.71    8.43
  -2  -9   2  241.34    9.38
   2   9  -2  234.72    8.85
  -2  -9   1  242.15    8.46
  -2  -9   1  238.43    8.73
  -2  -9   1  233.43    9.07
   2   9  -1  240.69    9.04
  -2  -9   0   18.23    2.60
  -2  -9   0   19.87    3.52
  -2  -9   0   20.40    3.15
   2   9   0   18.97    3.42
  -2  -9  -1   50.71    3.28
  -2  -9  -1   64.06    4.97
  -2  -9  -1   48.86    3.70
   2   9   1   56.94    3.92
  -2  -9  -2   24.75    2.78
  -2  -9  -2   30.77    3.60
  -2  -9  -2   24.17    3.47
   2   9   2   23.44    3.66
  -2  -9  -3    2.45    2.49
  -2  -9  -3    1.92    3.65
  -2  -9  -3   -2.97    3.50
   2   9   3   -0.40    2.95
  -2  -9  -4   -0.84    2.57
  -2  -9  -4   -1.52    3.12
  -2  -9  -4    2.10    3.58
   2   9   4   -2.92    3.62
  -2  -9  -5    9.61    2.44
  -2  -9  -5   15.06    3.62
  -2  -9  -5   11.03    3.60
   2   9   5   12.41    3.96
  -2 -10   8   -1.92    4.36
  -2 -10   8    1.19    3.34
  -2 -10   8    4.25    6.34
  -2 -10   8   -0.15    3.07
   2  10  -8    2.91    3.10
  -2 -10   7   -4.57    2.87
  -2 -10   7   -1.37    3.02
  -2 -10   7    6.84    5.89
   2  10  -7   -0.86    2.57
  -2 -10   6   38.97    3.47
  -2 -10   6   38.34    3.79
  -2 -10   6   31.90    5.73
   2  10  -6   39.60    3.71
  -2 -10   5   -0.19    2.65
  -2 -10   5   -1.44    4.50
  -2 -10   5    3.60    3.07
   2  10  -5    0.32    2.97
  -2 -10   4    5.94    3.00
  -2 -10   4    5.34    3.08
  -2 -10   4    4.88    4.91
   2  10  -4    3.55    2.60
  -2 -10   3    8.67    2.76
  -2 -10   3   14.11    3.33
  -2 -10   3   10.23    4.84
   2  10  -3   14.35    3.12
  -2 -10   2   41.50    3.21
  -2 -10   2   33.63    3.68
  -2 -10   2   32.98    4.70
   2  10  -2   39.00    3.71
  -2 -10   1   38.11    3.15
  -2 -10   1   36.73    4.91
  -2 -10   1   33.48    3.54
   2  10  -1   33.98    3.79
  -2 -10   0    3.86    2.57
  -2 -10   0   -0.34    4.29
  -2 -10   0    0.66    3.10
   2  10   0    3.60    3.20
  -2 -10  -1   11.03    2.68
  -2 -10  -1    8.75    4.62
  -2 -10  -1   11.74    3.42
   2  10   1    9.20    3.60
  -2 -10  -2   68.64    3.89
  -2 -10  -2   70.79    6.17
  -2 -10  -2   71.93    4.62
   2  10   2   77.66    5.26
   2  11  -4    3.83    3.65
  -2 -11   3    1.89    3.42
  -2 -11   3    1.81    3.54
   2  11  -3    4.60    3.37
  -2 -11   2   45.73    4.21
  -2 -11   2   37.66    3.97
   2  11  -2   36.26    4.36
  -3  12   4  107.77    5.28
   3 -12  -4   90.16    4.65
  -3  12   4   98.49    8.36
   3 -12  -4   99.34    8.43
   3 -12  -4   93.76    8.52
  -3  12   3    2.86    3.41
   3 -12  -3    7.99    3.18
  -3  12   3    1.31    5.42
   3 -12  -3   -4.15    5.89
   3 -12  -3   -1.24    6.39
  -3  12   2   61.50    4.05
   3 -12  -2   59.02    3.91
  -3  12   2   44.52    4.76
   3 -12  -2   48.56    6.25
   3 -12  -2   55.23    5.21
  -3  12   1   46.52    4.12
   3 -12  -1   43.18    3.47
  -3  12   1   44.83    4.86
   3 -12  -1   45.70    4.78
   3 -12  -1   39.03    5.70
  -3  12   0  174.67    7.07
   3 -12   0  178.38    6.78
  -3  12   0  195.98    8.35
   3 -12   1   48.36    3.42
  -3  12  -1   37.13    4.70
   3 -12   2   24.51    3.34
  -3  12  -2   22.57    4.57
   3 -12   2   21.53    5.28
   3 -12   2   26.81    4.26
  -3  12  -3    8.25    4.65
   3 -12   3   13.30    4.16
   3 -12   3   12.91    5.23
  -3  12  -4   58.63    5.41
   3 -12   4   57.78    5.92
   3 -12   4   73.37    5.41
  -3  12  -5    9.77    6.75
  -3  12  -5   18.24    4.84
   3 -12   5   15.35    4.75
   3 -12   5   13.37    5.91
  -3  11   6   21.78    3.47
   3 -11  -6   20.58    3.02
  -3  11   6   16.05    5.10
   3 -11  -6   29.09    6.12
   3 -11  -6   26.18    5.91
  -3  11   5  118.01    5.36
   3 -11  -5  117.46    4.96
  -3  11   5  120.46    6.91
   3 -11  -5  109.35    6.59
   3 -11  -5  119.91    6.72
  -3  11   4   19.94    3.16
   3 -11  -4   11.45    2.65
  -3  11   4   12.77    4.20
   3 -11  -4    9.22    4.39
   3 -11  -4   15.45    4.41
  -3  11   3    8.99    2.73
   3 -11  -3   11.57    2.53
  -3  11   3   12.43    3.68
   3 -11  -3   16.58    4.08
   3 -11  -3   12.38    4.39
  -3  11   2  285.09    9.73
   3 -11  -2  267.01    9.10
  -3  11   2  288.31   10.17
   3 -11  -2  282.99   10.38
   3 -11  -2  276.37    9.81
  -3  11   1   72.69    4.00
   3 -11  -1   70.92    3.78
  -3  11   1   59.02    4.02
   3 -11  -1   65.88    4.15
   3 -11  -1   58.13    4.33
  -3  11   0    3.15    2.73
   3 -11   0    2.55    2.29
  -3  11   0   -0.37    3.03
   3 -11   0   -1.50    3.03
   3 -11   0    1.81    2.95
  -3  11  -1   49.45    3.65
   3 -11   1   46.23    3.05
  -3  11  -1   39.82    3.73
   3 -11   1   47.54    3.68
   3 -11   1   42.12    3.91
   3 -11   2  192.75    6.72
  -3  11  -2  201.14    7.78
   3 -11   2  194.04    7.62
   3 -11   2  197.43    7.78
  -3  11  -3  125.82    6.26
   3 -11   3  126.25    5.76
   3 -11   3  123.69    5.92
  -3  11  -4  120.23    5.91
   3 -11   4  119.22    5.67
   3 -11   4  109.01    5.75
  -3  11  -5    5.88    4.16
  -3  11  -5   12.56    3.62
   3 -11   5    7.02    4.02
  -3  11  -6  658.15   22.16
  -3  11  -6  688.50   22.36
   3 -11   6  674.62   22.34
  -3  11  -7  124.96    6.42
  -3  11  -7   98.07    8.51
   3 -11   7  114.50    6.91
  -3  10   8   60.08    3.57
   3 -10  -8   59.78    3.57
   3 -10  -8   70.66    6.86
   3 -10  -8   64.56    5.15
  -3  10   7   36.53    3.12
   3 -10  -7   42.08    3.08
   3 -10  -7   47.61    5.68
   3 -10  -7   42.07    4.42
  -3  10   6   40.68    3.28
   3 -10  -6   47.70    3.16
  -3  10   6   44.38    4.05
   3 -10  -6   46.19    4.36
   3 -10  -6   45.28    4.52
  -3  10   5  118.04    4.94
   3 -10  -5  118.01    4.81
  -3  10   5  126.16    5.80
   3 -10  -5  123.85    5.81
   3 -10  -5  129.94    6.09
  -3  10   4    3.62    2.60
   3 -10  -4   -0.66    2.16
  -3  10   4   -1.07    2.63
   3 -10  -4   -0.16    3.24
   3 -10  -4   -0.42    3.07
  -3  10   3  578.24   18.31
   3 -10  -3  577.60   18.26
  -3  10   3  589.54   18.94
   3 -10  -3  576.15   18.63
   3 -10  -3  602.62   19.50
  -3  10   2  113.10    4.73
   3 -10  -2  121.64    4.94
  -3  10   2  112.36    4.84
   3 -10  -2  115.84    5.10
   3 -10  -2  105.77    4.94
  -3  10   1   11.06    2.49
   3 -10  -1   12.06    2.44
  -3  10   1   12.35    2.45
   3 -10  -1   11.72    2.74
   3 -10  -1    9.75    2.62
  -3  10   0    6.04    2.26
   3 -10   0    5.63    2.16
  -3  10   0    5.88    2.31
   3 -10   0    2.70    2.24
   3 -10   0    1.94    2.58
  -3  10  -1   43.26    2.81
   3 -10   1   41.67    2.63
  -3  10  -1   38.65    3.15
   3 -10   1   43.68    3.24
   3 -10   1   43.70    3.15
   3 -10   2   80.02    3.47
  -3  10  -2   63.88    3.68
   3 -10   2   77.84    4.04
   3 -10   2   77.07    4.13
  -3  10  -3  707.23   22.50
   3 -10   3  712.23   22.79
   3 -10   3  707.71   22.58
  -3  10  -4  407.93   13.61
   3 -10   4  412.45   13.92
  -3  10  -5  344.82   12.17
  -3  10  -5  365.16   12.54
   3 -10   5  367.58   12.69
  -3  10  -6   58.58    3.97
  -3  10  -6   47.28    4.33
   3 -10   6   53.89    4.50
  -3  10  -7   78.50    5.81
  -3  10  -7   97.36    5.15
   3 -10   7   98.28    5.68
  -3  10  -8  124.19    5.92
  -3  10  -8  126.00    7.65
   3 -10   8  120.44    6.67
  -3  10  -9   -7.12    6.91
  -3  10  -9    2.28    4.10
   3 -10   9    8.06    5.71
  -3   9   9    1.61    2.52
   3  -9  -9   -2.94    2.34
  -3   9   9    0.68    3.66
   3  -9  -9    3.29    5.20
   3  -9  -9    5.88    3.60
  -3   9   8    0.87    2.47
   3  -9  -8    2.36    2.02
  -3   9   8    2.65    3.10
   3  -9  -8    5.18    3.60
   3  -9  -8    4.13    3.37
  -3   9   7   26.35    2.78
   3  -9  -7   28.36    2.42
  -3   9   7   29.46    3.20
   3  -9  -7   23.57    3.49
   3  -9  -7   20.23    3.63
  -3   9   6   14.95    2.42
   3  -9  -6   13.74    2.42
  -3   9   6   12.33    2.71
   3  -9  -6   16.27    3.02
   3  -9  -6   13.27    3.05
  -3   9   5   45.02    3.02
   3  -9  -5   48.74    3.13
  -3   9   5   47.94    3.23
   3  -9  -5   53.48    3.47
   3  -9  -5   51.71    3.49
  -3   9   4  190.65    6.80
   3  -9  -4  180.96    6.59
  -3   9   4  179.35    6.57
   3  -9  -4  181.93    6.91
   3  -9  -4  180.80    6.73
  -3   9   3 1835.46   55.68
   3  -9  -3 1925.86   58.44
  -3   9   3 1966.22   60.63
   3  -9  -3 1959.77   60.41
   3  -9  -3 2035.64   62.84
  -3   9   2  218.90    7.57
   3  -9  -2  218.90    7.65
  -3   9   2  214.06    7.22
   3  -9  -2  242.47    8.35
   3  -9  -2  228.91    7.96
  -3   9   1  166.27    6.04
   3  -9  -1  178.70    6.36
  -3   9   1  184.35    6.54
   3  -9  -1  174.83    6.30
   3  -9  -1  176.77    6.31
  -3   9   0    3.81    2.07
   3  -9   0    2.84    1.78
  -3   9   0    1.05    1.78
   3  -9   0    2.76    1.94
   3  -9   0    7.20    2.07
  -3   9  -1   13.50    1.95
   3  -9   1   12.16    1.89
  -3   9  -1   13.17    2.10
   3  -9   1   12.38    2.32
   3  -9   1   13.27    2.00
  -3   9  -2  465.08   14.54
   3  -9   2  452.49   14.11
  -3   9  -2  447.49   14.61
   3  -9   2  466.53   15.24
   3  -9   2  440.87   14.45
  -3   9  -3  557.42   17.76
   3  -9   3  580.34   18.71
  -3   9  -4   14.04    2.23
   3  -9   4   19.27    2.83
  -3   9  -5  150.05    6.09
  -3   9  -5  148.35    6.13
   3  -9   5  167.08    6.83
  -3   9  -6 1110.80   34.95
  -3   9  -6 1112.26   34.87
   3  -9   6 1164.24   36.60
  -3   9  -7  181.45    7.12
  -3   9  -7  180.64    7.47
   3  -9   7  184.84    7.44
  -3   9  -8   12.66    3.15
  -3   9  -8    3.29    4.55
   3  -9   8   14.19    3.66
  -3   9  -9  152.10    8.39
  -3   9  -9  156.81    6.65
   3  -9   9  153.28    7.28
  -3   9 -10   11.95    6.09
  -3   9 -10   27.65    4.12
   3  -9  10   23.60    5.29
  -3   8  11   40.05    3.20
   3  -8 -11   48.80    3.18
  -3   8  11   62.62    5.25
   3  -8 -11   57.82    5.31
   3  -8 -11   41.12    6.09
  -3   8  10    1.37    2.23
   3  -8 -10   -0.74    2.37
  -3   8  10    1.39    3.50
   3  -8 -10    0.74    4.70
   3  -8 -10    1.61    3.42
  -3   8   9   47.12    3.18
   3  -8  -9   50.08    3.00
  -3   8   9   52.37    3.87
   3  -8  -9   44.17    3.49
   3  -8  -9   53.95    4.96
  -3   8   8   69.82    3.71
   3  -8  -8   58.70    3.26
  -3   8   8   63.07    3.97
   3  -8  -8   56.87    3.63
   3  -8  -8   66.09    4.41
  -3   8   7    0.39    1.97
   3  -8  -7    1.24    2.02
  -3   8   7    0.77    2.28
   3  -8  -7   -0.06    2.66
   3  -8  -7    4.33    2.34
  -3   8   6  106.21    4.60
   3  -8  -6  107.82    4.52
  -3   8   6  106.87    4.57
  -3   8   6  107.37    4.73
   3  -8  -6  111.71    4.81
   3  -8  -6  118.75    5.10
  -3   8   5   -4.91    2.15
   3  -8  -5   -0.73    1.95
  -3   8   5   -1.73    1.97
   3  -8  -5    0.97    1.95
   3  -8  -5    4.15    2.16
  -3   8   4    2.03    2.15
   3  -8  -4    7.14    2.08
  -3   8   4    5.57    2.07
   3  -8  -4    3.20    2.13
   3  -8  -4    3.99    2.08
  -3   8   3  442.32   14.24
   3  -8  -3  435.86   14.00
  -3   8   3  442.32   14.22
   3  -8  -3  426.82   13.80
   3  -8  -3  473.96   15.27
  -3   8   2    2.94    2.05
   3  -8  -2    0.89    1.95
  -3   8   2   -0.57    1.23
   3  -8  -2    2.10    1.49
   3  -8  -2   -1.78    1.73
  -3   8   1  839.44   25.91
   3  -8  -1  840.89   26.01
  -3   8   1  868.01   26.98
   3  -8  -1  859.29   26.88
   3  -8  -1  849.93   26.56
  -3   8   0    3.84    1.68
   3  -8   0    0.24    1.58
  -3   8   0    2.95    1.32
   3  -8   0    3.29    1.61
   3  -8   0    1.82    1.40
  -3   8  -1    5.78    1.57
   3  -8   1    4.54    1.50
  -3   8  -1    6.23    1.79
   3  -8   1    5.91    1.73
   3  -8   1    6.34    1.87
  -3   8  -2  210.34    6.84
   3  -8   2  191.94    6.26
  -3   8  -2  194.20    6.76
   3  -8   2  190.97    6.81
  -3   8  -3   11.56    2.02
   3  -8   3    8.23    2.16
  -3   8  -4   72.74    3.81
  -3   8  -4   78.96    3.75
   3  -8   4   82.93    4.23
  -3   8  -5  526.75   17.13
  -3   8  -5  526.10   17.19
   3  -8   5  546.12   17.81
  -3   8  -6  457.82   15.29
  -3   8  -6  477.19   15.77
   3  -8   6  460.24   15.30
  -3   8  -7  205.99    8.09
  -3   8  -7  200.66    7.55
   3  -8   7  199.37    7.67
  -3   8  -8  104.56    5.73
  -3   8  -8   89.43    4.63
   3  -8   8   89.51    4.86
  -3   8  -9  432.15   14.59
  -3   8  -9  425.69   14.92
   3  -8   9  431.83   14.87
  -3   8 -10    9.36    4.79
  -3   8 -10   20.89    3.65
   3  -8  10   17.21    4.41
  -3   8 -11   -1.45    3.86
  -3   7  11   73.53    3.86
   3  -7 -11   69.66    3.50
  -3   7  11   79.88    4.81
  -3   7  10    1.13    2.28
   3  -7 -10    7.07    2.23
  -3   7  10    4.47    2.70
  -3   7   9   30.85    2.70
   3  -7  -9   36.39    2.76
  -3   7   9   29.25    3.05
   3  -7  -9   31.46    3.08
   3  -7  -9   27.56    3.21
  -3   7   8  182.25    6.52
   3  -7  -8  192.43    6.86
  -3   7   8  178.86    6.73
   3  -7  -8  180.64    7.15
   3  -7  -8  173.38    6.60
  -3   7   7  246.18    8.46
   3  -7  -7  243.60    8.30
  -3   7   7  235.04    8.28
   3  -7  -7  241.50    8.57
   3  -7  -7  228.75    8.18
  -3   7   6    2.15    2.08
   3  -7  -6   -1.58    1.97
  -3   7   6    4.49    1.84
   3  -7  -6    0.81    1.94
   3  -7  -6    5.89    1.99
  -3   7   5 5806.65  174.51
   3  -7  -5 5774.37  173.54
  -3   7   5 5777.59  176.44
  -3   7   5 5722.71  174.83
   3  -7  -5 5701.72  174.18
   3  -7  -5 5987.45  183.06
  -3   7   4  840.08   25.97
   3  -7  -4  859.78   26.62
  -3   7   4  869.30   27.10
   3  -7  -4  871.40   27.18
   3  -7  -4  857.68   26.81
  -3   7   3   15.16    2.05
   3  -7  -3   19.78    2.16
  -3   7   3   15.98    1.66
   3  -7  -3   17.82    1.66
   3  -7  -3   19.08    1.73
  -3   7   2   20.66    1.97
   3  -7  -2   18.26    1.97
  -3   7   2   16.29    1.29
   3  -7  -2   15.29    1.44
   3  -7  -2   19.21    1.49
  -3   7   1    1.82    1.58
   3  -7  -1    1.58    1.55
  -3   7   1    1.21    0.94
   3  -7  -1    0.65    1.08
   3  -7  -1    1.11    1.05
  -3   7   0    8.72    1.52
   3  -7   0    8.67    1.53
  -3   7   0    8.94    1.19
   3  -7   0    7.12    1.28
   3  -7   0    9.15    1.29
  -3   7  -1   40.18    2.08
   3  -7   1   36.43    2.00
  -3   7  -1   32.80    2.07
   3  -7   1   34.09    2.10
   3  -7   1   36.85    2.10
  -3   7  -2  200.17    6.46
  -3   7  -2  183.87    6.42
   3  -7   2  177.57    6.23
  -3   7  -3  568.40   18.29
  -3   7  -3  568.56   18.14
   3  -7   3  585.51   18.68
  -3   7  -4   26.41    2.53
  -3   7  -4   29.09    2.58
   3  -7   4   32.01    2.79
  -3   7  -5   -2.13    2.16
  -3   7  -5    0.92    2.16
   3  -7   5    0.63    2.41
  -3   7  -6  107.16    4.94
  -3   7  -6  103.64    4.62
   3  -7   6   99.36    4.79
  -3   7  -7   55.18    3.79
  -3   7  -7   51.24    3.16
   3  -7   7   54.82    3.70
  -3   7  -8  558.23   18.42
  -3   7  -8  534.82   17.53
   3  -7   8  537.89   17.71
  -3   7  -9  105.93    5.13
  -3   7  -9   94.63    5.13
   3  -7   9  109.50    5.63
  -3   7 -10    0.58    3.05
  -3   7 -10    3.75    3.76
   3  -7  10    2.31    3.73
  -3   7 -11   10.62    3.28
  -3   7 -11    3.62    4.33
   3  -7  11   15.95    4.41
  -3   6  12    5.25    2.68
   3  -6 -12    5.00    2.16
  -3   6  12    2.47    3.20
   3  -6 -12   -0.58    4.79
   3  -6 -12   -0.58    3.07
  -3   6  11    1.99    2.41
   3  -6 -11   -0.63    2.02
  -3   6  11    0.77    2.55
   3  -6 -11    2.91    3.39
   3  -6 -11    3.52    2.81
  -3   6  10   49.75    2.92
   3  -6 -10   53.51    3.03
  -3   6  10   39.66    3.16
   3  -6 -10   41.41    3.24
   3  -6 -10   39.76    3.62
  -3   6   9    0.08    2.15
   3  -6  -9    3.78    2.03
  -3   6   9    0.61    2.18
   3  -6  -9   -0.76    2.53
   3  -6  -9    1.87    2.23
  -3   6   8    0.27    2.02
   3  -6  -8    1.97    1.95
  -3   6   8    2.05    1.95
   3  -6  -8    2.11    2.16
   3  -6  -8    2.39    2.23
  -3   6   7 1199.75   36.77
   3  -6  -7 1208.95   37.08
  -3   6   7 1175.05   36.64
   3  -6  -7 1259.00   39.28
   3  -6  -7 1244.47   38.82
  -3   6   6  104.45    4.39
   3  -6  -6  111.48    4.54
  -3   6   6  107.69    4.44
   3  -6  -6   99.73    4.26
   3  -6  -6  109.77    4.60
  -3   6   5   46.65    2.81
   3  -6  -5   54.95    2.92
  -3   6   5   53.48    2.68
   3  -6  -5   50.30    2.71
   3  -6  -5   49.75    2.74
  -3   6   4  975.52   30.07
   3  -6  -4  945.50   29.14
  -3   6   4  915.31   28.35
   3  -6  -4  948.40   29.46
   3  -6  -4 1009.42   31.37
  -3   6   3  117.91    4.62
   3  -6  -3  119.38    4.60
  -3   6   3  117.36    4.04
   3  -6  -3  117.51    4.15
   3  -6  -3  127.03    4.42
  -3   6   2  391.63   12.46
   3  -6  -2  368.87   11.85
  -3   6   2  404.06   12.98
  -3   6   1   54.72    2.50
   3  -6  -1   54.24    2.60
  -3   6   1   53.32    1.97
  -3   6   0   47.04    2.26
   3  -6   0   44.01    2.24
  -3   6   0   43.33    1.78
  -3   6   0   44.46    1.92
   3  -6   0   41.86    1.78
   3  -6   0   46.64    1.89
  -3   6  -1 1230.10   37.37
   3  -6   1 1186.19   36.02
  -3   6  -1 1149.06   35.48
  -3   6  -1 1167.79   36.10
   3  -6   1 1166.66   36.05
  -3   6  -2  301.71    9.38
  -3   6  -2  288.64    9.59
  -3   6  -2  275.72    9.01
   3  -6   2  277.98    9.17
  -3   6  -3   23.79    1.87
  -3   6  -3   23.76    1.95
   3  -6   3   20.60    2.05
  -3   6  -4  627.16   19.89
  -3   6  -4  623.44   19.90
   3  -6   4  652.02   20.81
  -3   6  -5   43.44    2.97
  -3   6  -5   47.01    2.92
   3  -6   5   49.16    3.28
   3  -6   6   70.74    3.87
  -3   6  -7  376.94   12.83
  -3   6  -7  390.50   13.24
   3  -6   7  397.12   13.40
  -3   6  -8   28.69    3.18
  -3   6  -8   32.96    3.16
   3  -6   8   32.38    3.39
  -3   6  -9  656.38   21.13
  -3   6  -9  717.40   23.41
   3  -6   9  681.24   22.10
  -3   6 -10   22.83    3.03
  -3   6 -10   17.13    3.42
   3  -6  10   18.58    3.52
   3  -6  11   89.05    5.33
  -3   5  13  129.60    5.28
   3  -5 -13  137.85    5.39
  -3   5  13  143.71    6.33
   3  -5 -13  127.90    5.97
   3  -5 -13  129.02    7.54
  -3   5  12   40.62    2.99
   3  -5 -12   39.39    2.71
  -3   5  12   35.92    3.47
   3  -5 -12   38.02    3.75
   3  -5 -12   35.90    4.36
  -3   5  11  201.47    7.20
   3  -5 -11  203.08    7.09
  -3   5  11  206.47    7.65
   3  -5 -11  217.77    8.64
   3  -5 -11  203.89    7.75
  -3   5  10  295.90    9.90
   3  -5 -10  290.74    9.56
  -3   5  10  287.67   10.02
  -3   5   9   28.44    2.71
   3  -5  -9   26.18    2.26
  -3   5   9   34.80    2.95
  -3   5   8 2240.65   67.91
   3  -5  -8 2258.41   68.48
  -3   5   8 2276.17   70.17
   3  -5  -8 2229.35   68.67
   3  -5  -8 2290.70   70.58
  -3   5   7  966.65   29.80
   3  -5  -7  935.97   28.90
  -3   5   7  940.82   29.49
   3  -5  -7  953.89   30.11
   3  -5  -7  933.55   29.33
  -3   5   6  851.55   26.33
   3  -5  -6  843.80   26.09
  -3   5   6  849.29   26.60
   3  -5  -6  836.05   26.22
   3  -5  -6  824.10   25.91
  -3   5   5   43.44    2.63
   3  -5  -5   42.81    2.60
  -3   5   5   37.98    2.29
   3  -5  -5   44.10    2.47
   3  -5  -5   37.71    2.26
  -3   5   4   15.09    1.90
   3  -5  -4   16.34    1.92
  -3   5   4   15.43    1.36
   3  -5  -4   16.92    1.50
   3  -5  -4   13.56    1.40
  -3   5   3 1228.16   37.48
   3  -5  -3 1278.53   39.11
  -3   5   3 1268.68   39.49
   3  -5  -3 1315.34   40.86
   3  -5  -3 1226.06   38.11
  -3   5   2  219.22    7.36
   3  -5  -2  218.90    7.44
  -3   5   1   18.52    1.63
   3  -5  -1   19.36    1.74
  -3   5   0    1.68    1.18
   3  -5   0    2.52    1.28
  -3   5  -1  149.92    4.96
  -3   5  -1  146.63    5.05
  -3   5  -1  144.95    4.97
   3  -5   1  151.24    5.15
  -3   5  -2    8.41    0.92
  -3   5  -2    5.59    1.34
  -3   5  -2    5.54    1.37
   3  -5   2    5.10    1.36
  -3   5  -3  326.09   10.77
  -3   5  -3  313.01   10.35
   3  -5   3  338.04   11.11
  -3   5  -4  367.25   12.06
  -3   5  -4  373.87   12.37
   3  -5   4  385.33   12.80
  -3   5  -5   24.51    2.32
  -3   5  -5   21.34    2.45
   3  -5   5   30.20    2.76
  -3   5  -6    9.31    2.03
  -3   5  -6    9.64    2.36
   3  -5   6    6.55    2.45
  -3   5  -7  178.70    6.78
  -3   5  -7  198.88    7.67
   3  -5   7  199.04    7.59
  -3   5  -8  123.56    5.42
  -3   5  -8  120.77    5.10
   3  -5   8  122.98    5.50
  -3   5  -9   25.81    3.29
  -3   5  -9   29.19    2.87
   3  -5   9   31.35    3.15
  -3   5 -10  231.33    8.85
  -3   5 -10  223.10    8.15
   3  -5  10  221.97    8.52
  -3   5 -11   48.56    4.60
  -3   5 -11   59.60    3.99
   3  -5  11   54.32    4.16
   3  -5  12   48.35    4.36
  -3   4  13    6.51    2.68
   3  -4 -13    7.70    2.31
  -3   4  13    7.12    3.05
   3  -4 -13    0.79    4.50
   3  -4 -13    6.55    3.37
  -3   4  12   -0.65    2.08
   3  -4 -12    3.50    2.05
  -3   4  12    5.57    2.84
   3  -4 -12   -1.95    3.50
   3  -4 -12   -3.31    2.62
  -3   4  11   51.24    3.20
   3  -4 -11   47.30    2.65
  -3   4  11   54.89    3.71
   3  -4 -11   49.48    3.70
   3  -4 -11   54.85    4.21
  -3   4  10  838.79   26.04
   3  -4 -10  816.03   25.20
  -3   4  10  776.32   24.81
   3  -4 -10  853.81   27.20
   3  -4 -10  773.41   24.65
  -3   4   9  170.95    6.38
   3  -4  -9  167.73    6.18
  -3   4   9  155.88    6.10
   3  -4  -9  171.92    6.73
   3  -4  -9  179.83    6.93
  -3   4   8 1593.32   48.57
   3  -4  -8 1557.16   47.38
  -3   4   8 1542.47   47.82
   3  -4  -8 1595.58   49.58
   3  -4  -8 1613.17   49.98
  -3   4   7   29.27    2.44
   3  -4  -7   37.65    2.66
  -3   4   7   28.44    2.39
   3  -4  -7   28.46    2.45
   3  -4  -7   28.57    2.44
  -3   4   6  822.00   25.43
   3  -4  -6  917.57   28.33
  -3   4   6  900.46   28.25
   3  -4  -6  859.13   26.91
   3  -4  -6  862.36   27.06
  -3   4   5   94.21    4.00
   3  -4  -5   95.16    3.94
  -3   4   5   89.87    3.54
   3  -4  -5   93.55    3.79
   3  -4  -5   92.06    3.66
  -3   4   4    5.31    1.71
   3  -4  -4    5.04    1.60
  -3   4   4    5.09    1.18
   3  -4  -4    7.17    1.19
   3  -4  -4    7.38    1.28
  -3   4   3 1144.38   34.90
   3  -4  -3 1179.41   36.03
  -3   4   3 1123.72   34.98
   3  -4  -3 1145.99   35.64
   3  -4  -3 1146.80   35.66
  -3   4   2 1806.41   54.64
   3  -4  -2 1753.13   53.09
  -3   4   0  658.64   20.21
   3  -4   0  649.76   20.55
  -3   4  -1   24.26    1.47
  -3   4  -1   27.70    1.52
  -3   4  -1   24.41    1.50
   3  -4   1   28.52    1.65
  -3   4  -2 1009.59   30.59
  -3   4  -2  991.18   30.80
  -3   4  -2 1051.56   32.58
   3  -4   2 1090.95   33.84
  -3   4  -3   16.27    1.10
  -3   4  -3   14.64    1.16
  -3   4  -3   15.51    1.87
  -3   4  -3   18.74    2.02
   3  -4   3   14.95    1.79
  -3   4  -4  369.35   11.38
  -3   4  -4  358.38   11.09
  -3   4  -4  374.84   12.54
  -3   4  -4  369.03   12.28
   3  -4   4  373.23   12.37
  -3   4  -5   86.54    2.92
  -3   4  -5   80.18    3.83
  -3   4  -5   82.56    4.04
   3  -4   5   81.39    3.87
  -3   4  -6  171.12    5.54
  -3   4  -6  172.89    6.68
  -3   4  -6  176.28    6.78
   3  -4   6  182.90    7.01
  -3   4  -7   87.71    3.12
  -3   4  -7   77.86    4.05
  -3   4  -7   79.46    4.10
   3  -4   7   80.62    4.21
  -3   4  -8  293.16    9.27
   3  -4   8  315.92   11.09
  -3   4  -9   11.04    1.90
  -3   4  -9    9.25    2.81
  -3   4  -9   14.11    2.65
   3  -4   9   13.24    2.76
  -3   4 -10    2.74    2.47
  -3   4 -10    2.49    2.92
  -3   4 -10   -2.32    2.57
   3  -4  10    2.31    2.65
  -3   4 -11   20.23    3.24
   3  -4  11   50.12    3.83
  -3   4 -12   21.73    5.07
   3  -4  12   21.15    3.47
  -3   3  14   27.78    3.20
   3  -3 -14   31.32    3.10
  -3   3  14   28.65    3.47
   3  -3 -14   27.36    4.16
   3  -3 -14   27.78    5.23
  -3   3  13   -0.73    2.78
   3  -3 -13    3.60    2.31
  -3   3  13    0.10    2.81
   3  -3 -13    2.89    3.86
   3  -3 -13    1.23    3.44
  -3   3  12   14.13    2.55
   3  -3 -12   15.13    2.26
  -3   3  12   16.72    3.02
   3  -3 -12   19.97    3.20
   3  -3 -12   16.13    3.29
  -3   3  11  188.07    6.88
   3  -3 -11  192.59    6.83
  -3   3  11  200.01    7.64
  -3   3  10  732.41   22.81
   3  -3 -10  757.92   23.63
  -3   3  10  766.79   24.52
   3  -3 -10  739.51   23.67
   3  -3 -10  699.48   22.57
  -3   3   9   91.29    4.13
   3  -3  -9   90.22    3.81
  -3   3   9   94.39    4.49
   3  -3  -9   91.22    4.44
   3  -3  -9   85.01    4.16
  -3   3   8  155.31    5.83
   3  -3  -8  153.18    5.67
  -3   3   8  163.53    6.49
   3  -3  -8  149.37    5.86
   3  -3  -8  145.08    5.80
  -3   3   7   30.11    2.39
   3  -3  -7   32.74    2.23
  -3   3   7   31.01    2.55
   3  -3  -7   32.38    2.63
   3  -3  -7   31.09    2.49
  -3   3   6    0.79    1.81
   3  -3  -6    2.42    1.71
  -3   3   6    3.05    1.68
   3  -3  -6    1.26    1.58
   3  -3  -6    3.39    1.65
  -3   3   5   64.83    3.08
   3  -3  -5   60.28    2.92
  -3   3   5   62.25    2.94
   3  -3  -5   59.10    2.79
   3  -3  -5   59.87    2.87
  -3   3   4 1677.26   50.96
   3  -3  -4 1617.53   49.07
  -3   3   4 1680.49   51.67
   3  -3  -4 1603.00   49.28
   3  -3  -4 1635.29   50.29
  -3   3   3 1592.35   48.30
   3  -3  -3 1524.71   46.25
  -3   3   3 1584.44   48.75
   3  -3  -3 1563.78   48.11
   3  -3  -3 1623.99   49.96
  -3   3   2 5064.07  152.13
   3  -3  -2 5031.79  151.15
  -3   3   1 2251.95   67.91
   3  -3  -1 2232.58   70.85
  -3   3   0    6.72    1.34
  -3   3   0    7.89    1.03
  -3   3   0    7.62    0.97
   3  -3   0    7.09    1.07
   3  -3   0    5.84    1.02
  -3   3  -1  413.26   12.85
  -3   3  -1  391.79   12.49
  -3   3  -1  417.30   13.30
   3  -3   1  391.31   12.46
   3  -3   1  395.99   12.62
  -3   3  -2  190.33    6.63
  -3   3  -2  192.59    6.62
   3  -3   2  185.64    6.51
   3  -3   2  192.59    6.70
  -3   3  -3  905.79   27.54
  -3   3  -3  900.62   28.17
  -3   3  -3  933.07   29.09
   3  -3   3  928.55   29.06
  -3   3  -4 2067.92   62.43
  -3   3  -4 2090.52   64.31
  -3   3  -4 2055.01   63.41
   3  -3   4 2037.25   62.76
  -3   3  -5  248.60    7.96
  -3   3  -5  283.96   10.02
  -3   3  -5  261.36    9.04
   3  -3   5  250.22    8.83
  -3   3  -6    3.39    1.34
  -3   3  -6   -0.86    2.02
  -3   3  -6    0.42    1.86
   3  -3   6   -0.24    2.05
  -3   3  -7  796.34   24.38
  -3   3  -7  832.66   26.62
  -3   3  -7  788.26   24.92
   3  -3   7  769.70   24.70
  -3   3  -8  153.58    5.39
  -3   3  -8  153.02    6.38
  -3   3  -8  151.00    5.78
   3  -3   8  160.69    6.47
  -3   3  -9  134.26    4.97
   3  -3   9  131.99    5.73
  -3   3 -10    8.14    2.34
  -3   3 -10   11.78    3.05
  -3   3 -10   12.14    2.47
   3  -3  10   17.53    3.08
  -3   3 -11   44.26    4.25
  -3   3 -11   56.57    3.86
   3  -3  11   53.19    3.83
  -3   3 -12   24.20    3.60
  -3   3 -12   13.56    4.05
   3  -3  12   17.27    3.21
  -3   2  14   40.39    3.42
   3  -2 -14   40.21    3.12
  -3   2  14   42.20    4.23
   3  -2 -14   42.75    4.47
   3  -2 -14   44.68    5.28
  -3   2  13   57.31    3.65
   3  -2 -13   56.06    3.36
  -3   2  13   58.94    4.26
   3  -2 -13   52.24    4.62
   3  -2 -13   50.01    4.23
  -3   2  12  136.67    5.47
   3  -2 -12  129.19    5.18
  -3   2  12  132.36    5.94
   3  -2 -12  125.35    5.73
   3  -2 -12  124.04    5.88
  -3   2  11  586.96   18.52
   3  -2 -11  584.70   18.27
  -3   2  11  584.38   19.11
   3  -2 -11  601.65   19.65
   3  -2 -11  565.65   18.58
  -3   2  10  283.47    9.57
   3  -2 -10  258.13    8.64
  -3   2  10  277.66    9.98
   3  -2 -10  282.18   10.07
   3  -2 -10  273.79    9.81
  -3   2   9   89.48    4.10
   3  -2  -9   90.35    4.04
  -3   2   9   88.90    4.60
   3  -2  -9   92.64    4.52
   3  -2  -9   84.27    4.26
  -3   2   8  287.35    9.57
   3  -2  -8  293.80    9.64
  -3   2   8  275.08    9.61
   3  -2  -8  287.18   10.07
   3  -2  -8  295.90   10.27
  -3   2   7  256.03    8.64
   3  -2  -7  260.06    8.70
  -3   2   7  257.32    9.09
   3  -2  -7  255.71    8.91
   3  -2  -7  279.92    9.67
  -3   2   6 1606.23   48.83
   3  -2  -6 1630.45   49.54
  -3   2   6 1625.60   50.19
   3  -2  -6 1661.12   51.32
   3  -2  -6 1632.06   50.43
  -3   2   5   57.02    2.78
   3  -2  -5   57.21    2.86
  -3   2   5   55.16    2.81
   3  -2  -5   48.67    2.66
  -3   2   4 3930.83  118.39
   3  -2  -4 3950.20  118.88
  -3   2   4 3976.03  121.38
   3  -2  -4 3787.16  115.62
  -3   2   3 1674.03   50.71
   3  -2  -3 1767.66   53.50
  -3   2   3 1699.86   52.21
   3  -2  -3 1683.72   51.66
  -3   2   2  797.30   24.49
  -3   2   2  803.76   24.89
  -3   2   2  745.65   23.13
   3  -2  -2  814.58   25.23
  -3   2   1    5.55    1.42
  -3   2   1    1.26    1.19
  -3   2   1    3.37    1.10
   3  -2  -1    0.47    1.08
  -3   2   0  162.40    5.62
  -3   2   0  160.87    5.62
   3  -2   0  151.62    5.28
   3  -2   0  161.37    5.59
  -3   2  -1    3.03    1.39
  -3   2  -1    3.00    1.40
   3  -2   1    0.98    1.29
   3  -2   1    3.37    1.42
  -3   2  -2 1745.06   53.84
  -3   2  -2 1706.32   52.69
   3  -2   2 1748.29   53.79
   3  -2   2 1730.53   53.32
  -3   2  -3  414.71   13.00
  -3   2  -3  399.38   13.16
  -3   2  -3  421.82   13.79
   3  -2   3  429.08   14.04
   3  -2   3  424.88   13.96
  -3   2  -4  606.17   18.84
  -3   2  -4  618.12   19.87
  -3   2  -4  587.45   18.95
   3  -2   4  649.60   20.81
   3  -2   4  620.38   19.94
  -3   2  -5  422.62   13.19
  -3   2  -5  426.50   14.08
  -3   2  -5  442.16   14.59
   3  -2   5  425.85   14.11
   3  -2   5  422.79   13.98
  -3   2  -6    9.65    1.71
  -3   2  -6   10.77    2.36
  -3   2  -6    9.46    2.39
   3  -2   6   11.01    2.24
   3  -2   6    9.17    2.29
  -3   2  -7   32.80    2.26
  -3   2  -7   29.90    2.63
  -3   2  -7   28.41    2.81
   3  -2   7   31.98    2.95
  -3   2  -8    4.76    1.92
  -3   2  -8    2.18    2.28
  -3   2  -8   -2.34    2.28
   3  -2   8    1.79    2.11
  -3   2  -9   -0.06    1.90
  -3   2  -9   -2.76    2.34
  -3   2  -9    0.84    2.39
   3  -2   9    0.55    2.21
  -3   2 -10    7.65    2.58
  -3   2 -10    8.68    2.58
  -3   2 -10   11.35    2.76
   3  -2  10    7.68    2.44
  -3   2 -11    0.23    2.78
  -3   2 -11   -0.36    3.18
  -3   2 -11    2.52    2.99
   3  -2  11   -2.62    2.66
  -3   2 -12   -0.57    3.89
  -3   2 -12    2.18    3.62
  -3   2 -12    2.68    3.42
   3  -2  12    6.39    2.89
  -3   1  14    0.81    2.89
   3  -1 -14   -0.97    2.84
  -3   1  14   -1.29    3.75
   3  -1 -14   -1.61    3.70
   3  -1 -14   -0.95    3.54
  -3   1  13    3.65    2.79
   3  -1 -13    1.18    2.53
  -3   1  13    1.89    3.24
   3  -1 -13    4.37    3.12
   3  -1 -13   -1.24    3.34
  -3   1  12  164.34    6.28
   3  -1 -12  167.08    6.15
  -3   1  12  149.53    6.41
   3  -1 -12  147.90    6.60
   3  -1 -12  165.47    6.91
  -3   1  11  109.79    4.75
   3  -1 -11  104.70    4.58
  -3   1  11   98.46    4.99
   3  -1 -11   98.89    4.96
   3  -1 -11  100.49    5.04
  -3   1  10  163.04    6.18
   3  -1 -10  158.91    5.83
  -3   1  10  171.60    6.94
   3  -1 -10  171.92    6.81
   3  -1 -10  165.95    6.76
  -3   1   9  408.58   13.22
   3  -1  -9  385.01   12.32
  -3   1   9  402.93   13.64
   3  -1  -9  402.12   13.56
   3  -1  -9  388.40   13.21
  -3   1   8  178.06    6.34
   3  -1  -8  188.23    6.63
  -3   1   8  181.77    7.04
   3  -1  -8  181.93    6.91
   3  -1  -8  188.23    7.12
  -3   1   7   52.84    2.87
   3  -1  -7   54.40    2.87
  -3   1   7   54.63    3.23
   3  -1  -7   55.18    3.18
  -3   1   6    1.23    1.63
   3  -1  -6    0.61    1.58
  -3   1   6    0.11    1.81
   3  -1  -6    1.13    1.79
  -3   1   5    9.06    1.70
   3  -1  -5    6.46    1.76
  -3   1   5    7.78    1.97
   3  -1  -5    3.52    1.79
  -3   1   4  801.66   24.71
  -3   1   4  776.00   24.34
   3  -1  -4  788.91   24.73
  -3   1   3 2113.12   63.86
  -3   1   3 1906.49   58.49
   3  -1  -3 2221.28   68.12
  -3   1   2  194.36    6.63
  -3   1   2  176.12    6.15
  -3   1   2  183.55    6.31
   3  -1  -2  201.47    6.91
  -3   1   1  215.99    7.33
  -3   1   1  206.15    7.05
   3  -1  -1  205.82    7.01
  -3   1   0 2277.78   69.88
  -3   1   0 2266.48   69.45
   3  -1   0 2119.58   65.06
   3  -1   0 2271.33   69.58
  -3   1  -1  218.90    7.59
  -3   1  -1  228.26    7.93
   3  -1   1  221.32    7.73
   3  -1   1  229.55    7.91
  -3   1  -2 3225.38   97.21
  -3   1  -2 2944.49   90.21
  -3   1  -2 3083.32   94.45
   3  -1   2 3146.28   96.39
   3  -1   2 2918.66   89.42
  -3   1  -3 1207.18   36.68
  -3   1  -3 1096.92   34.29
  -3   1  -3 1193.29   37.31
   3  -1   3 1181.35   36.89
   3  -1   3 1221.38   38.03
  -3   1  -4  222.94    7.52
  -3   1  -4  233.11    8.44
  -3   1  -4  230.36    8.35
   3  -1   4  235.04    8.46
   3  -1   4  230.04    8.22
  -3   1  -5   14.21    1.89
  -3   1  -5   11.66    2.26
  -3   1  -5   12.12    2.31
   3  -1   5   16.30    2.28
   3  -1   5   14.09    2.31
  -3   1  -6  237.79    7.89
  -3   1  -6  220.51    8.27
  -3   1  -6  223.26    8.30
   3  -1   6  229.88    8.46
   3  -1   6  224.23    8.31
  -3   1  -7  528.36   16.66
  -3   1  -7  529.17   17.39
  -3   1  -7  531.59   17.52
   3  -1   7  517.55   17.11
   3  -1   7  533.85   17.56
  -3   1  -8  453.14   14.29
  -3   1  -8  461.53   15.37
  -3   1  -8  442.16   14.61
   3  -1   8  478.16   16.18
   3  -1   8  477.51   15.84
  -3   1  -9  150.24    5.57
  -3   1  -9  154.26    6.17
  -3   1  -9  133.54    5.70
   3  -1   9  147.56    6.07
  -3   1 -10    2.62    2.24
  -3   1 -10   -0.32    2.66
  -3   1 -10    2.07    2.95
   3  -1  10   -1.89    2.41
  -3   1 -11   -1.39    2.97
  -3   1 -11    0.53    3.00
  -3   1 -11    3.81    3.18
   3  -1  11    5.20    2.55
  -3   1 -12  241.98    8.81
  -3   1 -12  218.58    8.89
  -3   1 -12  203.24    8.25
   3  -1  12  226.33    8.36
  -3   0  14   -0.53    3.07
   3   0 -14    0.55    2.49
  -3   0  14    3.33    4.00
   3   0 -14    4.05    3.97
   3   0 -14    3.16    3.92
  -3   0  13   -3.21    2.71
   3   0 -13   -2.28    2.50
  -3   0  13    0.31    2.97
   3   0 -13    0.32    3.39
   3   0 -13    3.78    3.39
  -3   0  12  733.70   22.96
   3   0 -12  708.52   22.02
  -3   0  12  709.00   22.91
   3   0 -12  723.37   23.34
   3   0 -12  716.91   23.20
  -3   0  11  254.58    8.77
   3   0 -11  256.19    8.64
  -3   0  11  257.16    9.44
   3   0 -11  242.63    8.96
   3   0 -11  259.74    9.57
  -3   0  10  158.62    6.04
   3   0 -10  167.89    6.25
  -3   0  10  161.91    6.75
   3   0 -10  151.08    6.30
   3   0 -10  154.83    6.41
  -3   0   9   74.08    3.70
   3   0  -9   79.49    3.62
  -3   0   9   77.55    4.23
   3   0  -9   81.01    4.31
  -3   0   8  240.21    8.18
   3   0  -8  250.86    8.36
  -3   0   8  247.63    8.99
   3   0  -8  261.03    9.33
  -3   0   7  897.07   27.64
  -3   0   7  891.90   28.27
   3   0  -7  886.09   27.96
  -3   0   6   97.31    3.92
  -3   0   6  101.25    4.58
   3   0  -6  102.20    4.50
  -3   0   5   98.34    3.97
  -3   0   5   88.58    3.94
   3   0  -5  100.17    4.34
  -3   0   4  115.58    4.36
  -3   0   4  111.16    4.52
   3   0  -4  117.23    4.76
  -3   0   3    2.41    1.70
   3   0  -3    2.42    1.78
  -3   0   2  834.92   26.10
  -3   0   2  845.25   26.38
   3   0  -2  846.54   26.54
  -3   0   1  478.00   15.34
  -3   0   1  468.63   15.00
   3   0  -1  473.80   15.32
  -3   0   0 3084.94   94.44
  -3   0   0 3039.73   93.02
   3   0   0 3194.71   97.75
   3   0   0 3083.32   94.42
  -3   0  -1  293.80    9.91
  -3   0  -1  299.78   10.23
   3   0   1  311.88   10.51
   3   0   1  298.65   10.11
  -3   0  -2  490.91   15.40
  -3   0  -2  497.04   16.08
  -3   0  -2  549.67   17.71
   3   0   2  529.65   17.18
   3   0   2  546.44   17.66
  -3   0  -3 1194.10   36.55
  -3   0  -3 1131.47   35.53
  -3   0  -3 1128.56   35.24
   3   0   3 1247.37   38.94
   3   0   3 1220.25   38.18
  -3   0  -4  484.45   15.19
  -3   0  -4  480.09   15.84
  -3   0  -4  479.61   15.76
   3   0   4  492.20   16.18
   3   0   4  491.23   16.18
  -3   0  -5   76.99    3.62
  -3   0  -5   75.65    4.05
  -3   0  -5   74.53    3.75
   3   0   5   85.90    4.21
   3   0   5   80.42    4.15
  -3   0  -6  837.82   25.86
  -3   0  -6  846.22   26.81
  -3   0  -6  877.05   27.93
   3   0   6  864.14   27.62
   3   0   6  872.21   27.72
  -3   0  -7  121.93    4.68
  -3   0  -7  115.87    5.18
  -3   0  -7  115.36    4.81
   3   0   7  109.37    4.97
   3   0   7  116.83    5.39
  -3   0  -8 1028.96   31.61
  -3   0  -8 1055.43   33.32
  -3   0  -8 1089.17   34.30
   3   0   8 1010.07   32.04
   3   0   8 1039.13   32.75
  -3   0  -9  136.97    5.34
  -3   0  -9  117.42    5.55
  -3   0  -9  132.74    5.78
   3   0   9  132.39    5.50
   3   0   9  137.52    6.02
  -3   0 -10   63.04    3.54
  -3   0 -10   57.63    3.92
  -3   0 -10   58.70    3.73
   3   0  10   78.78    4.20
  -3   0 -11   43.41    3.39
  -3   0 -11   28.98    3.50
  -3   0 -11   35.82    3.41
   3   0  11   32.88    3.00
  -3   0 -12   16.30    4.21
  -3  -1  14   27.80    3.79
  -3  -1  14   30.74    4.23
   3   1 -14   40.84    5.17
   3   1 -14   31.45    4.81
  -3  -1  13    2.37    2.71
  -3  -1  13   -2.07    3.16
   3   1 -13    1.97    3.34
   3   1 -13   -1.73    3.10
  -3  -1  12   11.70    2.91
  -3  -1  12   11.17    3.15
   3   1 -12   15.47    3.34
   3   1 -12   13.00    3.18
  -3  -1  11   79.38    3.99
  -3  -1  11   90.03    4.99
   3   1 -11   89.46    4.75
   3   1 -11   82.33    4.44
  -3  -1  10   29.35    2.76
  -3  -1  10   30.54    3.44
   3   1 -10   32.67    3.24
  -3  -1   9    1.63    2.15
  -3  -1   9   -0.73    2.58
   3   1  -9    3.20    2.53
  -3  -1   8  109.19    4.37
  -3  -1   8  106.40    4.99
   3   1  -8  112.47    4.92
  -3  -1   7 1424.46   43.41
  -3  -1   7 1460.62   45.60
   3   1  -7 1466.92   45.64
  -3  -1   6  245.05    8.22
  -3  -1   6  244.89    8.81
   3   1  -6  252.15    9.01
  -3  -1   5  846.70   26.09
  -3  -1   5  860.26   27.18
   3   1  -5  855.90   27.09
  -3  -1   4  390.98   12.91
   3   1  -4  400.67   13.30
  -3  -1   3 3407.80  104.28
   3   1  -3 3503.04  107.21
  -3  -1   2  122.04    4.94
  -3  -1   2  122.49    4.86
   3   1  -2  131.53    5.25
  -3  -1   1   -1.94    1.99
  -3  -1   1    0.53    1.78
   3   1  -1    1.29    1.89
  -3  -1   0   11.07    2.11
  -3  -1   0   13.93    1.99
   3   1   0   12.85    2.18
   3   1   0   13.43    2.11
  -3  -1  -1  604.07   18.92
  -3  -1  -1  584.38   18.84
  -3  -1  -1  618.76   19.95
  -3  -1  -2 1653.05   50.16
  -3  -1  -2 1633.68   50.67
  -3  -1  -2 1588.48   49.25
   3   1   2 1605.59   49.82
   3   1   2 1657.89   51.33
  -3  -1  -3   80.31    3.63
  -3  -1  -3   77.50    3.89
  -3  -1  -3   70.27    3.76
   3   1   3   77.89    3.86
   3   1   3   84.70    4.20
  -3  -1  -4  189.20    6.72
  -3  -1  -4  195.01    7.41
  -3  -1  -4  197.91    7.46
   3   1   4  195.01    7.31
   3   1   4  199.37    7.57
  -3  -1  -5   66.93    3.16
  -3  -1  -5   68.96    3.94
  -3  -1  -5   68.79    4.00
   3   1   5   64.27    3.68
   3   1   5   65.41    3.79
  -3  -1  -6 2035.64   61.89
  -3  -1  -6 1996.89   61.88
  -3  -1  -6 2024.34   62.62
   3   1   6 1958.15   60.70
   3   1   6 2029.18   62.83
  -3  -1  -7    7.67    2.11
  -3  -1  -7   11.28    2.52
  -3  -1  -7    9.91    2.63
   3   1   7   12.06    2.97
   3   1   7   11.87    2.47
  -3  -1  -8  455.88   14.75
  -3  -1  -8  487.68   16.21
  -3  -1  -8  471.70   15.58
   3   1   8  472.83   15.66
   3   1   8  502.37   16.85
  -3  -1  -9    7.49    2.18
  -3  -1  -9   10.02    2.87
  -3  -1  -9   12.54    2.73
   3   1   9    7.68    3.02
   3   1   9   12.37    2.70
  -3  -1 -10  176.60    6.62
   3   1  10  189.20    7.28
   3   1  10  164.17    7.12
  -3  -1 -11   14.29    2.91
  -3  -1 -11    8.73    3.42
  -3  -1 -11    0.34    3.52
   3   1  11   11.59    2.83
  -3  -2  14    6.84    3.78
  -3  -2  14    7.73    4.62
   3   2 -14    6.01    4.67
   3   2 -14    6.59    3.73
  -3  -2  13    6.65    3.02
  -3  -2  13   -0.13    3.83
   3   2 -13   11.28    3.62
   3   2 -13    4.10    3.71
  -3  -2  12   41.94    3.26
  -3  -2  12   39.45    4.26
   3   2 -12   36.55    3.78
   3   2 -12   41.58    3.87
  -3  -2  11  370.64   12.12
  -3  -2  11  377.91   13.17
   3   2 -11  375.65   13.04
  -3  -2  10   86.96    4.29
  -3  -2  10   87.09    4.81
   3   2 -10   77.78    4.42
  -3  -2   9  291.87    9.80
  -3  -2   9  268.46    9.88
   3   2  -9  264.91    9.61
  -3  -2   8  126.46    4.94
  -3  -2   8  126.50    5.86
   3   2  -8  128.93    5.63
  -3  -2   7   36.95    2.41
  -3  -2   7   28.85    2.97
   3   2  -7   44.10    3.24
  -3  -2   6  137.44    5.23
  -3  -2   6  129.23    5.50
   3   2  -6  137.68    5.68
  -3  -2   5  828.46   25.55
  -3  -2   5  769.38   24.47
   3   2  -5  781.16   24.92
  -3  -2   4  151.28    6.10
   3   2  -4  153.41    6.15
  -3  -2   3    1.68    2.08
   3   2  -3   -0.36    2.07
  -3  -2   2  328.67   11.25
  -3  -2   2  356.92   12.07
   3   2  -2  349.17   11.85
  -3  -2   1  301.87   10.51
  -3  -2   1  298.97   10.38
   3   2  -1  304.30   10.61
  -3  -2   0  229.07    7.78
  -3  -2   0  226.00    8.22
  -3  -2   0  218.90    7.96
   3   2   0  233.43    8.38
   3   2   0  226.81    8.31
  -3  -2  -1  205.50    7.09
  -3  -2  -1  202.43    7.55
  -3  -2  -1  209.70    7.68
   3   2   1  205.02    7.76
   3   2   1  206.15    7.57
  -3  -2  -2 2297.15   69.62
  -3  -2  -2 2264.87   69.98
  -3  -2  -2 2363.34   72.89
   3   2   2 2389.17   73.71
   3   2   2 2482.80   76.52
  -3  -2  -3    6.05    1.84
  -3  -2  -3    4.65    2.34
  -3  -2  -3    5.13    2.13
   3   2   3    2.94    2.08
   3   2   3    4.54    2.20
  -3  -2  -4  281.21    9.52
  -3  -2  -4  266.20    9.59
  -3  -2  -4  247.80    8.99
   3   2   4  296.87   10.46
   3   2   4  284.12   10.09
  -3  -2  -5   42.70    2.86
  -3  -2  -5   43.26    3.18
  -3  -2  -5   44.41    3.13
   3   2   5   44.39    3.07
   3   2   5   45.17    3.29
  -3  -2  -6 2733.02   82.59
  -3  -2  -6 2702.35   83.22
  -3  -2  -6 2657.14   81.73
   3   2   6 2721.72   83.81
   3   2   6 2726.56   84.15
  -3  -2  -7    5.83    2.24
  -3  -2  -7    6.20    2.29
  -3  -2  -7   12.37    2.74
   3   2   7    8.78    2.79
   3   2   7    9.30    2.47
  -3  -2  -8   67.56    3.36
  -3  -2  -8   69.03    4.10
  -3  -2  -8   56.19    3.87
   3   2   8   62.15    4.12
   3   2   8   63.41    3.75
  -3  -2  -9   26.83    2.60
  -3  -2  -9   18.71    2.97
  -3  -2  -9   25.62    3.24
   3   2   9   29.32    2.92
   3   2   9   19.34    3.63
  -3  -2 -10   28.06    2.87
   3   2  10   35.18    3.24
   3   2  10   23.71    4.20
  -3  -2 -11   55.23    3.63
  -3  -2 -11   53.39    4.23
  -3  -2 -11   42.81    4.79
   3   2  11   50.67    3.42
  -3  -3  14    3.66    4.02
  -3  -3  14    0.94    4.73
   3   3 -14    1.65    4.52
   3   3 -14    6.07    3.39
  -3  -3  13  170.15    6.99
  -3  -3  13  182.74    7.72
   3   3 -13  154.73    6.97
   3   3 -13  174.99    7.65
  -3  -3  12   16.01    2.99
  -3  -3  12   13.40    3.81
   3   3 -12   11.03    3.33
  -3  -3  11   11.09    2.84
  -3  -3  11    7.39    3.34
   3   3 -11    6.65    2.87
  -3  -3  10   12.33    2.45
  -3  -3  10    6.86    3.08
   3   3 -10   15.40    3.00
  -3  -3   9  444.42   14.30
  -3  -3   9  436.18   14.85
   3   3  -9  443.13   15.09
  -3  -3   8 1680.49   51.19
  -3  -3   8 1695.02   52.80
   3   3  -8 1722.46   53.56
  -3  -3   7  101.35    4.31
  -3  -3   7  104.07    5.18
   3   3  -7  101.54    4.70
  -3  -3   6  108.37    4.39
  -3  -3   6   89.98    4.55
   3   3  -6   93.87    4.46
  -3  -3   5  709.16   22.76
   3   3  -5  717.24   23.07
  -3  -3   4  989.08   31.22
   3   3  -4 1021.37   32.29
  -3  -3   3  758.72   24.26
  -3  -3   3  814.42   25.94
   3   3  -3  798.11   25.59
  -3  -3   2   76.39    3.92
  -3  -3   2   73.55    3.84
   3   3  -2   79.15    4.29
  -3  -3   1  427.79   13.74
  -3  -3   1  399.86   13.33
  -3  -3   1  432.31   14.46
   3   3  -1  408.26   13.90
  -3  -3   0   94.37    4.10
  -3  -3   0   94.95    4.42
  -3  -3   0   91.97    4.37
   3   3   0  102.35    4.89
  -3  -3  -1   74.97    3.50
  -3  -3  -1   72.40    3.78
  -3  -3  -1   81.23    4.23
   3   3   1   82.35    4.25
   3   3   1   85.40    4.25
  -3  -3  -2    1.31    1.61
  -3  -3  -2   -1.73    1.95
  -3  -3  -2    0.87    2.28
   3   3   2   -1.45    2.08
   3   3   2   -3.57    2.03
  -3  -3  -3  601.81   19.00
  -3  -3  -3  634.91   20.53
  -3  -3  -3  595.68   19.44
   3   3   3  626.19   20.45
   3   3   3  637.17   20.68
  -3  -3  -4  619.41   19.47
  -3  -3  -4  613.11   20.00
  -3  -3  -4  604.07   19.68
   3   3   4  557.58   18.34
   3   3   4  617.63   20.10
  -3  -3  -5  427.31   13.93
  -3  -3  -5  441.19   14.98
  -3  -3  -5  442.00   14.85
   3   3   5  423.27   14.17
   3   3   5  433.60   14.67
  -3  -3  -6   16.58    2.53
  -3  -3  -6   13.58    2.71
  -3  -3  -6   15.47    2.79
   3   3   6   18.86    2.62
   3   3   6   16.55    2.78
  -3  -3  -7    4.39    2.13
  -3  -3  -7   -1.15    2.49
  -3  -3  -7   -0.13    2.53
   3   3   7   -4.50    2.63
   3   3   7   -1.13    2.20
  -3  -3  -8   53.32    3.24
  -3  -3  -8   57.65    3.75
  -3  -3  -8   52.80    4.02
   3   3   8   41.96    3.97
   3   3   8   46.49    3.21
  -3  -3  -9    5.67    2.20
  -3  -3  -9    2.91    2.76
  -3  -3  -9    2.65    2.81
   3   3   9   -3.03    3.34
   3   3   9    6.81    2.58
  -3  -3 -10  201.30    7.25
   3   3  10  184.51    8.35
   3   3  10  208.73    7.80
  -3  -4  14   22.26    4.58
  -3  -4  14   13.11    5.49
   3   4 -14   21.70    3.92
   3   4 -14   13.27    5.33
  -3  -4  13    8.99    3.83
  -3  -4  13   13.22    4.65
   3   4 -13   15.08    3.83
  -3  -4  12    1.57    3.31
  -3  -4  12   -1.34    3.81
   3   4 -12   -0.94    2.97
  -3  -4  11  195.65    7.23
  -3  -4  11  199.53    8.12
   3   4 -11  186.94    7.57
  -3  -4  10   72.29    3.83
  -3  -4  10   60.62    4.47
   3   4 -10   66.15    4.05
  -3  -4   9    1.47    2.16
  -3  -4   9    3.23    3.02
   3   4  -9    1.36    2.81
  -3  -4   8   30.16    2.60
  -3  -4   8   33.98    3.29
   3   4  -8   28.02    3.18
  -3  -4   7   46.83    3.07
  -3  -4   7   43.68    3.66
   3   4  -7   49.12    3.63
  -3  -4   6  223.26    8.44
   3   4  -6  239.56    8.88
  -3  -4   5  486.87   16.22
   3   4  -5  488.65   16.32
  -3  -4   4  139.15    5.94
   3   4  -4  148.58    6.22
  -3  -4   3  426.34   14.32
  -3  -4   3  439.90   14.66
   3   4  -3  452.17   15.16
  -3  -4   2  463.63   14.90
  -3  -4   2  448.13   14.87
  -3  -4   2  450.23   15.03
   3   4  -2  449.26   15.00
  -3  -4   1   15.19    2.18
  -3  -4   1   19.65    2.65
  -3  -4   1   18.74    2.65
   3   4  -1   20.89    2.71
  -3  -4   0  590.19   18.58
  -3  -4   0  614.24   20.07
  -3  -4   0  598.58   19.57
   3   4   0  618.44   20.03
  -3  -4  -1   33.63    2.65
  -3  -4  -1   32.27    3.15
  -3  -4  -1   26.26    2.89
   3   4   1   33.38    2.95
   3   4   1   30.66    2.76
  -3  -4  -2    6.76    2.10
  -3  -4  -2    9.27    2.76
  -3  -4  -2    8.93    2.58
   3   4   2    8.44    2.39
   3   4   2    4.79    2.31
  -3  -4  -3   25.43    2.47
  -3  -4  -3   22.23    2.83
  -3  -4  -3   19.68    2.55
   3   4   3   21.87    2.55
   3   4   3   17.69    2.37
  -3  -4  -4   29.03    2.76
  -3  -4  -4   27.49    3.18
  -3  -4  -4   28.49    3.00
   3   4   4   27.56    2.87
   3   4   4   27.81    2.79
  -3  -4  -5  637.81   20.05
  -3  -4  -5  642.65   20.87
  -3  -4  -5  616.99   20.07
   3   4   5  652.66   21.05
   3   4   5  647.17   20.92
  -3  -4  -6  669.13   20.84
  -3  -4  -6  668.81   21.52
  -3  -4  -6  746.45   24.23
   3   4   6  660.41   21.29
   3   4   6  676.88   21.73
  -3  -4  -7    0.24    2.42
  -3  -4  -7    1.78    2.42
  -3  -4  -7    4.36    3.03
   3   4   7    2.39    2.07
   3   4   7    7.04    3.02
  -3  -4  -8    4.18    2.05
  -3  -4  -8    4.15    2.81
  -3  -4  -8    2.03    3.26
   3   4   8   -3.41    3.07
   3   4   8    3.60    2.63
  -3  -4  -9    2.24    2.23
  -3  -4  -9    5.13    3.16
  -3  -4  -9   -0.60    3.58
   3   4   9    4.20    2.70
   3   4   9   -4.34    4.13
  -3  -5  13    0.44    4.36
  -3  -5  13    9.14    4.97
   3   5 -13    7.36    3.66
  -3  -5  12   12.17    3.84
  -3  -5  12   10.75    3.99
   3   5 -12   16.85    3.05
  -3  -5  11  680.27   21.39
  -3  -5  11  642.17   21.29
   3   5 -11  630.06   20.58
  -3  -5  10   11.36    2.73
  -3  -5  10   13.82    3.66
   3   5 -10   15.55    2.70
  -3  -5   9  118.20    4.97
  -3  -5   9  110.60    5.71
   3   5  -9  106.77    5.05
  -3  -5   8   44.88    3.03
  -3  -5   8   48.67    3.96
   3   5  -8   51.43    3.68
  -3  -5   7   23.63    2.63
  -3  -5   7   24.63    3.44
   3   5  -7   26.10    3.02
  -3  -5   6    1.02    2.84
   3   5  -6    1.23    2.16
  -3  -5   5   58.63    3.86
   3   5  -5   54.71    3.37
  -3  -5   4  136.67    5.33
  -3  -5   4  132.53    5.91
  -3  -5   4  142.80    6.20
   3   5  -4  140.69    5.86
  -3  -5   3  100.99    4.26
  -3  -5   3  107.71    5.17
  -3  -5   3  101.73    5.02
   3   5  -3  110.79    5.00
  -3  -5   2  155.46    5.83
  -3  -5   2  152.73    6.54
  -3  -5   2  155.51    6.55
   3   5  -2  156.15    6.39
  -3  -5   1   25.51    2.49
  -3  -5   1   22.65    3.00
  -3  -5   1   23.63    3.08
   3   5  -1   23.28    3.02
  -3  -5   0   97.97    4.39
  -3  -5   0   94.23    4.89
  -3  -5   0   96.07    4.83
   3   5   0  105.91    5.17
  -3  -5  -1   84.44    3.92
  -3  -5  -1   91.11    4.50
  -3  -5  -1   91.81    4.88
   3   5   1   82.62    4.33
  -3  -5  -2  194.20    7.04
  -3  -5  -2  175.80    7.10
  -3  -5  -2  189.68    7.60
   3   5   2  198.56    7.64
   3   5   2  188.71    7.51
  -3  -5  -3   96.94    4.33
  -3  -5  -3   82.65    4.75
  -3  -5  -3   85.67    4.62
   3   5   3   80.99    4.46
   3   5   3   92.18    4.55
  -3  -5  -4   11.15    2.31
  -3  -5  -4   12.74    2.70
  -3  -5  -4   15.19    3.18
   3   5   4   15.08    2.87
   3   5   4   15.00    2.65
  -3  -5  -5  362.25   11.74
  -3  -5  -5  348.04   12.06
  -3  -5  -5  378.23   12.87
   3   5   5  383.72   13.00
   3   5   5  414.88   14.08
  -3  -5  -6  171.12    6.38
  -3  -5  -6  163.37    6.72
  -3  -5  -6  169.66    7.01
   3   5   6  158.88    6.39
   3   5   6  165.30    6.72
  -3  -5  -7    7.14    2.10
  -3  -5  -7    5.75    2.83
  -3  -5  -7    6.09    3.20
   3   5   7    6.41    2.31
   3   5   7    4.76    3.49
  -3  -5  -8    6.39    1.99
  -3  -5  -8   -1.11    2.97
  -3  -5  -8    0.89    3.37
   3   5   8    5.65    2.99
   3   5   8    7.33    3.21
  -3  -5  -9   26.62    5.12
   3   5   9   28.40    4.70
  -3  -6  13   40.21    6.05
   3   6 -13   60.46    4.55
  -3  -6  12   -0.10    4.55
  -3  -6  12   -3.10    4.60
   3   6 -12   -1.16    2.86
  -3  -6  11   43.73    4.00
  -3  -6  11   31.48    4.44
   3   6 -11   32.92    3.47
  -3  -6  10   -1.24    2.71
  -3  -6  10    3.24    3.42
   3   6 -10    0.77    2.65
  -3  -6   9  102.07    4.60
  -3  -6   9   77.28    5.02
   3   6  -9   93.34    4.68
  -3  -6   8  113.29    4.70
  -3  -6   8  124.74    6.09
   3   6  -8  104.67    4.60
  -3  -6   7  790.69   24.57
  -3  -6   7  883.19   28.36
   3   6  -7  798.43   25.38
  -3  -6   6  165.79    6.36
  -3  -6   6  153.54    6.62
   3   6  -6  172.25    6.93
  -3  -6   4   34.14    2.81
  -3  -6   4   34.06    3.68
  -3  -6   4   35.63    3.55
   3   6  -4   40.44    3.66
  -3  -6   3  163.69    6.13
  -3  -6   3  178.86    7.31
  -3  -6   3  164.82    6.99
   3   6  -3  178.22    7.26
  -3  -6   2    8.96    1.99
  -3  -6   2    7.46    3.07
  -3  -6   2    9.77    3.00
   3   6  -2    9.61    2.87
  -3  -6   1  232.62    8.01
  -3  -6   1  231.17    8.88
  -3  -6   1  229.23    8.64
   3   6  -1  235.69    8.83
  -3  -6   0  274.92    9.41
  -3  -6   0  279.60   10.19
  -3  -6   0  282.66   10.17
   3   6   0  278.63    9.98
  -3  -6  -1    0.66    2.15
  -3  -6  -1    4.18    2.53
  -3  -6  -1    2.68    2.44
   3   6   1    4.55    2.28
  -3  -6  -2    2.10    2.36
  -3  -6  -2    2.15    2.45
  -3  -6  -2    2.10    2.99
   3   6   2    1.81    2.39
  -3  -6  -3  195.98    7.02
  -3  -6  -3  177.41    7.10
  -3  -6  -3  182.09    7.12
   3   6   3  195.49    7.51
   3   6   3  187.91    7.22
  -3  -6  -4  458.62   14.56
  -3  -6  -4  454.43   15.19
  -3  -6  -4  465.24   15.67
   3   6   4  452.33   15.24
   3   6   4  466.37   15.55
  -3  -6  -5   30.51    2.47
  -3  -6  -5   30.37    3.49
  -3  -6  -5   37.24    3.57
   3   6   5   27.33    3.79
   3   6   5   27.56    3.00
  -3  -6  -6   10.51    2.39
  -3  -6  -6    4.50    2.81
  -3  -6  -6    2.42    3.34
   3   6   6    4.63    2.70
   3   6   6    3.52    3.00
  -3  -6  -7    6.62    2.36
  -3  -6  -7    1.50    3.84
  -3  -6  -7    4.62    3.28
   3   6   7    9.22    2.95
   3   6   7    3.55    3.70
  -3  -7  12    5.80    5.50
  -3  -7  12    0.39    3.49
  -3  -7  12    2.39    6.12
   3   7 -12    4.21    3.21
  -3  -7  11    1.55    4.23
  -3  -7  11    3.33    2.99
  -3  -7  11    9.98    5.18
   3   7 -11    8.04    3.16
  -3  -7  10   11.22    3.55
  -3  -7  10    9.75    2.95
  -3  -7  10    5.70    4.50
   3   7 -10   10.88    3.00
  -3  -7   9    3.62    3.03
  -3  -7   9    2.07    2.63
  -3  -7   9    7.81    3.92
   3   7  -9    0.13    2.94
  -3  -7   8   16.09    2.91
  -3  -7   8   13.53    2.55
  -3  -7   8   11.48    4.13
   3   7  -8   10.99    2.71
  -3  -7   7  325.61   10.72
  -3  -7   7  369.35   13.11
   3   7  -7  332.87   11.53
  -3  -7   6   76.57    3.91
   3   7  -6   82.35    4.52
  -3  -7   5  461.37   14.84
  -3  -7   5  463.47   15.43
  -3  -7   5  496.88   16.84
   3   7  -5  485.26   16.08
  -3  -7   4  183.06    6.80
  -3  -7   4  168.53    7.22
  -3  -7   4  178.54    7.09
   3   7  -4  181.29    7.20
  -3  -7   3   11.99    2.42
  -3  -7   3    8.10    2.58
  -3  -7   3    9.48    3.36
   3   7  -3   11.35    2.44
  -3  -7   2   70.56    3.62
  -3  -7   2   66.96    4.12
  -3  -7   2   65.82    4.28
   3   7  -2   64.51    3.99
  -3  -7   1  167.73    6.31
  -3  -7   1  174.18    7.18
  -3  -7   1  169.99    6.78
   3   7  -1  174.51    6.80
  -3  -7   0   13.40    2.49
  -3  -7   0   14.88    2.92
  -3  -7   0   20.82    3.15
   3   7   0   19.29    2.55
  -3  -7  -1  194.20    7.02
  -3  -7  -1  174.02    7.17
  -3  -7  -1  188.07    7.49
   3   7   1  161.30    6.52
  -3  -7  -2   27.18    2.74
  -3  -7  -2   25.93    3.10
  -3  -7  -2   18.77    2.94
   3   7   2   23.50    3.00
  -3  -7  -3  271.20    9.27
  -3  -7  -3  293.16   10.43
  -3  -7  -3  302.84   10.86
   3   7   3  293.16   10.41
  -3  -7  -4  657.67   20.58
  -3  -7  -4  662.67   21.53
  -3  -7  -4  693.02   22.42
   3   7   4  520.61   17.52
  -3  -7  -5    4.70    2.63
  -3  -7  -5    8.41    3.21
  -3  -7  -5    8.64    2.91
   3   7   5    5.60    3.34
   3   7   5   11.32    2.84
  -3  -7  -6   24.76    2.52
  -3  -7  -6   26.01    3.76
  -3  -7  -6   32.71    4.02
   3   7   6   31.40    3.66
   3   7   6   25.33    3.83
  -3  -8  10    5.68    4.28
  -3  -8  10   -1.92    3.33
  -3  -8  10   -5.55    5.78
   3   8 -10    2.83    2.62
  -3  -8   9   48.67    4.16
  -3  -8   9   49.53    3.79
  -3  -8   9   40.20    5.50
   3   8  -9   45.01    3.60
  -3  -8   8  330.45   11.22
  -3  -8   8  319.63   10.86
  -3  -8   8  341.10   12.75
   3   8  -8  314.63   10.93
  -3  -8   7 1041.06   32.06
   3   8  -7  991.67   31.27
  -3  -8   6  265.07    9.14
  -3  -8   6  260.71    9.30
  -3  -8   6  261.36   10.20
   3   8  -6  265.71    9.69
  -3  -8   5   88.63    4.28
  -3  -8   5   86.35    4.39
  -3  -8   5   80.60    5.25
   3   8  -5   86.27    4.33
  -3  -8   4   87.83    4.18
  -3  -8   4   86.49    4.65
  -3  -8   4   77.33    5.04
   3   8  -4   94.10    4.57
  -3  -8   3   21.60    2.76
  -3  -8   3   18.50    3.78
  -3  -8   3   25.39    3.24
   3   8  -3   18.55    2.97
  -3  -8   2   86.67    4.13
  -3  -8   2   79.31    4.89
  -3  -8   2   85.12    4.57
   3   8  -2   85.54    4.55
  -3  -8   1  100.12    4.44
  -3  -8   1  101.38    5.36
  -3  -8   1  107.22    5.23
   3   8  -1  104.98    5.18
  -3  -8   0    4.65    2.31
  -3  -8   0    0.66    3.65
  -3  -8   0    2.39    2.49
   3   8   0    3.39    2.66
  -3  -8  -1  268.46    9.14
  -3  -8  -1  269.91    9.72
  -3  -8  -1  286.70   10.56
   3   8   1  288.64   10.25
  -3  -8  -2   -1.36    2.45
  -3  -8  -2    1.50    3.15
  -3  -8  -2   -0.36    2.92
   3   8   2   -3.18    2.74
  -3  -8  -3   15.29    2.60
  -3  -8  -3   22.07    3.58
  -3  -8  -3   13.51    3.42
   3   8   3   19.45    3.24
  -3  -8  -4   20.70    2.47
  -3  -8  -4   23.42    3.58
  -3  -8  -4   15.84    3.07
   3   8   4   19.57    3.68
  -3  -8  -5   11.66    2.89
  -3  -8  -5    7.54    4.54
  -3  -8  -5    5.89    3.47
   3   8   5    7.93    4.26
  -3  -9   9   37.98    4.81
  -3  -9   9   33.25    3.86
   3   9  -9   28.64    3.44
  -3  -9   8   34.80    3.84
  -3  -9   8   33.01    3.58
  -3  -9   8   40.21    3.60
  -3  -9   8   31.30    5.65
   3   9  -8   36.52    3.66
  -3  -9   7   91.01    4.75
  -3  -9   7  100.67    7.18
  -3  -9   7   92.56    4.79
   3   9  -7   98.38    4.83
  -3  -9   6  148.21    6.07
   3   9  -6  142.83    6.22
  -3  -9   5  181.45    6.84
  -3  -9   5  183.38    8.15
  -3  -9   5  176.12    6.96
   3   9  -5  185.81    7.38
  -3  -9   4    7.04    2.66
  -3  -9   4    5.13    4.10
  -3  -9   4    2.92    3.15
   3   9  -4    9.35    3.05
  -3  -9   3   27.18    2.81
  -3  -9   3   22.66    4.57
  -3  -9   3   27.72    3.23
   3   9  -3   20.60    2.83
  -3  -9   2   79.00    3.99
  -3  -9   2   82.49    4.70
  -3  -9   2   71.55    5.09
   3   9  -2   76.32    4.50
  -3  -9   1  158.10    6.05
  -3  -9   1  151.62    6.46
  -3  -9   1  148.56    6.93
   3   9  -1  159.85    6.72
  -3  -9   0   57.23    3.63
  -3  -9   0   67.33    4.36
  -3  -9   0   65.40    4.92
   3   9   0   68.53    4.36
  -3  -9  -1   13.96    2.70
  -3  -9  -1   11.22    3.34
  -3  -9  -1    5.54    4.21
   3   9   1    7.22    3.26
  -3  -9  -2   21.47    2.83
  -3  -9  -2   20.44    4.18
  -3  -9  -2   22.75    3.50
   3   9   2   21.68    3.57
  -3  -9  -3  123.17    5.36
  -3  -9  -3  132.60    6.33
   3   9   3  125.09    6.23
  -3 -10   6    2.74    3.08
  -3 -10   6   -2.74    3.66
   3  10  -6   -0.57    3.13
  -3 -10   5    3.76    3.28
  -3 -10   5    8.09    3.39
  -3 -10   5    6.31    5.92
   3  10  -5    5.20    3.16
  -3 -10   4   31.82    3.39
  -3 -10   4   24.92    6.01
  -3 -10   4   28.17    3.49
   3  10  -4   22.71    3.49
  -3 -10   3    2.94    2.89
  -3 -10   3    3.79    4.83
  -3 -10   3   -0.61    3.13
   3  10  -3    0.39    3.08
  -3 -10   2   76.61    4.33
  -3 -10   2   57.97    5.80
  -3 -10   2   61.94    3.87
   3  10  -2   70.56    4.25
  -3 -10   1   14.38    3.07
  -3 -10   1    8.20    3.07
  -3 -10   1    5.65    4.99
   3  10  -1   13.08    3.68
  -4  12   4   -0.94    3.31
   4 -12  -4    0.50    2.95
  -4  12   3   67.53    4.41
   4 -12  -3   59.37    3.84
  -4  12   2   19.44    3.57
   4 -12  -2   18.61    2.97
  -4  12   1    1.73    3.63
   4 -12  -1   11.24    2.94
  -4  12   0    6.91    3.78
   4 -12   0   27.57    3.00
   4 -12   1    2.44    2.83
   4 -12   1    5.12    3.24
   4 -12   1    4.67    3.36
   4 -12   2  163.85    7.09
   4 -12   2  155.49    6.88
  -4  12  -3    5.84    4.16
  -4  12  -3    2.29    6.75
   4 -12   3    1.29    5.04
   4 -12   3    2.18    4.05
  -4  12  -4   36.39    7.86
  -4  12  -4   22.73    4.88
   4 -12   4   37.23    6.23
   4 -12   4   28.23    4.92
  -4  12  -5    8.60    5.54
   4 -12   5    4.47    5.97
  -4  11   7    8.20    3.31
   4 -11  -7    6.13    3.05
   4 -11  -7   13.46    7.10
   4 -11  -7   10.25    8.14
  -4  11   6    1.57    2.86
   4 -11  -6   -1.49    2.68
   4 -11  -6    2.65    6.73
   4 -11  -6    3.75    4.67
  -4  11   5    3.37    2.91
   4 -11  -5    2.91    2.44
   4 -11  -5    1.47    4.42
   4 -11  -5   -2.13    3.76
  -4  11   4   32.32    3.45
   4 -11  -4   31.77    2.97
  -4  11   3    4.58    2.74
   4 -11  -3   -1.68    2.63
  -4  11   2  314.47   10.64
   4 -11  -2  289.61    9.80
  -4  11   1   11.83    3.00
   4 -11  -1    6.12    2.50
  -4  11   0  420.69   13.71
   4 -11   0  473.48   15.03
  -4  11  -1  104.32    4.70
   4 -11   1   87.66    3.97
  -4  11  -1   99.26    4.26
  -4  11  -1   93.89    4.08
   4 -11   1  102.96    4.39
   4 -11   1  103.99    4.50
  -4  11  -2  263.94    9.36
  -4  11  -2  258.61    9.14
   4 -11   2  246.34    8.72
   4 -11   2  255.22    9.04
  -4  11  -3   -1.21    3.87
  -4  11  -3    1.76    3.49
   4 -11   3    0.63    2.87
   4 -11   3    0.02    3.44
  -4  11  -4   38.40    5.00
  -4  11  -4   30.54    3.81
   4 -11   4   38.73    4.37
   4 -11   4   32.08    3.62
  -4  11  -5   18.89    4.28
  -4  11  -5   20.63    5.47
   4 -11   5   24.39    4.37
  -4  11  -6   84.06    5.57
  -4  11  -6   73.21    6.80
   4 -11   6   68.24    5.88
   4 -11   7   61.68    7.73
  -4  10   8  264.91    9.07
   4 -10  -8  266.52    9.04
   4 -10  -8  256.67   10.14
   4 -10  -8  248.60   11.51
  -4  10   7    6.44    2.63
   4 -10  -7    4.31    2.60
   4 -10  -7    3.54    5.28
   4 -10  -7    1.47    3.92
  -4  10   6  138.14    5.57
   4 -10  -6  130.36    5.28
   4 -10  -6  136.12    6.07
   4 -10  -6  141.64    6.72
  -4  10   5   56.53    3.34
   4 -10  -5   54.68    3.21
   4 -10  -5   45.67    3.28
   4 -10  -5   56.87    3.70
  -4  10   4   99.46    4.49
   4 -10  -4  104.04    4.49
  -4  10   3   93.69    4.23
   4 -10  -3   89.51    4.02
  -4  10   2  279.44    9.40
   4 -10  -2  266.52    8.98
  -4  10   1  274.75    9.20
   4 -10  -1  274.27    9.14
  -4  10   0   41.60    2.86
   4 -10   0   38.18    2.76
  -4  10  -1   41.49    2.76
   4 -10   1   35.98    2.55
  -4  10  -1   37.76    2.28
  -4  10  -1   39.65    2.52
   4 -10   1   37.55    2.39
   4 -10   1   39.39    2.52
  -4  10  -2   20.78    1.87
  -4  10  -2   19.10    2.50
  -4  10  -2   15.35    2.58
   4 -10   2   16.82    2.21
   4 -10   2   18.98    2.62
  -4  10  -3  114.34    4.91
  -4  10  -3  108.98    5.04
   4 -10   3  105.72    4.68
   4 -10   3  107.34    4.73
  -4  10  -4 1265.13   39.49
  -4  10  -4 1412.84   44.09
   4 -10   4 1262.87   39.47
  -4  10  -5    8.91    3.18
  -4  10  -5    5.57    3.84
   4 -10   5   11.14    3.34
  -4  10  -6  241.98    9.51
  -4  10  -6  236.17    8.96
   4 -10   6  241.02    9.27
  -4  10  -7    0.31    4.96
  -4  10  -7    4.52    3.71
   4 -10   7    2.08    4.29
  -4  10  -8   21.73    6.68
  -4  10  -8   26.94    4.42
   4 -10   8   33.69    5.38
  -4   9  10   12.35    2.73
   4  -9 -10    8.44    2.81
  -4   9  10   11.07    5.13
   4  -9 -10   13.08    7.02
   4  -9 -10   11.78    4.60
  -4   9   9    7.30    2.62
   4  -9  -9   10.93    2.18
  -4   9   9   15.14    3.76
   4  -9  -9   13.56    3.78
   4  -9  -9   17.85    5.52
  -4   9   8  177.73    6.49
   4  -9  -8  173.86    6.33
  -4   9   8  169.99    6.88
   4  -9  -8  173.54    7.18
   4  -9  -8  162.08    7.57
  -4   9   7  107.77    4.55
   4  -9  -7  104.11    4.37
   4  -9  -7   92.71    4.58
   4  -9  -7   81.20    4.88
  -4   9   6   31.32    2.73
   4  -9  -6   33.59    2.76
   4  -9  -6   28.64    2.91
   4  -9  -6   31.08    3.18
  -4   9   5    7.96    2.28
   4  -9  -5    5.47    2.26
   4  -9  -5    4.16    2.02
   4  -9  -5    6.62    2.13
  -4   9   4  401.48   12.98
   4  -9  -4  417.30   13.50
  -4   9   3  117.52    4.94
   4  -9  -3  117.94    4.78
  -4   9   2   44.94    3.00
   4  -9  -2   41.10    2.74
  -4   9   1  149.63    5.54
   4  -9  -1  144.42    5.36
  -4   9   0  161.11    5.78
   4  -9   0  164.66    5.84
  -4   9  -1  427.63   13.46
   4  -9   1  468.63   14.72
  -4   9  -1  417.78   13.40
  -4   9  -1  426.66   13.66
   4  -9   1  415.68   13.32
   4  -9   1  421.01   13.45
  -4   9  -2  137.07    4.75
  -4   9  -2  125.63    4.84
  -4   9  -2  130.90    4.94
   4  -9   2  129.56    4.99
   4  -9   2  126.09    4.71
  -4   9  -3  277.01    9.44
  -4   9  -3  277.18    9.43
   4  -9   3  267.01    9.14
  -4   9  -4 1013.78   31.79
  -4   9  -4  961.00   30.07
   4  -9   4 1008.62   31.62
  -4   9  -5  708.68   22.57
  -4   9  -5  690.12   22.18
   4  -9   5  739.03   23.63
  -4   9  -6   18.79    3.44
  -4   9  -6   23.38    3.18
   4  -9   6   24.20    3.52
  -4   9  -7  332.55   11.64
  -4   9  -7  328.19   11.91
   4  -9   7  338.52   12.07
  -4   9  -8    6.30    4.44
  -4   9  -8    6.10    3.55
   4  -9   8   11.53    3.87
  -4   9  -9   -1.37    5.21
  -4   9  -9    8.09    4.37
   4  -9   9    4.63    4.00
  -4   8  11   35.43    3.24
   4  -8 -11   36.32    2.95
  -4   8  11   31.82    4.39
   4  -8 -11   33.72    6.81
   4  -8 -11   32.83    4.49
  -4   8  10   76.37    3.78
   4  -8 -10   70.48    3.50
  -4   8  10   79.18    5.07
   4  -8 -10   76.32    6.83
   4  -8 -10   74.27    4.67
  -4   8   9  192.10    6.91
   4  -8  -9  205.82    7.20
  -4   8   9  197.91    7.47
  -4   8   8   39.86    2.87
   4  -8  -8   40.73    2.55
  -4   8   8   39.32    3.26
   4  -8  -8   43.28    3.21
   4  -8  -8   45.35    3.81
  -4   8   7   15.93    2.32
   4  -8  -7   14.69    2.26
  -4   8   7   18.68    2.44
   4  -8  -7   17.92    3.02
   4  -8  -7   19.29    2.44
  -4   8   6  190.17    6.93
   4  -8  -6  188.07    6.78
   4  -8  -6  189.52    6.78
   4  -8  -6  193.72    6.81
  -4   8   5  712.55   22.23
   4  -8  -5  687.05   21.44
   4  -8  -5  719.33   22.66
   4  -8  -5  804.57   25.36
  -4   8   4  478.16   15.29
   4  -8  -4  458.79   14.77
  -4   8   3  136.89    5.17
   4  -8  -3  136.70    5.38
  -4   8   2    8.98    1.90
   4  -8  -2   11.36    2.07
  -4   8   1  111.08    4.33
   4  -8  -1  108.38    4.49
  -4   8   0  263.29    8.65
   4  -8   0  255.22    8.46
  -4   8  -1  517.22   16.11
  -4   8  -1  476.22   15.24
  -4   8  -1  472.67   15.11
   4  -8   1  457.66   14.58
   4  -8   1  485.91   15.48
  -4   8  -2 2071.15   62.76
  -4   8  -2 2121.20   65.48
  -4   8  -2 2045.32   63.15
   4  -8   2 2059.85   63.52
  -4   8  -3  164.82    6.02
  -4   8  -3  151.97    5.60
   4  -8   3  165.47    6.15
  -4   8  -4  578.24   18.61
  -4   8  -4  570.01   18.11
   4  -8   4  584.86   18.84
  -4   8  -5   33.46    2.89
  -4   8  -5   32.06    3.08
   4  -8   5   36.89    3.28
  -4   8  -6  384.69   12.96
  -4   8  -6  397.60   13.54
   4  -8   6  369.35   12.58
  -4   8  -7    6.76    3.10
  -4   8  -7    8.65    2.84
   4  -8   7    5.89    2.99
  -4   8  -8    2.02    3.23
  -4   8  -8    0.19    3.50
   4  -8   8    0.55    3.00
   4  -8   9   27.17    3.71
   4  -8  10   29.04    4.28
  -4   7  12   10.35    2.94
   4  -7 -12    9.06    2.32
  -4   7  12    6.07    4.20
   4  -7 -12   13.96    6.36
   4  -7 -12    7.52    3.91
  -4   7  11    2.31    2.16
   4  -7 -11    3.23    2.02
  -4   7  11    4.68    3.31
   4  -7 -11    1.37    4.68
   4  -7 -11    3.41    3.21
  -4   7  10   -0.58    2.39
   4  -7 -10    3.81    2.11
  -4   7  10    1.15    2.86
   4  -7 -10    4.88    2.81
   4  -7 -10    3.58    3.83
  -4   7   9  102.43    4.36
   4  -7  -9  107.35    4.26
  -4   7   9  104.51    4.70
   4  -7  -9  111.81    4.97
   4  -7  -9  118.09    5.76
  -4   7   8    5.25    2.21
   4  -7  -8    7.73    2.07
  -4   7   8    5.88    2.08
   4  -7  -8    1.50    2.28
   4  -7  -8    6.76    2.62
  -4   7   7   47.75    2.97
   4  -7  -7   46.22    3.00
  -4   7   7   45.65    2.86
   4  -7  -7   48.22    2.89
   4  -7  -7   54.76    3.78
  -4   7   6   18.95    2.42
   4  -7  -6   16.05    2.23
  -4   7   6   25.89    2.24
   4  -7  -6   19.61    2.37
   4  -7  -6   22.25    2.13
  -4   7   5 1853.22   56.26
   4  -7  -5 1925.86   58.47
   4  -7  -5 2035.64   63.10
   4  -7  -5 2019.49   62.67
  -4   7   4  876.89   27.02
   4  -7  -4  899.01   27.75
  -4   7   3  177.25    6.25
   4  -7  -3  172.08    6.22
  -4   7   2  186.29    6.51
   4  -7  -2  187.91    6.52
  -4   7   1  243.76    8.12
   4  -7  -1  228.91    7.68
  -4   7   0  903.36   27.65
   4  -7   0  925.80   28.38
  -4   7  -1  438.28   13.66
  -4   7  -1  429.89   13.69
  -4   7  -1  438.12   13.96
   4  -7   1  425.05   13.53
  -4   7  -2  439.90   13.61
  -4   7  -2  438.61   14.04
  -4   7  -2  423.75   13.46
   4  -7   2  406.80   13.01
  -4   7  -3   21.03    2.16
  -4   7  -3   23.36    2.00
   4  -7   3   25.55    2.28
  -4   7  -4 2980.01   91.43
  -4   7  -4 2904.13   89.09
   4  -7   4 3051.03   93.58
  -4   7  -5    2.63    2.32
  -4   7  -5    5.41    2.21
   4  -7   5    3.94    2.13
   4  -7   6  187.74    7.18
  -4   7  -7  190.97    7.15
  -4   7  -7  173.54    7.04
   4  -7   7  185.81    7.18
   4  -7   8   78.41    4.41
  -4   7  -9   12.07    3.08
  -4   7  -9    9.22    3.92
   4  -7   9    5.42    3.15
  -4   7 -10   49.16    5.20
  -4   7 -10   50.35    4.12
   4  -7  10   44.18    4.04
  -4   6  12   15.59    2.41
   4  -6 -12   12.80    2.42
  -4   6  12   15.90    3.55
   4  -6 -12    6.93    5.05
   4  -6 -12   13.82    3.47
  -4   6  11   52.67    3.26
   4  -6 -11   56.06    3.07
  -4   6  11   59.10    4.00
   4  -6 -11   45.85    4.54
   4  -6 -11   52.37    3.91
  -4   6  10    3.34    2.21
   4  -6 -10    6.89    2.07
  -4   6  10    2.52    2.29
   4  -6 -10    0.36    3.12
   4  -6 -10    5.05    2.73
  -4   6   9   46.22    2.84
   4  -6  -9   50.51    2.95
  -4   6   9   43.67    3.05
   4  -6  -9   52.74    3.41
   4  -6  -9   41.49    3.36
  -4   6   8   50.45    3.08
   4  -6  -8   43.86    2.91
  -4   6   8   35.97    2.76
   4  -6  -8   43.88    2.84
   4  -6  -8   42.46    3.07
  -4   6   7   48.03    2.94
   4  -6  -7   44.60    2.87
  -4   6   7   42.86    2.70
   4  -6  -7   42.50    2.76
   4  -6  -7   44.59    2.83
  -4   6   6   66.83    3.49
   4  -6  -6   70.14    3.33
  -4   6   6   60.12    2.81
   4  -6  -6   64.93    3.10
   4  -6  -6   61.12    3.13
  -4   6   5  232.62    7.97
   4  -6  -5  244.57    8.36
  -4   6   5  244.41    7.93
   4  -6  -5  236.66    7.78
   4  -6  -5  233.27    7.73
  -4   6   4  366.45   11.85
   4  -6  -4  363.22   11.77
  -4   6   3 1003.94   30.87
   4  -6  -3  994.90   30.56
  -4   6   2   74.39    3.26
   4  -6  -2   74.23    3.37
  -4   6   1    3.00    1.42
   4  -6  -1    1.82    1.52
  -4   6   0  571.14   17.68
  -4   6  -1    0.81    1.16
  -4   6  -1   -0.11    0.94
  -4   6  -1    0.02    0.95
   4  -6   1    2.11    0.98
  -4   6  -2  291.70    9.14
  -4   6  -2  285.25    9.27
  -4   6  -2  293.80    9.67
   4  -6   2  293.80    9.65
  -4   6  -3  269.75    8.43
  -4   6  -3  269.75    8.49
  -4   6  -3  272.33    9.15
  -4   6  -3  263.94    9.02
   4  -6   3  258.77    8.78
  -4   6  -4 1074.97   33.67
  -4   6  -4 1016.69   31.83
   4  -6   4 1116.94   34.98
  -4   6  -5  375.97   12.43
  -4   6  -5  385.82   12.85
   4  -6   5  400.99   13.48
  -4   6  -6  499.30   16.13
  -4   6  -6  471.70   15.55
   4  -6   6  491.39   16.21
  -4   6  -7  468.15   15.58
  -4   6  -7  475.74   15.58
   4  -6   7  454.27   15.06
  -4   6  -8  324.15   11.56
  -4   6  -8  322.70   11.30
   4  -6   8  293.96   10.40
  -4   6  -9    8.68    3.41
  -4   6  -9   18.48    3.08
   4  -6   9   14.53    2.84
   4  -6  10   60.29    4.29
  -4   6 -11    0.81    4.42
  -4   6 -11    0.69    3.78
   4  -6  11   -0.57    3.68
  -4   5  13   96.49    4.31
   4  -5 -13  102.59    4.25
  -4   5  13  103.27    5.71
   4  -5 -13  102.19    5.57
   4  -5 -13   97.44    6.99
  -4   5  12    2.23    2.53
   4  -5 -12    0.90    2.10
  -4   5  12    3.60    3.24
   4  -5 -12    0.86    3.21
   4  -5 -12   -1.49    4.21
  -4   5  11   47.19    3.16
   4  -5 -11   39.74    2.78
  -4   5  11   39.68    3.36
   4  -5 -11   40.26    3.52
   4  -5 -11   34.69    3.84
  -4   5  10   82.68    3.94
   4  -5 -10   81.60    3.55
  -4   5  10   77.71    3.94
   4  -5 -10   79.29    4.21
   4  -5 -10   75.34    4.29
  -4   5   9    3.91    2.23
   4  -5  -9    3.33    2.10
  -4   5   9    1.84    2.16
   4  -5  -9    3.00    2.49
   4  -5  -9    2.44    2.10
  -4   5   8  545.31   17.26
   4  -5  -8  549.99   17.42
  -4   5   8  522.55   16.89
   4  -5  -8  551.93   17.81
   4  -5  -8  544.67   17.63
  -4   5   7 3942.13  118.75
   4  -5  -7 4093.88  123.35
  -4   5   7 4074.50  124.66
   4  -5  -7 4156.83  127.16
   4  -5  -7 3871.10  118.41
  -4   5   6 3417.48  103.07
   4  -5  -6 3440.08  103.80
  -4   5   6 3496.58  107.04
   4  -5  -6 3377.12  103.44
   4  -5  -6 3378.74  103.59
  -4   5   5   49.80    2.84
   4  -5  -5   54.34    2.89
  -4   5   5   51.69    2.36
   4  -5  -5   47.35    2.29
   4  -5  -5   50.82    2.31
  -4   5   4   25.60    2.21
   4  -5  -4   21.29    2.16
  -4   5   4   22.97    1.08
  -4   5   3  175.47    6.26
   4  -5  -3  159.46    5.75
  -4   5   2   13.37    1.63
   4  -5  -2    8.09    1.66
  -4   5   1   49.14    2.41
  -4   5   0  122.61    4.46
  -4   5  -1 1206.53   36.56
  -4   5  -1 1216.70   37.55
  -4   5  -1 1230.26   38.02
   4  -5   1 1245.27   38.49
  -4   5  -2   41.97    2.03
  -4   5  -2   45.59    2.49
  -4   5  -2   46.36    2.34
   4  -5   2   50.64    2.60
  -4   5  -3    3.08    1.05
  -4   5  -3    3.21    1.18
  -4   5  -3    3.37    1.58
  -4   5  -3    2.08    1.68
   4  -5   3    2.68    1.60
  -4   5  -4   79.41    2.95
  -4   5  -4   68.83    2.47
  -4   5  -4   78.73    3.60
  -4   5  -4   80.33    3.81
   4  -5   4   79.23    3.71
  -4   5  -5   13.25    1.07
  -4   5  -5   12.32    1.15
  -4   5  -5   13.71    2.29
  -4   5  -5   11.83    2.11
   4  -5   5   13.35    2.31
  -4   5  -6 1383.14   43.10
  -4   5  -6 1370.38   42.78
   4  -5   6 1293.86   40.41
  -4   5  -7   26.07    2.74
  -4   5  -7   23.49    2.74
   4  -5   7   30.27    2.91
   4  -5   8  101.43    4.81
   4  -5   9   58.16    3.92
  -4   5 -10   10.67    3.10
  -4   5 -10    4.92    3.68
   4  -5  10    6.31    3.08
  -4   5 -11    0.69    3.31
  -4   5 -11   -0.77    3.91
   4  -5  11   -0.02    3.03
  -4   4  13    7.75    2.39
   4  -4 -13    2.23    1.99
  -4   4  13    4.79    3.47
   4  -4 -13    5.02    3.70
   4  -4 -13   -1.26    4.34
  -4   4  12   14.63    2.62
   4  -4 -12   17.40    2.44
  -4   4  12   19.24    3.05
   4  -4 -12   14.17    3.96
   4  -4 -12   21.62    3.33
  -4   4  11   18.00    2.52
   4  -4 -11   22.45    2.49
  -4   4  11   24.25    3.16
   4  -4 -11   23.84    3.36
   4  -4 -11   25.13    3.03
  -4   4  10  107.79    4.68
   4  -4 -10  100.10    4.16
  -4   4  10  108.45    5.04
   4  -4 -10   91.26    4.81
   4  -4 -10  105.56    4.89
  -4   4   9  639.10   20.11
   4  -4  -9  618.28   19.34
  -4   4   9  642.17   20.65
   4  -4  -9  627.96   20.16
   4  -4  -9  567.91   18.44
  -4   4   8   96.65    4.29
   4  -4  -8   98.96    4.05
  -4   4   8   90.80    4.13
   4  -4  -8   93.39    4.37
   4  -4  -8   89.87    4.31
  -4   4   7  315.60   10.44
   4  -4  -7  330.61   10.93
  -4   4   7  321.25   10.85
   4  -4  -7  313.18   10.49
   4  -4  -7  317.70   10.70
  -4   4   6  856.39   26.46
   4  -4  -6  845.09   26.09
  -4   4   6  875.28   27.44
   4  -4  -6  849.77   26.56
   4  -4  -6  883.67   27.67
  -4   4   5    6.70    1.79
   4  -4  -5    2.53    1.61
  -4   4   5    2.79    1.29
   4  -4  -5    5.55    1.29
   4  -4  -5    5.81    1.40
  -4   4   4  777.13   24.09
   4  -4  -4  777.29   24.05
  -4   4   4  788.43   24.54
   4  -4  -4  740.80   23.08
   4  -4  -4  748.23   23.31
  -4   4   3    5.33    1.65
   4  -4  -3    6.22    1.79
  -4   4   2    6.63    1.50
  -4   4   1  693.51   21.44
  -4   4   0  577.28   17.84
  -4   4   0  594.06   18.58
  -4   4   0  605.85   18.98
   4  -4   0  594.39   18.55
  -4   4  -1    6.99    1.39
  -4   4  -1    7.81    1.47
  -4   4  -1    6.10    1.29
   4  -4   1    8.39    1.40
  -4   4  -2 1032.02   31.35
  -4   4  -2 1092.72   33.85
  -4   4  -2 1057.21   32.83
   4  -4   2 1105.48   34.34
  -4   4  -3  706.58   21.65
  -4   4  -3  667.35   20.52
  -4   4  -3  704.81   22.20
  -4   4  -3  705.29   22.37
   4  -4   3  693.83   22.00
  -4   4  -4  249.57    8.07
  -4   4  -4  267.01    9.04
  -4   4  -4  267.97    9.28
   4  -4   4  260.23    9.04
  -4   4  -5  204.05    6.65
  -4   4  -5  210.67    7.80
  -4   4  -5  212.93    7.47
   4  -4   5  200.01    7.41
  -4   4  -6   50.83    2.55
  -4   4  -6   47.56    3.12
  -4   4  -6   53.82    3.16
   4  -4   6   50.40    3.24
  -4   4  -7  798.27   24.47
  -4   4  -7  847.03   26.96
  -4   4  -7  845.41   26.62
   4  -4   7  856.39   27.18
  -4   4  -8  103.59    5.05
  -4   4  -8  112.40    5.15
   4  -4   8  105.77    4.84
  -4   4  -9  183.38    7.15
  -4   4  -9  176.12    7.15
   4  -4   9  180.48    7.25
  -4   4 -10    2.91    3.31
  -4   4 -10   20.52    3.16
  -4   4 -10   15.27    3.31
   4  -4  10   19.44    2.99
  -4   4 -11   91.58    5.07
  -4   4 -11   91.26    5.49
   4  -4  11   85.09    4.71
  -4   3  14   15.66    2.74
   4  -3 -14   15.37    2.73
  -4   3  14   19.79    4.04
   4  -3 -14   23.65    4.33
   4  -3 -14   12.62    5.13
  -4   3  13  278.31    9.49
   4  -3 -13  274.43    9.23
  -4   3  13  283.31   10.40
   4  -3 -13  286.05   10.57
   4  -3 -13  269.27   10.36
  -4   3  12  148.98    5.76
   4  -3 -12  147.06    5.62
  -4   3  12  148.81    6.36
   4  -3 -12  154.84    6.68
   4  -3 -12  134.68    6.46
  -4   3  11    7.75    2.47
   4  -3 -11    9.30    2.32
  -4   3  11    8.68    3.00
   4  -3 -11    7.15    2.62
   4  -3 -11    5.28    2.81
  -4   3  10  411.16   13.33
   4  -3 -10  403.58   12.88
  -4   3  10  420.04   14.11
   4  -3 -10  380.98   12.88
   4  -3 -10  414.71   13.98
  -4   3   9 2502.17   75.76
   4  -3  -9 2410.16   72.95
  -4   3   9 2608.72   80.28
   4  -3  -9 2561.90   78.89
   4  -3  -9 2477.96   76.37
  -4   3   8  172.41    6.41
   4  -3  -8  170.79    6.34
  -4   3   8  162.56    6.34
   4  -3  -8  177.25    6.76
   4  -3  -8  161.59    6.38
  -4   3   7  119.78    4.84
   4  -3  -7  116.23    4.57
  -4   3   7  117.60    4.79
   4  -3  -7  121.25    4.91
   4  -3  -7  120.65    4.99
  -4   3   6   52.08    2.87
   4  -3  -6   57.86    3.07
  -4   3   6   54.00    2.89
   4  -3  -6   48.91    2.70
   4  -3  -6   49.49    2.66
  -4   3   5  871.40   26.94
   4  -3  -5  826.04   25.52
  -4   3   5  840.73   26.20
   4  -3  -5  816.52   25.49
  -4   3   4   21.07    1.97
   4  -3  -4   21.50    2.02
  -4   3   4   20.19    1.65
   4  -3  -4   21.95    1.65
  -4   3   3  317.05   10.32
  -4   3   3  303.17    9.75
  -4   3   3  315.60   10.14
   4  -3  -3  307.04    9.83
  -4   3   2    6.70    1.66
  -4   3   2    8.72    1.23
  -4   3   2    9.54    1.10
   4  -3  -2   11.90    1.21
  -4   3   1  573.89   17.87
  -4   3   1  532.88   16.69
  -4   3   1  540.79   16.97
   4  -3  -1  531.11   16.69
  -4   3   0   63.30    2.87
  -4   3   0   60.94    2.73
  -4   3   0   58.94    2.63
   4  -3   0   57.26    2.60
   4  -3   0   60.73    2.63
  -4   3  -1  260.06    8.88
  -4   3  -1  255.38    8.54
   4  -3   1  257.32    8.59
   4  -3   1  243.92    8.23
  -4   3  -2   78.78    3.54
  -4   3  -2   82.70    3.79
   4  -3   2   72.63    3.34
   4  -3   2   81.10    3.65
  -4   3  -3  332.22   10.48
  -4   3  -3  361.93   12.22
  -4   3  -3  350.95   11.72
   4  -3   3  352.89   11.80
   4  -3   3  368.22   12.25
  -4   3  -4   33.58    2.15
  -4   3  -4   39.49    3.00
  -4   3  -4   38.24    2.78
   4  -3   4   35.79    2.74
   4  -3   4   35.93    2.66
  -4   3  -5  170.79    5.99
  -4   3  -5  174.67    6.62
  -4   3  -5  172.57    6.63
   4  -3   5  185.00    6.99
   4  -3   5  173.54    6.72
  -4   3  -6  466.53   14.61
  -4   3  -6  450.88   15.00
  -4   3  -6  433.44   14.46
   4  -3   6  459.59   15.26
  -4   3  -7  123.57    4.60
  -4   3  -7  126.09    5.47
  -4   3  -7  123.54    5.29
   4  -3   7  119.28    5.25
  -4   3  -8  164.01    5.83
  -4   3  -8  161.59    6.59
  -4   3  -8  152.89    6.22
   4  -3   8  159.17    6.41
  -4   3  -9    6.01    2.70
  -4   3  -9    6.02    2.65
  -4   3  -9    5.81    2.60
   4  -3   9    8.73    2.70
  -4   3 -10  293.64   10.44
  -4   3 -10  276.37   10.02
   4  -3  10  277.66    9.98
  -4   3 -11   -2.29    3.96
   4  -3  11  170.47    6.80
  -4   2  14   -1.50    3.08
   4  -2 -14   -1.74    2.63
  -4   2  14    1.36    4.07
   4  -2 -14    4.05    4.16
   4  -2 -14    1.63    4.46
  -4   2  13    4.71    2.81
   4  -2 -13    7.94    2.66
  -4   2  13   12.90    3.18
   4  -2 -13    4.55    3.37
   4  -2 -13    6.89    3.78
  -4   2  12  236.17    8.23
   4  -2 -12  239.08    8.17
  -4   2  12  256.03    9.49
   4  -2 -12  244.57    9.20
   4  -2 -12  249.25    9.35
  -4   2  11  523.52   16.63
   4  -2 -11  556.77   17.50
  -4   2  11  531.27   17.47
   4  -2 -11  559.84   18.42
   4  -2 -11  568.40   18.68
  -4   2  10  548.38   17.37
   4  -2 -10  551.93   17.50
  -4   2  10  535.14   17.56
   4  -2 -10  556.61   18.24
   4  -2 -10  561.94   18.39
  -4   2   9  439.74   14.16
   4  -2  -9  457.01   14.56
  -4   2   9  436.18   14.56
   4  -2  -9  448.45   14.98
   4  -2  -9  475.25   15.77
  -4   2   8  692.38   21.65
   4  -2  -8  681.88   21.34
  -4   2   8  690.12   22.20
   4  -2  -8  691.73   22.15
   4  -2  -8  687.21   22.05
  -4   2   7  297.68    9.88
   4  -2  -7  301.23   10.02
  -4   2   7  286.70    9.86
   4  -2  -7  285.09    9.78
  -4   2   6   42.63    2.52
   4  -2  -6   47.35    2.53
  -4   2   6   40.79    2.65
   4  -2  -6   42.00    2.73
  -4   2   5  270.40    8.99
  -4   2   5  273.30    9.33
   4  -2  -5  270.56    9.10
  -4   2   4    3.00    1.57
  -4   2   4    3.07    1.42
   4  -2  -4    3.13    1.52
  -4   2   3 6891.46  207.12
  -4   2   3 6738.11  205.34
  -4   2   3 6744.56  205.66
  -4   2   2 2134.11   64.57
  -4   2   2 2310.07   70.85
  -4   2   2 2248.73   68.95
   4  -2  -2 2276.17   69.82
  -4   2   1  169.34    5.97
  -4   2   1  167.89    5.89
   4  -2  -1  167.40    5.91
  -4   2   0  424.72   13.75
  -4   2   0  436.51   14.11
   4  -2   0  437.80   14.06
   4  -2   0  421.66   13.62
  -4   2  -1  372.42   12.24
  -4   2  -1  373.55   12.19
   4  -2   1  366.45   12.06
   4  -2   1  359.18   11.82
  -4   2  -2  817.48   25.34
  -4   2  -2  726.76   23.04
  -4   2  -2  714.01   22.75
   4  -2   2  696.41   22.08
   4  -2   2  712.72   22.58
  -4   2  -3    9.93    1.78
  -4   2  -3    7.96    1.97
  -4   2  -3    6.20    2.03
   4  -2   3    6.97    1.90
   4  -2   3    8.93    2.03
  -4   2  -4  122.90    4.57
  -4   2  -4  125.06    5.28
  -4   2  -4  132.23    5.54
   4  -2   4  130.48    5.41
   4  -2   4  124.46    5.25
  -4   2  -5    3.02    1.92
  -4   2  -5   11.67    2.36
  -4   2  -5   12.11    2.41
   4  -2   5    9.12    2.21
   4  -2   5    7.83    2.26
  -4   2  -6  734.02   22.66
   4  -2   6  732.73   23.57
   4  -2   6  719.98   23.13
  -4   2  -7   -0.69    2.08
  -4   2  -7    0.47    2.32
  -4   2  -7    1.23    2.11
   4  -2   7    0.23    2.50
   4  -2   7    0.34    2.32
  -4   2  -8    0.13    1.94
  -4   2  -8    0.95    2.45
  -4   2  -8    1.31    2.23
   4  -2   8    2.60    2.41
  -4   2  -9   30.03    2.94
  -4   2  -9   22.86    3.26
  -4   2  -9   33.63    3.33
   4  -2   9   26.26    2.86
  -4   2 -10  207.12    7.78
   4  -2  10  157.56    6.41
  -4   2 -11   81.89    5.50
  -4   2 -11  101.51    5.38
  -4   2 -11   93.63    5.54
   4  -2  11   99.96    5.00
  -4   1  14    2.81    3.03
  -4   1  14    2.05    4.10
   4  -1 -14    1.21    4.47
   4  -1 -14    1.07    4.23
  -4   1  13   46.04    3.52
  -4   1  13   37.29    3.79
   4  -1 -13   39.42    4.16
   4  -1 -13   42.67    4.39
  -4   1  12  686.89   21.53
   4  -1 -12  674.29   20.99
  -4   1  12  675.26   21.94
   4  -1 -12  699.16   22.71
   4  -1 -12  707.39   22.97
  -4   1  11   24.62    2.79
   4  -1 -11   21.57    2.36
  -4   1  11   18.89    2.99
   4  -1 -11   22.55    3.20
   4  -1 -11   19.18    3.18
  -4   1  10  298.65   10.04
   4  -1 -10  304.62   10.04
  -4   1  10  294.77   10.57
   4  -1 -10  293.80   10.46
   4  -1 -10  280.89   10.07
  -4   1   9   69.04    3.68
  -4   1   9   69.71    4.23
   4  -1  -9   74.16    4.13
  -4   1   8    0.24    2.05
  -4   1   8    3.60    2.26
   4  -1  -8    3.29    2.31
  -4   1   7    6.83    1.86
  -4   1   7    7.26    2.11
   4  -1  -7    7.67    2.11
  -4   1   6  131.50    4.99
  -4   1   6  133.21    5.49
   4  -1  -6  134.97    5.36
  -4   1   5 2108.28   63.89
  -4   1   5 2195.45   67.48
   4  -1  -5 2161.55   66.49
  -4   1   4 1604.78   48.80
  -4   1   4 1492.10   46.09
   4  -1  -4 1648.20   50.88
  -4   1   3    1.26    1.76
  -4   1   3    2.45    1.70
  -4   1   3    3.99    1.66
   4  -1  -3    0.05    1.60
  -4   1   2  639.59   20.23
  -4   1   2  652.99   20.61
   4  -1  -2  632.48   20.05
  -4   1   1  688.50   21.79
  -4   1   1  667.84   21.10
   4  -1  -1  666.38   21.12
  -4   1   0   25.85    2.29
  -4   1   0   24.84    1.99
   4  -1   0   29.75    2.37
   4  -1   0   27.62    2.24
  -4   1  -1 1042.68   32.53
  -4   1  -1 1033.80   32.42
   4  -1   1 1077.71   33.71
   4  -1   1 1057.69   33.11
  -4   1  -2  595.03   18.53
  -4   1  -2  581.80   18.63
  -4   1  -2  584.38   18.77
   4  -1   2  604.07   19.42
   4  -1   2  609.24   19.61
  -4   1  -3  617.47   19.29
  -4   1  -3  628.13   20.07
  -4   1  -3  625.87   20.28
   4  -1   3  632.48   20.32
   4  -1   3  625.70   20.15
  -4   1  -4    2.49    1.78
  -4   1  -4    2.11    1.87
  -4   1  -4    5.47    2.28
   4  -1   4    5.38    2.13
   4  -1   4    1.79    2.11
  -4   1  -5  286.54    9.40
  -4   1  -5  278.79    9.61
  -4   1  -5  290.74   10.30
   4  -1   5  277.34    9.80
   4  -1   5  292.83   10.27
  -4   1  -6  656.86   20.65
  -4   1  -6  713.68   23.12
  -4   1  -6  656.38   20.99
   4  -1   6  676.07   21.84
   4  -1   6  665.25   21.47
  -4   1  -7  146.08    5.44
  -4   1  -7  143.12    5.84
  -4   1  -7  148.69    5.86
   4  -1   7  144.71    6.13
   4  -1   7  149.68    6.04
  -4   1  -8    4.00    1.99
  -4   1  -8    0.55    2.50
  -4   1  -8   -1.89    2.34
   4  -1   8   -0.69    2.70
   4  -1   8   -0.92    2.16
  -4   1  -9   16.64    2.60
  -4   1  -9   15.05    2.76
  -4   1  -9   19.55    3.05
   4  -1   9   20.99    2.74
  -4   1 -10    0.42    2.91
  -4   1 -10    4.02    2.92
  -4   1 -10    3.99    3.16
   4  -1  10   -1.53    2.58
  -4   1 -11   38.50    4.25
  -4   1 -11   25.07    4.37
  -4   1 -11   39.87    4.49
   4  -1  11   31.45    3.21
  -4   0  14    5.91    3.21
  -4   0  14    3.13    4.08
   4   0 -14   -0.36    3.89
   4   0 -14    4.41    4.54
  -4   0  13  529.98   16.98
  -4   0  13  533.69   17.79
   4   0 -13  545.63   18.21
   4   0 -13  579.70   19.31
  -4   0  12   55.73    3.65
  -4   0  12   55.48    4.13
  -4   0  11  105.38    4.68
  -4   0  11   96.83    5.00
   4   0 -11   92.81    4.76
   4   0 -11  102.41    5.05
  -4   0  10   62.31    3.57
  -4   0  10   56.52    3.73
   4   0 -10   57.76    3.96
  -4   0   9    0.19    2.37
  -4   0   9    1.50    2.62
   4   0  -9    1.19    2.57
  -4   0   8  790.20   24.57
  -4   0   8  812.16   25.97
   4   0  -8  786.97   25.12
  -4   0   7  329.48   10.78
  -4   0   7  347.08   11.98
   4   0  -7  336.26   11.48
  -4   0   6  699.32   21.74
  -4   0   6  671.55   21.52
   4   0  -6  669.77   21.47
  -4   0   5 2166.40   65.65
  -4   0   5 2076.00   63.93
   4   0  -5 2074.38   63.97
  -4   0   4   57.31    3.05
  -4   0   4   61.09    3.33
   4   0  -4   56.15    3.18
  -4   0   3    6.59    1.87
  -4   0   3    5.78    1.94
   4   0  -3    3.96    1.90
  -4   0   2   25.43    2.28
  -4   0   2   21.32    2.15
   4   0  -2   23.26    2.34
  -4   0   1   13.08    2.13
  -4   0   1   14.85    2.05
   4   0  -1   10.48    1.97
  -4   0   0  383.88   12.93
  -4   0   0  377.75   12.64
   4   0   0  399.06   13.27
   4   0   0  404.06   13.37
  -4   0  -1  859.46   26.57
  -4   0  -1  913.05   28.98
  -4   0  -1  848.16   26.85
   4   0   1  864.46   27.35
   4   0   1  865.75   27.31
  -4   0  -2  141.56    5.29
  -4   0  -2  151.63    6.02
  -4   0  -2  147.89    5.83
   4   0   2  146.24    5.76
   4   0   2  150.97    6.01
  -4   0  -3  455.88   14.46
  -4   0  -3  480.90   16.00
  -4   0  -3  440.06   14.66
   4   0   3  472.35   15.58
   4   0   3  467.83   15.48
  -4   0  -4   62.51    3.33
  -4   0  -4   65.02    3.89
  -4   0  -4   61.46    3.68
   4   0   4   67.48    3.84
   4   0   4   72.42    3.86
  -4   0  -5   55.98    3.24
  -4   0  -5   63.70    3.73
  -4   0  -5   59.83    3.81
   4   0   5   59.29    3.45
   4   0   5   60.46    3.76
  -4   0  -6    1.24    1.99
  -4   0  -6   -1.58    2.53
  -4   0  -6    1.11    2.29
   4   0   6    0.03    1.92
   4   0   6   -0.15    2.45
  -4   0  -7   22.50    2.36
  -4   0  -7   23.46    2.86
  -4   0  -7   21.26    2.74
   4   0   7   23.44    2.62
   4   0   7   18.08    2.95
  -4   0  -8   12.06    2.26
  -4   0  -8   12.28    2.94
  -4   0  -8   10.78    2.39
   4   0   8   12.82    2.55
   4   0   8   12.40    2.94
  -4   0  -9    3.79    2.26
  -4   0  -9    4.33    3.13
  -4   0  -9    1.61    2.95
   4   0   9    3.71    2.45
   4   0   9    5.91    3.44
  -4   0 -10    0.76    2.71
  -4   0 -10   -2.81    3.37
  -4   0 -10    3.79    3.26
   4   0  10   -4.07    2.71
  -4  -1  14   19.00    3.78
  -4  -1  14   21.02    4.37
   4   1 -14   17.98    4.37
   4   1 -14   20.00    4.96
  -4  -1  13    5.28    2.94
  -4  -1  13   -1.45    3.68
   4   1 -13    0.73    3.55
   4   1 -13   -1.84    3.57
  -4  -1  12   88.35    4.44
  -4  -1  12  100.28    5.47
   4   1 -12  105.88    5.54
   4   1 -12   93.94    5.29
  -4  -1  11   84.57    4.44
  -4  -1  11   86.62    4.75
   4   1 -11  102.41    5.18
  -4  -1  10    6.01    2.45
  -4  -1  10    0.34    2.91
   4   1 -10    0.03    2.36
  -4  -1   9    4.26    2.28
  -4  -1   9   -0.36    2.70
   4   1  -9    0.13    2.49
  -4  -1   8    3.26    2.07
  -4  -1   8    5.15    2.83
   4   1  -8   -0.29    2.41
  -4  -1   7   77.44    3.50
  -4  -1   7   76.76    4.21
   4   1  -7   77.13    4.02
  -4  -1   6  685.60   21.37
  -4  -1   6  679.46   21.81
   4   1  -6  728.21   23.26
  -4  -1   5  206.79    7.14
  -4  -1   5  203.89    7.59
   4   1  -5  207.44    7.60
  -4  -1   4  624.25   20.18
   4   1  -4  623.28   20.03
  -4  -1   3    1.23    2.08
  -4  -1   3    3.28    1.97
   4   1  -3    1.24    2.05
  -4  -1   2  666.87   21.49
  -4  -1   2  649.76   20.92
   4   1  -2  674.78   21.65
  -4  -1   1  804.41   25.64
  -4  -1   1  776.80   24.78
   4   1  -1  808.60   25.76
  -4  -1   0  864.94   27.44
  -4  -1   0  829.11   26.33
   4   1   0  921.77   29.12
   4   1   0  902.72   28.62
  -4  -1  -1 1168.27   35.76
  -4  -1  -1 1122.91   35.30
  -4  -1  -1 1124.52   35.37
   4   1   1 1164.72   36.48
   4   1   1 1145.35   35.85
  -4  -1  -2  201.79    7.12
  -4  -1  -2  206.31    7.67
  -4  -1  -2  201.79    7.60
   4   1   2  213.41    7.88
   4   1   2  203.24    7.54
  -4  -1  -3    1.26    1.89
  -4  -1  -3   -2.13    2.02
  -4  -1  -3   -0.61    2.16
   4   1   3   -2.45    1.90
   4   1   3   -1.60    2.02
  -4  -1  -4   35.43    2.47
  -4  -1  -4   31.43    2.95
  -4  -1  -4   32.37    2.97
   4   1   4   40.13    3.03
   4   1   4   35.74    2.95
  -4  -1  -5  473.31   15.32
  -4  -1  -5  443.77   14.74
  -4  -1  -5  442.32   14.88
   4   1   5  449.58   15.01
   4   1   5  443.93   14.82
  -4  -1  -6   51.64    2.95
  -4  -1  -6   57.74    3.66
  -4  -1  -6   46.36    3.12
   4   1   6   49.07    3.58
   4   1   6   51.11    3.31
  -4  -1  -7  260.87    9.01
  -4  -1  -7  270.72    9.81
  -4  -1  -7  264.42    9.59
   4   1   7  259.58    9.28
   4   1   7  270.40    9.90
  -4  -1  -8   -0.19    2.24
  -4  -1  -8   -0.81    2.52
  -4  -1  -8    0.82    2.36
   4   1   8   -0.57    3.16
   4   1   8    0.87    2.18
  -4  -1  -9   40.21    3.00
  -4  -1  -9   37.45    3.71
  -4  -1  -9   25.83    3.65
   4   1   9   28.65    4.13
   4   1   9   37.05    3.42
  -4  -1 -10  189.20    7.18
  -4  -2  14  251.83    9.43
  -4  -2  14  285.57   11.59
  -4  -2  13   -4.47    3.39
  -4  -2  13   -4.31    3.97
   4   2 -13   -0.36    3.42
   4   2 -13   -2.71    3.76
  -4  -2  12  331.26   11.12
  -4  -2  12  310.75   11.15
   4   2 -12  324.31   11.35
  -4  -2  11   63.26    3.65
  -4  -2  11   59.60    4.13
   4   2 -11   61.73    4.21
  -4  -2  10   67.77    3.52
  -4  -2  10   62.91    4.36
   4   2 -10   59.24    3.87
  -4  -2   9  129.68    5.21
  -4  -2   9  142.11    6.39
   4   2  -9  135.33    5.91
  -4  -2   8   95.26    4.28
  -4  -2   8   92.35    4.70
   4   2  -8  104.28    4.99
  -4  -2   7    3.94    2.20
  -4  -2   7    3.87    2.71
   4   2  -7   -0.31    2.36
  -4  -2   6   14.85    2.16
  -4  -2   6   15.67    2.50
   4   2  -6   18.34    2.68
  -4  -2   5  126.66    5.50
   4   2  -5  125.85    5.39
  -4  -2   4  281.70    9.94
  -4  -2   4  273.79    9.69
   4   2  -4  281.21    9.85
  -4  -2   3   54.93    3.49
  -4  -2   3   46.94    3.13
   4   2  -3   49.67    3.26
  -4  -2   2  453.78   14.92
  -4  -2   2  469.60   15.56
   4   2  -2  466.70   15.37
  -4  -2   1  173.38    6.83
  -4  -2   1  163.85    6.33
   4   2  -1  163.21    6.42
  -4  -2   0  855.58   26.51
  -4  -2   0  902.40   28.64
  -4  -2   0  885.12   27.91
   4   2   0  836.53   26.64
  -4  -2  -1  236.17    8.22
  -4  -2  -1  253.12    9.25
  -4  -2  -1  241.02    8.54
   4   2   1  265.71    9.51
   4   2   1  279.27    9.91
  -4  -2  -2   11.36    1.97
  -4  -2  -2   13.22    2.41
  -4  -2  -2   17.14    2.18
   4   2   2   14.75    2.42
   4   2   2   15.24    2.53
  -4  -2  -3  278.79    9.56
  -4  -2  -3  261.84    9.56
  -4  -2  -3  264.58    9.51
   4   2   3  267.17    9.61
   4   2   3  260.55    9.54
  -4  -2  -4  284.76    9.67
  -4  -2  -4  293.48   10.41
  -4  -2  -4  303.81   10.74
   4   2   4  314.14   11.22
   4   2   4  301.87   10.69
  -4  -2  -5  281.70    9.48
  -4  -2  -5  299.61   10.61
  -4  -2  -5  291.54   10.33
   4   2   5  285.41   10.20
   4   2   5  255.22    9.48
  -4  -2  -6  338.04   11.28
  -4  -2  -6  334.48   11.67
  -4  -2  -6  318.50   11.24
   4   2   6  315.44   10.93
   4   2   6  323.83   11.56
  -4  -2  -7  320.76   10.57
  -4  -2  -7  318.02   11.03
  -4  -2  -7  325.61   11.40
   4   2   7  315.44   11.24
   4   2   7  316.40   11.04
  -4  -2  -8   21.42    2.65
  -4  -2  -8   27.10    3.39
  -4  -2  -8   21.87    3.20
   4   2   8   27.69    3.10
   4   2   8   24.00    3.84
  -4  -2  -9    5.23    2.52
  -4  -2  -9    3.65    2.76
  -4  -2  -9   -0.48    3.41
   4   2   9    3.91    2.42
   4   2   9    3.42    4.02
  -4  -3  14    5.52    4.02
  -4  -3  14    7.52    6.05
   4   3 -14    6.41    5.54
   4   3 -14    5.62    3.28
  -4  -3  13   22.52    3.75
  -4  -3  13   16.24    4.29
   4   3 -13   23.63    3.92
  -4  -3  12   -0.84    3.28
  -4  -3  12   -1.19    3.78
   4   3 -12    4.07    3.41
  -4  -3  11    2.50    2.66
  -4  -3  11    2.68    3.60
   4   3 -11    6.30    2.65
  -4  -3  10    4.29    2.50
  -4  -3  10    4.60    3.39
   4   3 -10    0.21    2.58
  -4  -3   9  512.38   16.32
  -4  -3   9  520.77   17.35
   4   3  -9  532.72   17.55
  -4  -3   8   -1.94    2.08
  -4  -3   8   -3.02    2.86
   4   3  -8   -1.23    2.32
  -4  -3   7   -2.24    2.07
  -4  -3   7    2.63    2.97
   4   3  -7    1.89    2.26
  -4  -3   6  463.14   14.82
  -4  -3   6  497.53   16.63
   4   3  -6  445.39   14.98
  -4  -3   5  708.52   22.97
   4   3  -5  670.10   21.66
  -4  -3   4   19.13    2.52
  -4  -3   4   20.37    2.79
   4   3  -4   17.16    2.70
  -4  -3   3   63.56    3.94
  -4  -3   3   62.57    3.68
   4   3  -3   59.08    3.70
  -4  -3   2   65.01    3.97
  -4  -3   2   61.55    3.73
   4   3  -2   65.22    3.91
  -4  -3   1   32.32    2.52
  -4  -3   1   35.63    3.23
  -4  -3   1   36.18    2.87
   4   3  -1   38.05    3.08
  -4  -3   0  678.65   21.29
  -4  -3   0  701.42   22.73
  -4  -3   0  672.84   21.73
   4   3   0  662.83   21.41
  -4  -3  -1  281.21    9.57
  -4  -3  -1  271.20    9.81
  -4  -3  -1  286.86   10.32
  -4  -3  -2   67.98    3.66
  -4  -3  -2   62.54    3.75
  -4  -3  -2   69.03    4.23
   4   3   2   64.67    3.76
   4   3   2   65.02    3.92
  -4  -3  -3  263.78    8.96
  -4  -3  -3  266.20    9.83
  -4  -3  -3  251.99    9.22
   4   3   3  240.69    8.93
   4   3   3  247.63    8.98
  -4  -3  -4  633.78   19.89
  -4  -3  -4  614.40   20.02
  -4  -3  -4  625.06   20.39
   4   3   4  657.18   21.32
   4   3   4  678.49   22.07
  -4  -3  -5  350.63   11.72
  -4  -3  -5  343.85   11.67
  -4  -3  -5  353.86   12.25
   4   3   5  341.26   11.74
   4   3   5  333.52   11.57
  -4  -3  -6  261.19    8.86
  -4  -3  -6  269.43    9.70
  -4  -3  -6  274.59    9.90
   4   3   6  272.98    9.85
   4   3   6  262.65    9.78
  -4  -3  -7   26.35    2.81
  -4  -3  -7   26.70    3.08
  -4  -3  -7   19.90    2.95
   4   3   7   27.15    3.00
   4   3   7   21.28    3.52
  -4  -3  -8   62.67    3.50
  -4  -3  -8   60.92    3.86
  -4  -3  -8   53.22    4.00
   4   3   8   60.28    3.83
   4   3   8   54.48    4.88
  -4  -3  -9   60.76    3.63
  -4  -3  -9   65.01    4.39
  -4  -3  -9   54.95    4.86
   4   3   9   64.28    3.92
   4   3   9   49.99    5.17
  -4  -4  13   49.62    4.70
  -4  -4  13   48.04    5.97
   4   4 -13   57.23    4.42
  -4  -4  12   14.09    3.39
  -4  -4  12    7.76    4.15
   4   4 -12    9.40    3.16
  -4  -4  11  179.03    6.75
  -4  -4  11  186.94    8.12
   4   4 -11  185.32    7.55
  -4  -4  10    1.95    2.45
  -4  -4  10    4.41    3.63
   4   4 -10    5.13    2.55
  -4  -4   9   17.03    2.62
  -4  -4   9   13.29    3.00
   4   4  -9   17.37    3.02
  -4  -4   8   59.18    3.41
  -4  -4   8   60.46    4.31
   4   4  -8   68.56    4.31
  -4  -4   7   45.44    3.05
  -4  -4   7   46.35    3.79
   4   4  -7   50.75    3.94
  -4  -4   6  269.10    9.90
   4   4  -6  254.09    9.36
  -4  -4   5   17.00    3.13
  -4  -4   5   19.63    3.08
   4   4  -5   21.34    2.94
  -4  -4   4  156.20    6.52
  -4  -4   4  147.60    6.33
   4   4  -4  152.21    6.18
  -4  -4   3   16.06    2.53
  -4  -4   3   15.14    2.66
  -4  -4   3   17.56    2.83
   4   4  -3   17.60    2.49
  -4  -4   2  143.45    5.59
  -4  -4   2  139.51    6.02
  -4  -4   2  147.60    6.42
   4   4  -2  144.16    6.09
  -4  -4   1    2.62    2.23
  -4  -4   1    0.48    2.24
  -4  -4   1    1.05    2.57
   4   4  -1    3.57    2.23
  -4  -4   0  662.19   20.84
  -4  -4   0  700.61   22.71
  -4  -4   0  663.96   21.44
   4   4   0  675.75   21.92
  -4  -4  -1   78.39    3.97
  -4  -4  -1   77.13    4.21
  -4  -4  -1   79.41    4.33
   4   4   1   60.05    4.04
  -4  -4  -2   52.61    3.08
  -4  -4  -2   52.53    3.60
  -4  -4  -2   59.45    3.63
   4   4   2   58.29    3.96
   4   4   2   47.11    3.50
  -4  -4  -3  135.99    5.54
  -4  -4  -3  140.75    6.04
  -4  -4  -3  139.01    5.91
   4   4   3  135.21    5.92
   4   4   3  136.75    5.78
  -4  -4  -4 1444.96   44.17
  -4  -4  -4 1396.70   43.72
  -4  -4  -4 1415.58   44.20
   4   4   4 1462.56   45.73
   4   4   4 1426.24   44.43
  -4  -4  -5  200.82    7.14
  -4  -4  -5  186.94    7.39
  -4  -4  -5  199.69    7.64
   4   4   5  202.43    7.85
   4   4   5  200.50    7.62
  -4  -4  -6   -2.94    2.26
  -4  -4  -6    0.53    2.73
  -4  -4  -6    0.92    3.05
   4   4   6    2.79    3.07
   4   4   6   -0.95    2.50
  -4  -4  -7   44.62    3.12
  -4  -4  -7   32.11    4.05
  -4  -4  -7   41.60    3.55
   4   4   7   50.27    3.52
   4   4   7   45.60    4.28
  -4  -4  -8   24.55    3.00
  -4  -4  -8   19.47    4.28
  -4  -4  -8   19.78    3.41
   4   4   8   26.18    3.39
   4   4   8   18.34    4.60
  -4  -5  13    3.16    4.55
  -4  -5  13   -1.94    5.86
   4   5 -13    0.47    2.97
  -4  -5  12    8.70    3.96
  -4  -5  12    1.86    5.23
   4   5 -12    7.86    3.24
  -4  -5  11   28.09    3.75
  -4  -5  11   19.45    4.67
   4   5 -11   22.94    3.44
  -4  -5  10  584.54   18.50
  -4  -5  10  601.01   20.05
   4   5 -10  613.27   19.87
  -4  -5   9   22.55    2.84
  -4  -5   9   11.87    3.16
   4   5  -9   15.80    3.21
  -4  -5   8  110.93    4.68
  -4  -5   8  107.90    5.71
   4   5  -8  102.56    4.78
  -4  -5   7  161.91    6.09
  -4  -5   7  174.51    7.28
   4   5  -7  154.99    6.36
  -4  -5   6   98.80    5.02
   4   5  -6  101.15    4.86
  -4  -5   5  400.67   13.53
  -4  -5   5  375.16   13.04
   4   5  -5  402.77   13.93
  -4  -5   4   15.93    2.47
  -4  -5   4   15.69    3.03
  -4  -5   4   17.50    2.78
   4   5  -4   14.72    2.74
  -4  -5   3  156.80    5.96
  -4  -5   3  164.17    6.84
  -4  -5   3  159.91    6.60
   4   5  -3  156.56    6.73
  -4  -5   2    1.23    2.28
  -4  -5   2    0.03    2.79
  -4  -5   2    0.90    2.92
   4   5  -2    0.87    2.84
  -4  -5   1   18.45    2.53
  -4  -5   1   23.83    3.37
  -4  -5   1   19.26    2.94
   4   5  -1   26.30    3.29
  -4  -5   0    2.55    2.42
  -4  -5   0   -2.11    2.47
  -4  -5   0    0.40    2.84
   4   5   0    1.19    2.78
  -4  -5  -1   32.03    2.79
  -4  -5  -1   41.73    3.66
  -4  -5  -1   37.94    3.57
   4   5   1   42.54    3.50
  -4  -5  -2  662.35   20.87
  -4  -5  -2  700.61   22.68
  -4  -5  -2  675.42   21.89
   4   5   2  664.12   21.62
  -4  -5  -3   50.32    3.31
  -4  -5  -3   50.61    3.81
  -4  -5  -3   47.43    3.63
   4   5   3   47.99    3.50
   4   5   3   46.51    3.78
  -4  -5  -4  125.38    5.15
  -4  -5  -4  110.68    5.28
  -4  -5  -4  118.26    5.60
   4   5   4  119.56    5.39
   4   5   4  127.66    5.89
  -4  -5  -5    1.21    2.05
  -4  -5  -5    2.20    2.63
  -4  -5  -5   -1.10    2.44
   4   5   5    2.26    2.83
   4   5   5    1.79    2.32
  -4  -5  -6   26.33    2.89
  -4  -5  -6   29.53    3.57
  -4  -5  -6   19.27    3.23
   4   5   6   23.26    3.57
   4   5   6   22.87    3.12
  -4  -5  -7   20.34    2.94
  -4  -5  -7   16.82    4.33
  -4  -5  -7   22.52    3.49
  -4  -6  12    2.91    4.37
  -4  -6  12   -3.75    5.59
   4   6 -12    0.45    3.49
  -4  -6  11   13.30    3.71
  -4  -6  11    3.13    4.36
   4   6 -11    7.83    3.20
  -4  -6  10   16.92    3.26
  -4  -6  10   11.98    3.89
   4   6 -10   21.73    3.20
  -4  -6   9   19.81    3.20
  -4  -6   9   13.27    3.50
   4   6  -9   16.03    2.91
  -4  -6   8   38.57    3.23
  -4  -6   8   40.05    4.52
   4   6  -8   38.92    3.36
  -4  -6   7   37.87    3.05
  -4  -6   7   40.05    4.34
   4   6  -7   44.39    3.33
  -4  -6   6  141.30    5.60
  -4  -6   6  136.68    6.01
  -4  -6   6  123.28    5.89
   4   6  -6  130.15    5.68
  -4  -6   5   29.44    2.81
  -4  -6   5   26.04    3.86
  -4  -6   5   34.85    3.60
   4   6  -5   35.51    3.44
  -4  -6   4  164.82    6.18
  -4  -6   4  154.39    6.65
  -4  -6   4  169.99    7.04
   4   6  -4  171.12    6.91
  -4  -6   3    0.10    2.16
  -4  -6   3    4.55    2.94
  -4  -6   3    3.08    3.00
   4   6  -3    3.23    2.65
  -4  -6   2  180.48    6.76
  -4  -6   2  200.50    8.06
  -4  -6   2  185.81    7.35
   4   6  -2  196.46    7.44
  -4  -6   1  142.51    5.63
  -4  -6   1  138.35    6.31
  -4  -6   1  143.77    6.13
   4   6  -1  132.32    5.67
  -4  -6   0   -0.52    1.97
  -4  -6   0   -2.37    2.53
  -4  -6   0   -0.44    2.74
   4   6   0    2.29    2.53
  -4  -6  -1   19.27    2.26
  -4  -6  -1   14.11    2.94
  -4  -6  -1   20.61    3.24
   4   6   1   20.97    2.94
  -4  -6  -2   17.66    2.60
  -4  -6  -2   20.57    3.29
  -4  -6  -2   16.68    3.42
   4   6   2   16.72    3.05
  -4  -6  -3  129.43    5.39
  -4  -6  -3  138.65    5.97
  -4  -6  -3  118.51    5.81
   4   6   3  128.87    5.88
  -4  -6  -4  370.00   12.14
  -4  -6  -4  400.51   13.74
  -4  -6  -4  370.16   12.64
   4   6   4  396.80   13.51
   4   6   4  389.21   13.27
  -4  -6  -5   33.50    3.00
  -4  -6  -5   31.72    3.89
  -4  -6  -5   32.32    3.36
   4   6   5   27.96    4.04
   4   6   5   34.40    3.57
  -4  -6  -6    4.41    2.41
  -4  -6  -6    3.68    3.89
  -4  -6  -6    2.36    3.63
   4   6   6    2.89    3.55
   4   6   6    6.59    3.58
  -4  -7  11   34.82    4.52
  -4  -7  11   32.93    4.02
   4   7 -11   44.44    4.05
  -4  -7  10    1.97    3.79
  -4  -7  10    3.20    3.23
  -4  -7  10   -3.29    5.10
   4   7 -10    1.15    2.94
  -4  -7   9   11.41    3.26
  -4  -7   9    7.10    2.89
  -4  -7   9    5.49    4.63
   4   7  -9    7.36    2.92
  -4  -7   8   12.80    3.12
  -4  -7   8   10.15    2.58
  -4  -7   8    8.65    2.60
  -4  -7   8    7.57    4.57
   4   7  -8   10.14    2.92
  -4  -7   7   30.37    2.87
  -4  -7   7   27.54    2.99
  -4  -7   7   21.73    4.44
   4   7  -7   21.79    2.71
  -4  -7   6   88.63    4.15
  -4  -7   6   81.23    5.29
  -4  -7   6   88.61    4.71
   4   7  -6   87.69    4.83
  -4  -7   5   32.98    3.00
  -4  -7   5   22.47    4.23
  -4  -7   5   30.03    3.28
   4   7  -5   29.11    3.00
  -4  -7   4   38.58    3.08
  -4  -7   4   29.20    4.16
  -4  -7   4   40.97    3.76
   4   7  -4   36.68    3.37
  -4  -7   3    6.99    2.49
  -4  -7   3   10.30    3.70
  -4  -7   3   12.43    3.10
   4   7  -3    9.40    2.79
  -4  -7   2   21.41    2.66
  -4  -7   2   17.40    3.63
  -4  -7   2   23.65    3.16
   4   7  -2   22.54    3.00
  -4  -7   1    3.21    2.36
  -4  -7   1    1.81    3.71
  -4  -7   1   -2.74    2.71
   4   7  -1    2.60    2.79
  -4  -7   0  107.79    4.70
  -4  -7   0  117.00    5.55
  -4  -7   0  107.21    5.73
   4   7   0  106.69    5.15
  -4  -7  -1    2.44    2.10
  -4  -7  -1    0.60    3.42
  -4  -7  -1    7.52    3.24
   4   7   1    6.76    2.99
  -4  -7  -2   48.19    3.23
  -4  -7  -2   42.07    3.96
  -4  -7  -2   45.41    3.87
   4   7   2   51.45    4.05
  -4  -7  -3   68.75    3.65
  -4  -7  -3   69.58    4.73
  -4  -7  -3   64.48    4.29
   4   7   3   64.52    4.15
  -4  -7  -4   76.47    4.00
   4   7   4   65.04    4.75
  -4  -8   9   38.00    4.29
  -4  -8   9   42.47    3.89
   4   8  -9   35.16    3.58
  -4  -8   8   78.05    4.73
  -4  -8   8   62.05    4.28
  -4  -8   8   53.76    6.23
  -4  -8   8   68.16    4.20
   4   8  -8   74.39    4.46
  -4  -8   6  454.59   14.67
  -4  -8   6  430.21   15.37
  -4  -8   6  429.73   14.53
   4   8  -6  439.41   14.48
  -4  -8   5   97.65    4.76
  -4  -8   5   82.77    5.81
  -4  -8   5   96.57    5.10
   4   8  -5  104.45    5.29
  -4  -8   4    4.28    2.52
  -4  -8   4   -1.49    3.05
  -4  -8   4    3.73    3.76
   4   8  -4    1.08    2.68
  -4  -8   3   84.69    4.20
  -4  -8   3   77.68    4.50
  -4  -8   3   70.42    5.31
   4   8  -3   79.83    4.75
  -4  -8   2   34.00    2.81
  -4  -8   2   30.88    3.41
  -4  -8   2   21.87    4.25
   4   8  -2   31.66    3.45
  -4  -8   1    3.16    2.28
  -4  -8   1    1.29    3.05
  -4  -8   1    7.54    4.13
   4   8  -1   -0.76    3.20
  -4  -8   0    3.28    2.26
  -4  -8   0    1.36    4.25
  -4  -8   0   -2.13    3.07
   4   8   0    2.34    3.12
  -4  -8  -1    7.97    2.66
  -4  -8  -1    7.10    3.87
  -4  -8  -1    9.88    3.31
   4   8   1    7.36    3.21
  -4  -8  -2  219.22    7.88
  -4  -8  -2  227.29    9.07
  -4  -8  -2  208.73    8.09
   4   8   2  219.38    8.22
  -4  -9   6    7.54    3.21
  -4  -9   6   -1.13    5.44
  -4  -9   6    5.18    3.66
   4   9  -6    3.84    3.34
  -4  -9   5   14.06    3.16
  -4  -9   5   -0.52    5.70
  -4  -9   5   11.88    3.47
   4   9  -5   13.93    3.34
  -4  -9   4   29.96    3.47
  -4  -9   4   24.78    3.39
  -4  -9   4   21.28    5.23
   4   9  -4   23.83    3.15
  -4  -9   3   26.43    3.21
  -4  -9   3   16.84    4.96
  -4  -9   3   27.90    3.49
   4   9  -3   24.99    3.33
  -4  -9   2   -1.73    2.73
  -4  -9   2   -1.70    2.87
  -4  -9   2   -1.32    4.76
   4   9  -2   -0.42    2.73
  -4  -9   1   63.52    3.89
  -4  -9   1   57.45    3.89
  -4  -9   1   42.97    5.80
   4   9  -1   66.09    4.42
  -5  12   4   39.36    3.99
   5 -12  -4   39.39    3.73
  -5  12   3   13.46    3.78
   5 -12  -3    9.83    3.15
  -5  12   2   49.66    4.58
   5 -12  -2   48.06    3.63
  -5  12   1    1.24    4.02
   5 -12  -1   25.96    3.29
  -5  12   0    3.21    4.07
  -5  12  -1   23.57    4.29
  -5  11   6   42.41    3.49
   5 -11  -6   52.98    3.55
  -5  11   5   29.72    3.34
   5 -11  -5   28.19    3.00
  -5  11   4    2.13    2.70
   5 -11  -4   -1.19    2.57
  -5  11   3   17.29    2.95
   5 -11  -3   26.01    2.91
  -5  11   2   55.39    3.73
   5 -11  -2   54.16    3.54
  -5  11   1    3.16    2.95
   5 -11  -1    3.26    2.65
  -5  11   0    0.86    3.07
  -5  11  -1    3.50    3.15
  -5  11  -4    0.23    3.54
  -5  11  -4    5.25    4.89
   5 -11   4   -0.63    3.24
   5 -11   4   -2.94    3.83
  -5  11  -5   20.45    5.91
  -5  11  -5   20.91    4.65
   5 -11   5   15.38    4.92
  -5  10   8  201.47    7.22
   5 -10  -8  194.69    7.01
  -5  10   7   70.46    3.91
   5 -10  -7   77.12    3.96
  -5  10   6   10.04    2.68
   5 -10  -6    9.22    2.53
  -5  10   5  127.63    5.33
   5 -10  -5  117.41    4.86
  -5  10   4    3.70    2.57
   5 -10  -4    0.23    2.42
  -5  10   3   13.22    2.65
   5 -10  -3    8.77    2.45
  -5  10   2  133.89    5.38
   5 -10  -2  138.09    5.39
  -5  10   1   66.78    3.47
   5 -10  -1   61.28    3.42
  -5  10   0  210.34    7.38
  -5  10  -1   30.93    2.57
  -5  10  -2   17.98    1.86
  -5  10  -3  138.23    5.29
  -5  10  -3  141.01    5.44
   5 -10   3  135.70    5.15
   5 -10   3  135.28    5.25
   5 -10   4  106.54    5.12
  -5  10  -5    2.07    3.63
  -5  10  -5    0.16    4.16
   5 -10   5    3.07    3.28
  -5  10  -6    0.63    4.89
  -5  10  -6    2.73    3.94
   5 -10   6    1.28    3.57
  -5  10  -7   -1.23    6.12
  -5  10  -7    4.39    4.97
   5 -10   7    1.68    4.31
  -5   9  10    6.25    6.44
   5  -9 -10   -0.44    9.19
  -5   9   9   11.28    2.63
   5  -9  -9    5.21    2.36
  -5   9   9   -0.10    4.00
   5  -9  -9   -3.63    6.34
   5  -9  -9    3.42    3.66
  -5   9   8   19.69    2.65
   5  -9  -8   13.75    2.45
   5  -9  -8   10.93    4.28
   5  -9  -8   16.00    2.89
  -5   9   7   19.42    2.71
   5  -9  -7   22.08    2.58
  -5   9   6   46.83    3.12
   5  -9  -6   46.94    3.08
  -5   9   5    0.26    2.36
   5  -9  -5    0.90    2.16
  -5   9   4  314.47   10.41
   5  -9  -4  315.60   10.48
  -5   9   3  116.68    4.73
   5  -9  -3  123.12    4.91
  -5   9   2  985.21   30.27
   5  -9  -2  928.71   28.64
  -5   9   1    2.00    1.92
   5  -9  -1    0.45    2.05
  -5   9   0  558.39   17.45
  -5   9  -1   11.14    1.95
  -5   9  -2    6.67    1.49
  -5   9  -3   66.88    3.39
  -5   9  -3   57.40    3.07
   5  -9   3   60.13    3.07
  -5   9  -4   38.23    3.33
  -5   9  -4   42.62    3.41
   5  -9   4   45.56    3.31
   5  -9   5  142.11    5.99
   5  -9   6  104.43    5.17
  -5   9  -7   12.62    4.68
  -5   9  -7   22.92    4.16
   5  -9   7   19.86    3.63
  -5   9  -8    1.78    5.47
  -5   9  -8    2.60    4.60
   5  -9   8   -0.21    3.33
  -5   8  11   25.18    3.10
   5  -8 -11   23.99    2.60
  -5   8  11   18.23    4.91
   5  -8 -11   25.20    5.09
   5  -8 -11   22.71    7.12
  -5   8  10  599.07   18.74
   5  -8 -10  586.32   18.44
  -5   8  10  641.69   20.84
   5  -8 -10  605.36   20.91
   5  -8 -10  620.86   20.32
  -5   8   9   -0.45    2.42
   5  -8  -9    1.58    2.16
  -5   8   9    0.73    2.91
   5  -8  -9    0.40    4.71
   5  -8  -9    2.97    3.21
   5  -8  -8   48.61    2.97
   5  -8  -8   43.31    3.86
   5  -8  -8   54.16    3.50
  -5   8   7  208.57    7.41
   5  -8  -7  205.66    7.22
  -5   8   6   85.96    4.02
   5  -8  -6   77.76    3.79
  -5   8   5  156.80    5.88
   5  -8  -5  155.59    5.88
  -5   8   4  258.13    8.80
   5  -8  -4  261.52    8.94
  -5   8   3  505.12   16.08
   5  -8  -3  481.22   15.47
  -5   8   2   22.39    2.42
   5  -8  -2   17.69    2.28
  -5   8   1   30.66    2.47
  -5   8   0  186.94    6.44
  -5   8  -1  699.64   21.52
  -5   8  -2  787.30   24.12
  -5   8  -2  899.81   28.46
  -5   8  -2  946.63   29.95
   5  -8   2  929.52   29.27
  -5   8  -3  708.52   22.37
  -5   8  -3  699.32   22.13
   5  -8   3  704.97   22.23
  -5   8  -4  443.61   14.46
  -5   8  -4  452.97   14.75
   5  -8   4  430.70   14.08
  -5   8  -5    0.23    2.49
  -5   8  -5    1.08    2.76
   5  -8   5    2.45    2.39
   5  -8   6   66.28    4.04
   5  -8   7   37.86    3.68
  -5   8  -8   -0.34    3.65
  -5   8  -8    4.75    4.39
   5  -8   8   -2.34    3.12
   5  -8   9   10.14    3.81
   5  -7 -11   -0.63    2.08
   5  -7 -11    3.00    3.50
   5  -7 -11    8.33    5.42
  -5   7  10  156.33    5.89
   5  -7 -10  143.95    5.49
  -5   7  10  152.70    6.39
   5  -7 -10  157.93    7.57
   5  -7 -10  155.54    6.55
  -5   7   9    4.96    2.36
   5  -7  -9    5.00    2.03
  -5   7   9    3.79    2.34
   5  -7  -9   -0.24    3.87
   5  -7  -9    4.02    2.50
  -5   7   8  235.85    8.10
   5  -7  -8  244.57    8.38
  -5   7   8  235.20    8.17
   5  -7  -8  237.79    8.67
   5  -7  -8  233.11    8.06
  -5   7   7   12.16    2.15
   5  -7  -7   13.04    2.21
  -5   7   7   15.13    1.81
   5  -7  -7    9.22    2.29
   5  -7  -7   16.13    1.89
  -5   7   6  368.55   12.04
   5  -7  -6  369.68   12.09
  -5   7   5  173.54    6.36
   5  -7  -5  162.56    6.09
  -5   7   4   59.33    3.31
   5  -7  -4   65.17    3.47
  -5   7   3  136.99    5.12
   5  -7  -3  129.03    4.97
  -5   7   2    6.02    1.97
   5  -7  -2    4.33    1.74
  -5   7   1 1046.23   32.06
  -5   7   0  122.14    4.68
  -5   7  -1  751.14   23.10
  -5   7  -2  541.11   16.71
  -5   7  -2  548.86   17.40
  -5   7  -2  537.24   17.10
   5  -7   2  512.38   16.29
  -5   7  -3 2035.64   61.86
  -5   7  -3 2208.37   67.14
  -5   7  -3 2193.84   67.57
  -5   7  -3 2242.27   68.93
   5  -7   3 2209.98   68.03
  -5   7  -4   25.99    2.45
  -5   7  -4   22.81    2.57
   5  -7   4   28.14    2.50
  -5   7  -5  458.46   15.08
  -5   7  -5  459.43   15.14
   5  -7   5  457.98   15.06
  -5   7  -6  167.89    6.51
  -5   7  -6  150.02    6.31
   5  -7   6  155.18    6.20
  -5   7  -7   16.48    3.08
  -5   7  -7    7.81    2.94
   5  -7   7   10.23    2.81
  -5   7  -8    8.89    3.21
  -5   7  -8   12.14    3.87
   5  -7   8   12.25    3.10
  -5   7  -9    3.81    4.29
  -5   7  -9   -1.74    3.71
   5  -7   9   -1.49    3.13
  -5   6  12   51.40    3.36
   5  -6 -12   51.29    3.03
  -5   6  12   55.73    4.42
   5  -6 -12   52.00    6.39
   5  -6 -12   46.65    4.25
  -5   6  11  223.10    7.80
   5  -6 -11  223.42    7.70
  -5   6  11  207.76    7.99
   5  -6 -11  222.94    9.48
   5  -6 -11  206.95    8.04
  -5   6  10    6.83    2.10
   5  -6 -10    2.78    2.31
  -5   6  10    2.57    2.62
   5  -6 -10    5.80    3.33
   5  -6 -10    4.07    2.79
  -5   6   9   39.68    2.91
   5  -6  -9   35.97    2.83
  -5   6   9   38.78    2.76
   5  -6  -9   35.60    3.58
   5  -6  -9   33.32    2.92
  -5   6   8  353.86   11.56
   5  -6  -8  348.21   11.32
  -5   6   8  341.26   11.28
   5  -6  -8  356.28   12.07
   5  -6  -8  359.99   11.90
  -5   6   7  250.38    8.57
   5  -6  -7  257.16    8.80
  -5   6   7  240.53    8.06
   5  -6  -7  230.20    7.78
   5  -6  -7  237.95    8.28
  -5   6   6  886.58   27.44
   5  -6  -6  883.35   27.30
  -5   6   6  856.39   27.06
   5  -6  -6  860.59   27.14
   5  -6  -6  842.02   26.59
  -5   6   5  281.37    9.36
   5  -6  -5  290.74    9.72
  -5   6   4  192.75    6.75
   5  -6  -4  194.20    6.84
  -5   6   3   62.31    3.23
   5  -6  -3   63.68    3.18
  -5   6   2  442.48   14.08
  -5   6   1   25.99    2.07
  -5   6   0 3464.30  104.32
  -5   6  -1  220.51    7.31
  -5   6  -1  208.73    6.83
  -5   6  -1  232.94    7.65
   5  -6   1  225.84    7.44
  -5   6  -2 1210.08   36.84
  -5   6  -2 1207.02   37.32
  -5   6  -2 1254.48   38.84
   5  -6   2 1372.48   42.52
  -5   6  -3   64.85    2.65
  -5   6  -3   61.62    2.87
  -5   6  -3   64.12    3.37
  -5   6  -3   70.74    3.33
   5  -6   3   66.44    3.31
  -5   6  -4  478.16   14.75
  -5   6  -4  493.65   15.34
  -5   6  -4  484.29   15.71
  -5   6  -4  486.87   15.82
   5  -6   4  475.09   15.50
  -5   6  -5  114.33    4.83
  -5   6  -5  105.01    4.67
   5  -6   5  114.39    4.96
  -5   6  -6   28.11    2.92
  -5   6  -6   31.87    2.83
   5  -6   6   36.98    3.00
  -5   6  -7   88.96    4.58
  -5   6  -7   81.09    4.31
   5  -6   7   86.37    4.37
  -5   6  -8    8.31    3.13
  -5   6  -8   10.04    3.16
   5  -6   8    9.77    2.71
   5  -6   9   42.20    3.65
  -5   5  13   -2.31    2.76
   5  -5 -13   -0.39    2.10
  -5   5  13    2.32    4.15
   5  -5 -13    3.52    5.17
   5  -5 -13   -2.05    3.83
  -5   5  12   33.25    3.10
   5  -5 -12   31.67    2.44
  -5   5  12   28.83    3.79
   5  -5 -12   33.42    4.96
   5  -5 -12   33.66    3.94
  -5   5  11   71.92    3.78
   5  -5 -11   67.56    3.42
  -5   5  11   74.00    4.33
   5  -5 -11   75.07    5.13
   5  -5 -11   69.43    4.28
  -5   5  10    7.47    2.10
   5  -5 -10    5.39    2.21
  -5   5  10    8.02    2.45
   5  -5 -10    9.86    2.81
   5  -5 -10    0.55    3.21
  -5   5   9   30.54    2.62
   5  -5  -9   39.81    2.76
  -5   5   9   36.95    3.00
   5  -5  -9   41.33    3.13
   5  -5  -9   31.54    3.18
  -5   5   8   -0.61    2.05
   5  -5  -8   -0.90    2.07
  -5   5   8   -2.29    1.81
   5  -5  -8   -2.44    2.18
   5  -5  -8    0.40    1.92
  -5   5   7  840.89   26.02
   5  -5  -7  885.93   27.44
  -5   5   7  863.81   26.98
   5  -5  -7  875.92   27.48
   5  -5  -7  869.79   27.30
  -5   5   6 1525.03   46.48
   5  -5  -6 1548.28   47.14
  -5   5   6 1451.91   44.91
   5  -5  -6 1494.68   46.25
   5  -5  -6 1518.25   47.01
  -5   5   5   97.50    4.20
   5  -5  -5   99.02    4.21
   5  -5  -5  101.12    3.58
   5  -5  -5   98.80    3.49
  -5   5   4  423.59   13.58
   5  -5  -4  462.34   14.77
  -5   5   3  117.60    4.58
  -5   5   2  561.13   17.52
  -5   5   1    6.34    1.68
  -5   5   0 2009.81   60.78
  -5   5   0 2074.38   64.60
  -5   5   0 2105.05   65.52
  -5   5  -1  396.80   12.51
  -5   5  -1  387.27   12.46
  -5   5  -1  381.30   12.25
   5  -5   1  412.45   13.25
  -5   5  -2 2528.00   76.32
  -5   5  -2 2573.20   78.97
  -5   5  -2 2444.06   75.10
   5  -5   2 2526.39   77.57
  -5   5  -3 1058.66   32.30
  -5   5  -3 1057.05   32.19
  -5   5  -3 1030.89   32.11
  -5   5  -3 1084.97   33.96
   5  -5   3 1009.10   31.56
  -5   5  -4  382.11   12.01
  -5   5  -4  374.68   11.88
  -5   5  -4  362.09   11.87
  -5   5  -4  374.20   12.46
   5  -5   4  369.68   12.38
  -5   5  -5  129.29    5.12
  -5   5  -5  122.03    5.23
   5  -5   5  125.56    5.28
  -5   5  -6   71.38    3.12
  -5   5  -6   66.09    3.03
  -5   5  -6   69.33    3.73
  -5   5  -6   73.52    4.15
   5  -5   6   64.48    3.63
   5  -5   7   82.52    4.28
  -5   5  -8   31.04    3.29
  -5   5  -8   36.37    3.41
   5  -5   8   31.64    3.08
  -5   5  -9   12.54    3.41
  -5   5  -9   24.04    3.39
   5  -5   9   19.23    3.12
  -5   5 -10    4.37    3.96
  -5   5 -10    1.87    3.52
   5  -5  10    1.32    3.21
  -5   4  13    9.12    2.79
   5  -4 -13    4.00    2.41
  -5   4  13    7.83    3.96
   5  -4 -13    5.34    4.71
   5  -4 -13    9.69    3.83
  -5   4  12    7.35    2.29
   5  -4 -12    8.15    2.08
  -5   4  12    5.09    3.55
   5  -4 -12    8.75    3.54
   5  -4 -12    3.78    4.26
  -5   4  11   15.53    2.63
   5  -4 -11   19.08    2.32
  -5   4  11   17.58    3.08
   5  -4 -11   14.92    3.34
   5  -4 -11   17.77    3.16
  -5   4  10    2.36    2.31
   5  -4 -10   -2.36    1.94
  -5   4  10    1.57    2.62
   5  -4 -10   -0.97    2.92
   5  -4 -10    0.60    2.70
  -5   4   9   25.85    2.45
   5  -4  -9   25.64    2.32
  -5   4   9   26.15    2.83
   5  -4  -9   25.30    2.53
   5  -4  -9   22.83    2.83
  -5   4   8  176.28    6.49
   5  -4  -8  174.02    6.46
  -5   4   8  166.60    6.30
   5  -4  -8  162.40    6.23
   5  -4  -8  169.99    6.51
  -5   4   7    1.19    2.23
   5  -4  -7    0.26    2.02
  -5   4   7    1.15    1.84
   5  -4  -7    1.03    2.20
   5  -4  -7    3.03    1.99
  -5   4   6  614.89   19.34
   5  -4  -6  614.89   19.37
  -5   4   6  609.88   19.27
   5  -4  -6  594.23   18.82
   5  -4  -6  575.66   18.29
  -5   4   5  246.02    8.43
  -5   4   5  228.26    7.65
   5  -4  -5  236.50    7.88
   5  -4  -5  215.19    7.25
  -5   4   4  349.34   11.40
  -5   4   4  343.04   10.98
  -5   4   4  330.61   10.48
   5  -4  -4  343.20   10.98
  -5   4   3   20.18    1.90
   5  -4  -3   20.76    1.26
  -5   4   2  801.34   24.80
  -5   4   2  796.50   24.89
  -5   4   2  773.90   24.21
   5  -4  -2  785.84   24.57
  -5   4   1   86.30    3.54
  -5   4   1   95.83    3.37
  -5   4   1   85.83    3.21
   5  -4  -1   95.71    3.52
  -5   4   0  504.95   15.84
  -5   4   0  527.07   16.63
  -5   4   0  516.09   16.26
   5  -4   0  522.71   16.60
   5  -4   0  542.41   17.18
  -5   4  -1   11.24    1.78
  -5   4  -1   10.19    1.79
  -5   4  -1   10.86    1.53
   5  -4   1   12.16    1.73
   5  -4   1   13.01    1.87
  -5   4  -2 1051.23   32.09
  -5   4  -2 1057.85   33.01
  -5   4  -2 1060.76   33.17
   5  -4   2 1050.43   32.75
   5  -4   2 1046.71   32.77
  -5   4  -3  559.19   17.43
  -5   4  -3  526.10   17.00
  -5   4  -3  518.03   16.84
   5  -4   3  536.76   17.40
   5  -4   3  538.53   17.42
  -5   4  -4  968.91   29.64
  -5   4  -4  942.59   29.69
  -5   4  -4  975.20   30.72
   5  -4   4  933.39   29.40
  -5   4  -5  102.30    4.16
  -5   4  -5  105.11    4.65
  -5   4  -5  114.34    4.88
   5  -4   5  114.07    5.10
  -5   4  -6 1038.97   31.85
  -5   4  -6 1117.91   35.11
  -5   4  -6 1047.04   32.75
   5  -4   6 1047.36   32.95
  -5   4  -7   14.29    2.28
  -5   4  -7   16.87    2.50
  -5   4  -7   11.66    2.70
   5  -4   7   14.09    2.68
  -5   4  -8   29.90    3.28
  -5   4  -8   38.36    3.39
  -5   4  -8   46.30    3.55
   5  -4   8   46.01    3.47
  -5   4  -9    2.53    4.52
  -5   4  -9   -1.78    2.89
  -5   4  -9    2.11    2.97
   5  -4   9    0.97    2.92
  -5   4 -10   -2.66    6.17
   5  -4  10   82.56    4.68
  -5   3  14    6.80    3.24
   5  -3 -14    2.79    2.28
  -5   3  14    2.74    5.34
   5  -3 -14    8.99    5.46
  -5   3  13    6.59    2.79
   5  -3 -13    5.57    2.44
  -5   3  13    7.36    4.10
   5  -3 -13    7.18    3.78
   5  -3 -13    5.05    4.55
  -5   3  12    4.29    2.49
   5  -3 -12   -0.71    2.28
  -5   3  12   -1.81    3.50
   5  -3 -12    2.47    3.54
   5  -3 -12    2.79    3.16
  -5   3  11   60.63    3.52
   5  -3 -11   73.42    3.70
  -5   3  11   70.48    4.36
   5  -3 -11   59.52    4.21
   5  -3 -11   70.96    4.29
  -5   3  10  526.42   16.74
   5  -3 -10  502.69   15.98
  -5   3  10  519.00   17.05
   5  -3 -10  481.22   16.00
   5  -3 -10  519.32   17.06
  -5   3   9  647.34   20.34
   5  -3  -9  639.10   20.05
  -5   3   9  634.74   20.47
   5  -3  -9  622.64   20.13
   5  -3  -9  637.65   20.65
  -5   3   8 3953.43  119.15
   5  -3  -8 3937.29  118.55
  -5   3   8 4021.23  123.04
   5  -3  -8 3934.06  120.49
   5  -3  -8 4056.75  124.12
  -5   3   7  356.28   11.74
  -5   3   7  348.85   11.78
   5  -3  -7  362.73   12.22
  -5   3   6   18.39    2.28
  -5   3   6   13.53    2.00
   5  -3  -6   13.85    2.10
  -5   3   5  290.09    9.59
  -5   3   5  285.57    9.57
   5  -3  -5  293.32    9.83
  -5   3   4    0.58    1.71
  -5   3   4    0.87    1.44
  -5   3   4   -0.47    1.36
   5  -3  -4    1.29    1.37
  -5   3   3    1.71    1.81
  -5   3   3    2.99    1.24
  -5   3   3    2.99    1.45
   5  -3  -3    2.13    1.42
  -5   3   2   63.56    3.05
  -5   3   2   59.29    2.79
  -5   3   2   57.87    2.58
   5  -3  -2   60.76    2.81
  -5   3   1  643.46   20.13
  -5   3   1  694.31   21.91
  -5   3   1  689.95   21.58
   5  -3  -1  677.04   21.31
  -5   3   0  452.49   14.29
  -5   3   0  465.89   14.90
  -5   3   0  472.18   14.98
   5  -3   0  446.68   14.45
   5  -3   0  470.73   15.06
  -5   3  -1    6.78    1.78
  -5   3  -1    4.21    1.79
   5  -3   1    6.15    1.78
   5  -3   1    5.23    1.78
  -5   3  -2   20.39    2.20
  -5   3  -2   22.47    2.00
   5  -3   2   19.99    2.16
   5  -3   2   18.34    2.10
  -5   3  -3  262.16    8.85
  -5   3  -3  260.06    8.96
  -5   3  -3  270.72    9.38
   5  -3   3  262.65    9.25
   5  -3   3  270.23    9.38
  -5   3  -4 1380.07   42.10
  -5   3  -4 1378.94   42.88
  -5   3  -4 1353.76   42.31
   5  -3   4 1284.82   40.08
   5  -3   4 1373.77   42.86
  -5   3  -5  115.55    4.67
  -5   3  -5  120.23    5.13
  -5   3  -5  117.57    5.13
   5  -3   5  113.84    4.94
   5  -3   5  122.61    5.38
  -5   3  -6  441.51   14.00
  -5   3  -6  426.34   14.40
  -5   3  -6  458.30   15.27
   5  -3   6  439.74   14.67
   5  -3   6  450.07   15.05
  -5   3  -7   68.72    3.57
  -5   3  -7   59.33    3.86
  -5   3  -7   62.38    3.87
   5  -3   7   63.09    3.83
  -5   3  -8    3.34    2.74
  -5   3  -8    6.78    2.79
  -5   3  -8    5.60    2.78
   5  -3   8    6.17    2.70
  -5   3  -9    3.42    3.50
  -5   3  -9    4.79    2.99
  -5   3  -9    2.65    2.99
   5  -3   9    1.94    2.86
  -5   3 -10    0.13    4.57
  -5   3 -10    3.37    3.52
  -5   3 -10    4.49    3.92
   5  -3  10    1.92    2.89
  -5   2  14    0.76    3.12
  -5   2  14    6.51    5.49
   5  -2 -14    0.18    4.28
   5  -2 -14    2.26    5.29
  -5   2  13   28.83    3.13
  -5   2  13   31.70    4.46
   5  -2 -13   37.11    4.33
   5  -2 -13   32.63    4.79
  -5   2  12   47.02    3.24
  -5   2  12   53.93    4.12
   5  -2 -12   48.49    4.21
   5  -2 -12   46.35    4.20
  -5   2  11   47.91    3.20
  -5   2  11   49.32    3.83
   5  -2 -11   44.72    3.87
   5  -2 -11   42.29    3.70
  -5   2  10  315.44   10.49
  -5   2  10  337.55   11.83
   5  -2 -10  305.10   10.91
   5  -2 -10  304.30   10.67
  -5   2   9  253.77    8.81
  -5   2   9  248.93    8.98
   5  -2  -9  244.08    8.85
  -5   2   8  227.62    8.01
  -5   2   8  227.29    8.31
   5  -2  -8  227.46    8.28
  -5   2   7  187.26    6.81
  -5   2   7  181.29    6.99
   5  -2  -7  171.92    6.67
  -5   2   6  468.79   14.98
  -5   2   6  473.96   15.43
   5  -2  -6  461.85   15.03
  -5   2   5   54.66    2.84
  -5   2   5   47.64    2.83
   5  -2  -5   52.24    2.99
  -5   2   4    6.33    1.84
  -5   2   4    4.07    1.78
  -5   2   4    4.86    1.52
   5  -2  -4    4.70    1.74
  -5   2   3  178.38    6.34
  -5   2   3  175.47    6.28
  -5   2   3  190.49    6.62
   5  -2  -3  184.03    6.59
  -5   2   2  485.42   15.43
  -5   2   2  477.51   15.26
  -5   2   2  482.68   15.56
   5  -2  -2  495.11   15.90
  -5   2   1   -0.55    1.84
  -5   2   1   -0.11    1.42
   5  -2  -1    3.70    1.60
  -5   2   0  411.65   13.45
  -5   2   0  413.58   13.59
   5  -2   0  412.13   13.54
   5  -2   0  394.86   13.06
  -5   2  -1 1654.66   51.17
  -5   2  -1 1664.35   51.53
   5  -2   1 1672.42   51.79
   5  -2   1 1675.65   51.87
  -5   2  -2   48.57    2.86
  -5   2  -2   43.07    2.89
  -5   2  -2   46.91    2.99
   5  -2   2   43.84    2.95
   5  -2   2   38.63    2.78
  -5   2  -3    0.16    1.76
  -5   2  -3    5.00    1.94
  -5   2  -3    2.55    1.99
   5  -2   3    3.20    2.08
   5  -2   3    1.66    2.02
  -5   2  -4  160.51    6.02
  -5   2  -4  165.30    6.62
  -5   2  -4  156.49    6.15
   5  -2   4  152.25    6.13
   5  -2   4  148.85    5.99
  -5   2  -5  503.50   15.82
  -5   2  -5  516.09   16.98
  -5   2  -5  495.91   16.19
   5  -2   5  523.68   17.29
   5  -2   5  489.78   16.14
  -5   2  -6  190.00    6.81
  -5   2  -6  178.38    6.78
  -5   2  -6  181.61    7.15
   5  -2   6  186.94    7.36
   5  -2   6  182.74    7.02
  -5   2  -7  153.50    5.83
  -5   2  -7  168.05    6.60
  -5   2  -7  174.67    6.89
   5  -2   7  158.38    6.33
   5  -2   7  166.92    6.94
  -5   2  -8  153.02    5.84
  -5   2  -8  153.96    6.34
  -5   2  -8  142.48    5.96
   5  -2   8  153.08    6.25
  -5   2  -9  103.48    4.94
  -5   2  -9  115.00    5.73
  -5   2  -9  107.01    5.42
   5  -2   9  108.11    4.92
  -5   2 -10    5.49    4.02
  -5   2 -10    4.49    3.73
  -5   2 -10    0.58    4.20
   5  -2  10   -0.98    2.89
  -5   1  14    7.60    3.36
  -5   1  14    0.45    4.89
   5  -1 -14   12.09    5.28
   5  -1 -14    4.68    4.68
  -5   1  13   17.63    3.13
  -5   1  13   15.09    3.86
   5  -1 -13   18.97    4.79
   5  -1 -13   19.71    4.08
  -5   1  12   -1.74    2.62
  -5   1  12    4.29    3.33
   5  -1 -12   -0.58    3.15
   5  -1 -12    2.00    3.29
  -5   1  11 1576.85   48.04
  -5   1  11 1635.29   50.95
   5  -1 -11 1610.59   50.17
   5  -1 -11 1712.78   53.21
  -5   1  10   85.93    3.96
  -5   1  10   91.08    4.81
   5  -1 -10   86.33    4.68
  -5   1   9   81.20    3.92
  -5   1   9   84.11    4.68
   5  -1  -9   80.18    4.26
  -5   1   8   57.73    3.34
  -5   1   8   67.82    4.16
   5  -1  -8   62.25    3.78
  -5   1   7   62.30    3.42
  -5   1   7   65.04    4.04
   5  -1  -7   56.13    3.54
  -5   1   6  232.62    8.02
  -5   1   6  235.04    8.46
   5  -1  -6  236.98    8.46
  -5   1   5  272.17    9.17
  -5   1   5  273.46    9.51
   5  -1  -5  283.31    9.78
  -5   1   4    1.71    1.90
  -5   1   4    0.63    2.00
  -5   1   4    0.21    1.84
   5  -1  -4    0.50    1.92
  -5   1   3  264.26    8.88
  -5   1   3  257.80    8.91
  -5   1   3  232.62    8.36
   5  -1  -3  249.25    8.68
  -5   1   2   -0.63    1.86
  -5   1   2   -1.84    1.90
   5  -1  -2   -0.02    1.82
  -5   1   1   16.08    2.31
  -5   1   1   15.95    2.28
   5  -1  -1   12.24    2.10
  -5   1   0   34.37    2.68
  -5   1   0   28.19    2.65
   5  -1   0   30.75    2.52
   5  -1   0   31.14    2.62
  -5   1  -1  388.72   13.22
  -5   1  -1  399.54   13.29
   5  -1   1  394.21   13.12
   5  -1   1  381.62   12.80
  -5   1  -2   -0.26    2.07
  -5   1  -2   -1.31    2.03
  -5   1  -2    1.73    2.31
   5  -1   2   -0.44    2.03
   5  -1   2    1.32    1.94
  -5   1  -3  101.46    4.52
  -5   1  -3  106.67    5.09
  -5   1  -3  109.40    5.09
   5  -1   3  102.54    4.63
   5  -1   3   92.79    4.42
  -5   1  -4  474.44   15.03
  -5   1  -4  473.96   15.72
  -5   1  -4  467.66   15.71
   5  -1   4  471.54   15.64
   5  -1   4  486.87   16.11
  -5   1  -5   45.47    2.97
  -5   1  -5   40.52    3.29
  -5   1  -5   34.16    3.00
   5  -1   5   37.97    3.08
   5  -1   5   37.98    3.29
  -5   1  -6    2.31    2.36
  -5   1  -6    4.57    2.62
  -5   1  -6    3.45    2.31
   5  -1   6    4.84    2.29
   5  -1   6    2.47    2.60
  -5   1  -7  118.80    4.96
  -5   1  -7  124.54    5.63
  -5   1  -7  129.47    5.76
   5  -1   7  116.67    5.52
   5  -1   7  129.74    5.57
  -5   1  -8  294.45    9.86
  -5   1  -8  327.87   11.51
  -5   1  -8  319.63   11.19
   5  -1   8  300.74   10.48
   5  -1   8  326.57   11.82
  -5   1  -9   53.71    3.86
  -5   1  -9   55.40    4.08
  -5   1  -9   45.62    3.94
   5  -1   9   59.42    3.86
  -5   0  14   19.32    3.57
  -5   0  14   17.60    4.71
   5   0 -14   31.50    5.92
   5   0 -14   20.05    4.70
  -5   0  13  345.62   11.62
  -5   0  13  351.43   12.72
   5   0 -13  358.21   13.01
   5   0 -13  361.28   12.82
  -5   0  12   12.38    2.97
  -5   0  12   13.69    3.79
   5   0 -12   13.41    3.57
   5   0 -12    7.10    3.55
  -5   0  11  606.49   19.15
  -5   0  11  592.93   19.58
   5   0 -11  644.27   21.12
  -5   0  10  144.71    5.65
  -5   0  10  141.32    6.10
   5   0 -10  145.42    6.28
  -5   0   9  453.46   14.53
  -5   0   9  469.44   15.76
   5   0  -9  457.98   15.29
  -5   0   8    7.33    2.34
  -5   0   8    6.72    2.87
   5   0  -8    5.41    2.45
  -5   0   7    0.26    2.18
  -5   0   7   -1.68    2.47
   5   0  -7    2.94    2.50
  -5   0   6  127.56    5.10
  -5   0   6  137.85    5.75
   5   0  -6  140.64    5.80
  -5   0   5 1155.68   35.42
  -5   0   5 1359.24   42.26
   5   0  -5 1281.60   39.97
  -5   0   4 1767.66   53.76
  -5   0   4 1788.65   55.29
  -5   0   4 1858.06   57.63
   5   0  -4 1801.56   55.76
  -5   0   3  131.52    5.50
  -5   0   3  133.75    5.41
   5   0  -3  131.36    5.38
  -5   0   2    6.02    2.05
  -5   0   2    4.96    2.07
   5   0  -2    9.64    2.20
  -5   0   1  452.17   15.01
  -5   0   1  452.65   15.01
   5   0  -1  432.79   14.37
  -5   0   0  148.47    6.01
  -5   0   0  142.91    5.92
   5   0   0  154.46    6.10
  -5   0  -1   70.04    3.55
  -5   0  -1   67.72    3.62
  -5   0  -1   66.72    3.76
   5   0   1   75.47    3.94
   5   0   1   76.65    3.92
  -5   0  -2   26.17    2.41
  -5   0  -2   18.95    2.55
  -5   0  -2   22.31    2.68
   5   0   2   17.76    2.58
   5   0   2   24.05    2.39
  -5   0  -3   36.26    2.89
  -5   0  -3   36.48    2.89
  -5   0  -3   35.30    3.13
   5   0   3   37.84    3.07
   5   0   3   39.23    3.28
  -5   0  -4  735.64   22.94
  -5   0  -4  728.05   23.36
  -5   0  -4  787.62   24.94
   5   0   4  782.29   25.09
   5   0   4  744.03   23.81
  -5   0  -5   65.23    3.65
  -5   0  -5   65.80    3.97
  -5   0  -5   72.61    3.83
   5   0   5   68.54    4.08
   5   0   5   64.07    3.73
  -5   0  -6    8.25    2.24
  -5   0  -6    6.70    2.36
  -5   0  -6    5.17    2.23
   5   0   6    7.68    2.78
   5   0   6   10.22    2.50
  -5   0  -7    1.82    2.37
  -5   0  -7    3.79    2.83
  -5   0  -7   -1.65    2.66
   5   0   7   -1.02    3.02
   5   0   7   -0.36    2.52
  -5   0  -8  239.89    8.41
  -5   0  -8  228.75    8.60
  -5   0  -8  248.76    9.15
   5   0   8  245.54    8.91
   5   0   8  270.23   10.20
  -5   0  -9   18.73    3.21
  -5   0  -9   25.75    3.87
  -5   0  -9   19.40    3.60
   5   0   9   28.67    3.29
   5   0   9   20.18    4.79
  -5  -1  14  266.36    9.56
  -5  -1  14  274.27   11.33
   5   1 -14  258.13   10.19
   5   1 -14  276.21   11.51
  -5  -1  13  179.67    6.97
  -5  -1  13  177.73    8.17
   5   1 -13  169.18    7.99
   5   1 -13  176.44    7.38
  -5  -1  12  105.43    4.99
  -5  -1  12   92.63    5.36
   5   1 -12  108.05    5.54
  -5  -1  11  119.75    5.15
  -5  -1  11  122.14    5.97
   5   1 -11  125.69    5.81
  -5  -1  10    2.81    2.39
  -5  -1  10    1.49    3.03
   5   1 -10    3.08    2.91
  -5  -1   9    0.76    2.29
  -5  -1   9   -1.70    2.95
   5   1  -9    1.49    2.58
  -5  -1   8    2.91    2.32
  -5  -1   8   -1.34    2.73
   5   1  -8    0.06    2.68
  -5  -1   7  802.31   24.92
  -5  -1   7  867.04   27.64
   5   1  -7  808.60   25.83
  -5  -1   6   63.17    3.47
  -5  -1   6   57.32    3.78
   5   1  -6   57.31    3.71
  -5  -1   5  343.69   11.33
  -5  -1   5  331.09   11.36
  -5  -1   5  348.53   11.99
   5   1  -5  331.74   11.43
  -5  -1   4  444.42   14.77
  -5  -1   4  439.25   14.46
   5   1  -4  440.06   14.64
  -5  -1   3  204.53    7.68
  -5  -1   3  201.47    7.31
   5   1  -3  203.56    7.60
  -5  -1   2    3.94    1.89
  -5  -1   2    3.65    2.31
   5   1  -2    2.39    2.13
  -5  -1   1  100.78    4.44
  -5  -1   1  113.03    5.12
   5   1  -1  115.25    5.09
  -5  -1   0    6.63    1.87
  -5  -1   0    5.91    2.10
  -5  -1   0    8.06    2.57
   5   1   0    6.75    2.20
  -5  -1  -1  523.03   16.69
  -5  -1  -1  511.25   16.69
  -5  -1  -1  508.51   16.84
   5   1   1  509.31   16.82
   5   1   1  531.75   17.45
  -5  -1  -2    0.47    2.31
  -5  -1  -2   -0.02    2.57
  -5  -1  -2   -1.32    2.36
   5   1   2   -0.29    2.21
   5   1   2    5.26    2.34
  -5  -1  -3   15.01    2.24
  -5  -1  -3   14.90    2.76
  -5  -1  -3   18.77    2.70
   5   1   3   18.10    2.86
   5   1   3   16.32    2.62
  -5  -1  -4  580.18   18.48
  -5  -1  -4  576.79   18.87
  -5  -1  -4  590.84   19.16
   5   1   4  610.37   19.87
   5   1   4  577.11   18.84
  -5  -1  -5    0.02    2.21
  -5  -1  -5    1.95    2.49
  -5  -1  -5    5.57    2.57
   5   1   5    3.68    2.44
   5   1   5    2.29    2.53
  -5  -1  -6   37.40    3.05
  -5  -1  -6   29.25    3.03
  -5  -1  -6   30.70    3.26
   5   1   6   34.34    3.16
   5   1   6   30.95    3.60
  -5  -1  -7    2.86    2.65
  -5  -1  -7    1.07    2.99
  -5  -1  -7   -0.76    2.84
   5   1   7    2.97    3.37
   5   1   7    1.95    2.68
  -5  -1  -8    4.94    2.68
  -5  -1  -8    2.42    3.41
  -5  -1  -8   -1.39    2.97
   5   1   8   -6.78    4.00
   5   1   8    2.52    2.74
  -5  -1  -9   62.76    4.55
   5   1   9   53.76    5.49
  -5  -2  13  101.46    5.21
  -5  -2  13   94.73    6.28
   5   2 -13   94.52    5.52
  -5  -2  12    1.65    3.05
  -5  -2  12    5.34    3.86
   5   2 -12   -1.34    3.08
  -5  -2  11   19.95    2.89
  -5  -2  11   14.29    3.81
   5   2 -11   17.90    3.34
  -5  -2  10  171.76    6.41
  -5  -2  10  184.35    7.65
   5   2 -10  162.56    6.70
  -5  -2   9  334.16   11.09
  -5  -2   9  315.44   11.25
   5   2  -9  320.28   11.27
  -5  -2   8   35.42    2.91
  -5  -2   8   26.81    3.55
   5   2  -8   33.82    3.36
  -5  -2   7  904.66   28.02
  -5  -2   7  997.48   31.75
   5   2  -7  955.83   30.28
  -5  -2   6   74.21    3.78
  -5  -2   6   74.63    4.37
   5   2  -6   72.29    3.91
  -5  -2   5   16.97    2.63
  -5  -2   5   12.91    2.65
   5   2  -5   14.82    2.71
  -5  -2   4    7.36    2.29
  -5  -2   4    3.60    2.62
   5   2  -4    4.41    2.47
  -5  -2   3    0.11    2.58
  -5  -2   3   -2.29    2.20
   5   2  -3   -1.37    2.34
  -5  -2   2   11.78    2.70
  -5  -2   2   16.40    2.84
   5   2  -2   14.09    2.57
  -5  -2   1  417.94   13.53
  -5  -2   1  439.09   14.88
  -5  -2   1  408.42   13.85
   5   2  -1  406.32   13.69
  -5  -2   0    1.13    1.99
  -5  -2   0   -0.40    2.62
  -5  -2   0    0.68    2.28
   5   2   0   -0.32    2.42
  -5  -2  -1  189.52    6.81
  -5  -2  -1  217.45    8.38
  -5  -2  -1  204.21    7.94
   5   2   1  208.41    7.85
   5   2   1  193.39    7.54
  -5  -2  -2   85.91    4.20
  -5  -2  -2   84.15    4.49
  -5  -2  -2   77.73    4.54
   5   2   2   81.43    4.47
   5   2   2   78.46    4.21
  -5  -2  -3   27.81    2.86
  -5  -2  -3   31.25    3.05
  -5  -2  -3   35.21    3.15
   5   2   3   26.04    2.94
   5   2   3   33.14    2.97
  -5  -2  -4   22.31    2.49
  -5  -2  -4   22.66    3.05
  -5  -2  -4   22.54    2.83
   5   2   4   20.29    2.65
   5   2   4   16.85    3.29
  -5  -2  -5   55.00    3.54
  -5  -2  -5   50.77    3.73
  -5  -2  -5   56.97    3.71
   5   2   5   52.59    3.57
   5   2   5   50.14    3.86
  -5  -2  -6    2.87    2.16
  -5  -2  -6    0.47    3.02
  -5  -2  -6   -1.70    2.55
   5   2   6   -1.32    2.28
   5   2   6   -2.07    3.31
  -5  -2  -7   12.01    2.60
  -5  -2  -7    8.73    3.29
  -5  -2  -7    6.22    2.97
   5   2   7    9.86    2.83
   5   2   7    7.04    3.55
  -5  -2  -8    0.18    2.62
  -5  -2  -8   -3.12    3.73
  -5  -2  -8    0.71    3.37
   5   2   8   -0.06    2.97
   5   2   8    3.26    4.52
  -5  -3  13    0.11    4.08
  -5  -3  13    8.51    5.33
   5   3 -13    6.88    3.42
  -5  -3  12    4.81    3.54
  -5  -3  12    8.39    4.41
   5   3 -12    5.39    3.33
  -5  -3  11   -0.89    3.07
  -5  -3  11   -0.36    3.86
   5   3 -11   -0.24    3.08
  -5  -3  10    6.47    2.65
  -5  -3  10    3.12    3.12
   5   3 -10    4.97    2.76
  -5  -3   9   80.93    3.99
  -5  -3   9   92.90    5.21
   5   3  -9   84.90    4.68
  -5  -3   8  133.02    5.39
  -5  -3   8  143.58    6.47
   5   3  -8  152.92    6.30
  -5  -3   7   27.75    2.79
  -5  -3   7   26.98    3.62
   5   3  -7   28.01    3.15
  -5  -3   6  393.57   13.69
  -5  -3   6  408.42   14.14
   5   3  -6  366.45   12.62
  -5  -3   5   37.77    3.52
  -5  -3   5   39.07    3.57
   5   3  -5   39.26    3.39
  -5  -3   4  128.21    5.94
  -5  -3   4  116.65    5.49
   5   3  -4  115.08    5.12
  -5  -3   3  542.08   17.95
  -5  -3   3  530.14   17.58
   5   3  -3  503.99   16.66
  -5  -3   2   52.01    3.15
  -5  -3   2   50.67    3.55
  -5  -3   2   44.86    3.65
   5   3  -2   51.79    3.37
  -5  -3   1  684.30   21.55
  -5  -3   1  676.39   22.05
  -5  -3   1  703.19   22.68
   5   3  -1  676.07   21.86
  -5  -3   0  213.09    7.44
  -5  -3   0  222.29    8.33
  -5  -3   0  218.58    8.25
   5   3   0  210.99    8.02
  -5  -3  -1    5.63    2.32
  -5  -3  -1   -0.57    2.71
  -5  -3  -1    4.91    2.45
   5   3   1   -3.41    2.49
  -5  -3  -2   15.56    2.62
  -5  -3  -2   12.77    2.86
  -5  -3  -2   18.13    2.87
   5   3   2   10.36    2.68
   5   3   2   13.56    2.78
  -5  -3  -3  150.81    5.70
  -5  -3  -3  162.88    6.68
  -5  -3  -3  165.63    6.80
   5   3   3  160.06    6.52
   5   3   3  161.41    6.59
  -5  -3  -4    9.54    2.44
  -5  -3  -4    6.68    2.57
  -5  -3  -4    8.48    2.74
   5   3   4    6.31    2.39
   5   3   4    9.61    2.95
  -5  -3  -5  160.35    6.17
  -5  -3  -5  159.64    6.59
  -5  -3  -5  168.21    6.91
   5   3   5  156.02    6.89
   5   3   5  150.05    6.18
  -5  -3  -6   -2.45    2.58
  -5  -3  -6   -2.84    2.74
  -5  -3  -6    0.77    2.81
   5   3   6    0.45    2.39
   5   3   6    2.11    3.37
  -5  -3  -7   27.22    2.95
  -5  -3  -7   31.29    4.07
  -5  -3  -7   22.66    3.78
   5   3   7   33.64    3.62
   5   3   7   24.10    4.79
  -5  -4  12    6.36    3.49
  -5  -4  12   -4.94    5.49
   5   4 -12    3.37    3.39
  -5  -4  11   10.54    3.07
  -5  -4  11    6.51    4.08
   5   4 -11    9.69    3.23
   5   4 -10   72.93    4.58
  -5  -4   9   20.10    2.78
  -5  -4   9   16.84    3.83
   5   4  -9   25.12    3.24
  -5  -4   8   19.47    2.73
  -5  -4   8   26.86    3.57
   5   4  -8   28.31    3.15
  -5  -4   7   33.45    2.84
  -5  -4   7   29.36    3.84
   5   4  -7   34.35    3.15
  -5  -4   6   11.48    2.79
  -5  -4   6    7.81    3.34
   5   4  -6   10.22    2.83
  -5  -4   5    2.26    2.37
  -5  -4   5    4.47    3.12
   5   4  -5   -2.47    2.15
  -5  -4   4   13.88    3.28
  -5  -4   4   22.42    3.03
   5   4  -4   19.05    2.87
  -5  -4   3  356.76   11.80
  -5  -4   3  355.63   12.37
  -5  -4   3  355.31   12.22
   5   4  -3  350.95   12.16
  -5  -4   2  245.05    8.65
  -5  -4   2  255.22    9.43
  -5  -4   2  260.23    9.67
   5   4  -2  240.85    8.99
  -5  -4   1    1.05    1.94
  -5  -4   1    1.24    2.89
  -5  -4   1   -0.42    2.95
   5   4  -1   -0.50    2.41
  -5  -4   0   21.02    2.74
  -5  -4   0   20.92    3.16
  -5  -4   0   21.29    2.84
   5   4   0   16.90    3.08
  -5  -4  -1  160.07    6.01
  -5  -4  -1  158.69    6.78
  -5  -4  -1  173.05    7.05
   5   4   1  151.65    6.54
  -5  -4  -2   31.08    2.68
  -5  -4  -2   31.56    3.55
  -5  -4  -2   36.82    2.99
   5   4   2   30.06    3.12
  -5  -4  -3  194.69    6.88
  -5  -4  -3  198.72    7.78
  -5  -4  -3  195.65    7.55
   5   4   3  190.97    7.39
   5   4   3  207.44    8.01
  -5  -4  -4   22.92    2.84
  -5  -4  -4   30.82    3.41
  -5  -4  -4   26.81    3.36
   5   4   4   31.32    3.89
   5   4   4   25.70    3.12
  -5  -4  -5  203.89    7.26
  -5  -4  -5  221.81    8.51
  -5  -4  -5  221.48    8.57
   5   4   5  210.99    8.28
   5   4   5  210.34    7.86
  -5  -4  -6   -0.79    2.55
  -5  -4  -6    1.05    3.08
  -5  -4  -6   -3.29    3.20
   5   4   6   -0.39    3.31
   5   4   6    0.18    2.70
  -5  -5  12    4.67    3.86
  -5  -5  12    1.15    5.75
   5   5 -12    2.74    3.78
   5   5 -11   95.32    5.15
  -5  -5  10   31.62    3.34
  -5  -5  10   21.73    4.92
   5   5 -10   29.32    3.63
  -5  -5   9   18.53    3.03
  -5  -5   9   14.04    3.99
   5   5  -9   19.13    3.26
  -5  -5   8  126.84    5.33
  -5  -5   8  133.83    6.72
   5   5  -8  125.66    5.80
  -5  -5   7   56.71    3.39
   5   5  -7   62.18    3.84
  -5  -5   6   64.73    4.62
  -5  -5   6   73.87    4.39
   5   5  -6   73.76    4.15
  -5  -5   5   41.84    3.10
  -5  -5   5   45.18    3.55
  -5  -5   5   41.83    4.08
   5   5  -5   43.01    3.28
  -5  -5   4   28.90    2.95
  -5  -5   4   34.34    3.92
  -5  -5   4   27.51    3.42
   5   5  -4   27.52    3.37
  -5  -5   3    7.91    2.34
  -5  -5   3    6.41    2.84
  -5  -5   3    9.54    2.92
   5   5  -3    5.78    2.97
  -5  -5   2  120.65    4.94
  -5  -5   2  124.64    6.05
  -5  -5   2  119.75    5.20
   5   5  -2  131.40    5.81
  -5  -5   1  223.58    7.80
  -5  -5   1  230.20    8.88
  -5  -5   1  238.27    8.62
   5   5  -1  201.63    7.96
  -5  -5   0    1.31    2.15
  -5  -5   0    0.86    3.02
  -5  -5   0   -0.77    2.73
   5   5   0    0.60    2.94
  -5  -5  -1  177.25    6.42
  -5  -5  -1  195.65    7.68
  -5  -5  -1  187.74    7.62
   5   5   1  195.49    7.72
  -5  -5  -2   44.51    2.84
  -5  -5  -2   46.04    3.37
  -5  -5  -2   44.83    3.79
   5   5   2   45.12    3.50
  -5  -5  -3  355.79   11.59
  -5  -5  -3  338.68   11.85
  -5  -5  -3  344.82   12.06
   5   5   3  338.52   11.87
  -5  -5  -4   31.67    2.70
  -5  -5  -4   32.01    3.96
  -5  -5  -4   32.08    3.33
  -5  -5  -5   37.02    3.18
  -5  -5  -5   37.92    3.70
  -5  -5  -5   33.95    4.07
   5   5   5   33.22    3.78
   5   5   5   43.23    3.71
  -5  -6  11    3.13    4.12
   5   6 -11    5.55    2.71
  -5  -6  10    0.31    3.68
  -5  -6  10    1.99    5.49
   5   6 -10    8.83    3.15
  -5  -6   9    1.08    2.95
  -5  -6   9    4.62    4.97
  -5  -6   9    6.04    3.37
   5   6  -9    5.29    3.10
  -5  -6   8  116.02    5.18
  -5  -6   8  104.74    4.73
  -5  -6   8  109.14    5.10
  -5  -6   8   97.41    6.46
   5   6  -8  117.57    5.54
  -5  -6   7   -2.32    2.52
  -5  -6   7   -0.31    4.13
  -5  -6   7    2.42    2.49
   5   6  -7   -0.60    2.79
  -5  -6   6   20.34    2.76
  -5  -6   6   20.31    3.15
  -5  -6   6    9.33    4.04
   5   6  -6   20.63    3.02
  -5  -6   5    9.77    2.42
  -5  -6   5   10.93    3.84
  -5  -6   5    5.65    2.76
   5   6  -5    6.46    2.57
  -5  -6   4   66.43    3.68
  -5  -6   4   49.38    4.63
  -5  -6   4   62.76    4.29
   5   6  -4   67.16    4.28
  -5  -6   3   10.93    2.55
  -5  -6   3    6.96    2.70
  -5  -6   3    9.49    3.57
   5   6  -3    8.52    2.58
  -5  -6   2  121.36    5.18
  -5  -6   2  130.95    6.51
  -5  -6   2  132.63    5.55
   5   6  -2  124.54    5.65
  -5  -6   1   56.63    3.41
  -5  -6   1   66.78    4.58
  -5  -6   1   57.37    3.62
   5   6  -1   55.13    3.89
  -5  -6   0    3.99    2.45
  -5  -6   0    2.50    2.65
  -5  -6   0    3.79    3.54
   5   6   0   -1.18    2.53
  -5  -6  -1  173.21    6.41
  -5  -6  -1  174.18    7.41
  -5  -6  -1  180.32    6.99
   5   6   1  173.05    6.81
  -5  -6  -2  258.93    8.89
  -5  -6  -2  277.66   10.20
  -5  -6  -2  256.51    9.64
   5   6   2  272.01   10.01
  -5  -6  -3  313.82   10.35
  -5  -6  -3  343.69   12.12
  -5  -6  -3  345.46   12.07
   5   6   3  321.41   11.35
  -5  -6  -4    1.73    2.53
  -5  -6  -4    0.66    3.10
   5   6   4    0.94    3.96
  -5  -7   9   25.09    3.58
  -5  -7   9   17.29    3.57
  -5  -7   9    9.62    6.12
  -5  -7   9   22.54    3.39
   5   7  -9   24.60    2.92
  -5  -7   8   -1.60    3.03
  -5  -7   8    2.97    2.94
  -5  -7   8    4.79    5.17
  -5  -7   8    2.08    2.92
   5   7  -8    3.20    2.79
  -5  -7   7  136.80    5.73
   5   7  -7  150.44    6.30
  -5  -7   6    8.93    2.71
  -5  -7   6   12.11    2.99
  -5  -7   6    3.20    3.94
   5   7  -6    6.01    2.74
  -5  -7   5   30.54    3.26
  -5  -7   5   19.26    4.57
  -5  -7   5   29.78    3.23
   5   7  -5   24.44    2.95
  -5  -7   4    2.47    2.76
  -5  -7   4    9.02    2.87
  -5  -7   4    0.23    3.68
   5   7  -4   -0.89    2.94
  -5  -7   3    8.99    2.84
  -5  -7   3    3.41    3.28
  -5  -7   3    3.76    4.10
   5   7  -3    8.35    3.08
  -5  -7   2    3.58    2.63
  -5  -7   2    3.54    2.83
  -5  -7   2    7.65    4.05
   5   7  -2    2.31    2.62
  -5  -7   1    5.00    2.55
  -5  -7   1    4.73    2.89
  -5  -7   1    6.80    4.28
   5   7  -1    5.83    2.97
  -5  -7   0  220.68    7.76
  -5  -7   0  214.70    8.23
  -5  -7   0  206.95    8.33
   5   7   0  228.26    8.54
  -5  -7  -1   13.12    2.44
  -5  -7  -1   13.11    2.91
  -5  -7  -1    9.77    3.96
   5   7   1   14.06    3.47
  -5  -7  -2   89.13    4.29
  -5  -7  -2   88.71    5.28
   5   7   2   81.70    4.47
  -5  -8   6   31.64    3.58
   5   8  -6   26.89    3.33
  -5  -8   5    5.34    3.07
  -5  -8   5    0.77    4.60
  -5  -8   5    1.42    3.03
   5   8  -5   -0.76    2.66
  -5  -8   4   11.83    3.00
  -5  -8   4    4.33    4.54
  -5  -8   4   11.06    3.02
   5   8  -4   15.03    3.02
  -5  -8   3   98.76    4.76
   5   8  -3   97.02    5.26
  -5  -8   2    4.62    2.83
  -5  -8   2    4.26    3.18
  -5  -8   2    3.29    4.58
   5   8  -2    6.42    3.62
  -6  12   2    4.46    4.36
  -6  12   1   -0.60    4.89
  -6  12   0   -5.52    5.34
  -6  12  -1   19.74    5.04
  -6  11   6  220.84    8.04
   6 -11  -6  208.89    7.76
  -6  11   5   24.28    3.47
   6 -11  -5   25.05    3.18
  -6  11   4   57.32    3.71
   6 -11  -4   45.64    3.33
  -6  11   3    0.23    3.02
   6 -11  -3   -0.37    2.97
  -6  11   2   -4.26    3.26
  -6  11   1   -2.49    3.39
  -6  11   0   -5.94    3.54
  -6  11  -1    2.02    3.65
  -6  10   8   20.92    3.45
   6 -10  -8   19.79    2.97
  -6  10   7  118.09    5.00
   6 -10  -7  122.85    5.00
  -6  10   6  105.82    4.79
   6 -10  -6  102.51    4.55
  -6  10   5    6.60    2.97
   6 -10  -5    7.62    2.53
  -6  10   4   25.44    3.05
   6 -10  -4   23.28    2.83
  -6  10   3    3.02    2.70
   6 -10  -3   -2.13    2.44
  -6  10   2  311.88   10.41
  -6  10   1   48.45    3.42
  -6  10   0   21.47    3.03
  -6  10  -1   -0.34    2.55
  -6  10  -2    2.32    1.84
   6 -10   4   16.05    2.65
  -6  10  -5    0.65    4.36
  -6  10  -5   -2.71    5.13
   6 -10   5   -0.05    3.60
  -6   9   9  370.97   12.04
   6  -9  -9  374.52   11.98
  -6   9   8    6.23    2.58
   6  -9  -8    9.67    2.52
  -6   9   7  153.91    5.92
   6  -9  -7  161.01    6.09
  -6   9   6    2.45    2.41
   6  -9  -6    2.99    2.29
  -6   9   5  110.37    4.81
   6  -9  -5  104.41    4.55
  -6   9   4   81.47    4.00
   6  -9  -4   86.30    4.18
  -6   9   3   18.08    2.60
  -6   9   2   67.25    3.44
  -6   9   1    8.39    2.24
  -6   9   0    8.09    2.41
  -6   9  -1   16.72    2.55
  -6   9  -2    1.19    2.16
   6  -9   3   30.22    1.94
  -6   9  -4   99.42    4.73
  -6   9  -4  107.09    5.18
   6  -9   4  110.34    5.15
  -6   9  -5    3.78    3.71
  -6   9  -5    3.45    3.68
   6  -9   5    1.00    3.33
  -6   9  -6   -1.73    4.79
  -6   9  -6   10.22    4.49
   6  -9   6    8.31    3.55
   6  -8 -10  104.69    4.49
   6  -8 -10   84.20    4.89
   6  -8 -10   88.84    7.46
  -6   8   9  192.43    6.91
   6  -8  -9  188.71    6.72
  -6   8   8   32.50    2.79
   6  -8  -8   27.96    2.53
  -6   8   7   76.39    3.91
   6  -8  -7   79.63    3.78
  -6   8   6   44.78    3.07
   6  -8  -6   43.76    2.97
  -6   8   5   89.88    4.02
   6  -8  -5   94.53    4.25
  -6   8   4  178.38    6.51
   6  -8  -4  185.48    7.01
  -6   8   3   64.20    3.33
  -6   8   2   87.17    3.96
  -6   8   1  460.72   14.61
  -6   8   0    1.08    2.15
  -6   8  -1  460.88   14.54
  -6   8  -2   40.13    2.49
  -6   8  -3   82.57    3.75
  -6   8  -3   91.24    3.92
   6  -8   3   96.05    4.10
  -6   8  -4   -0.24    2.78
  -6   8  -4    0.90    2.65
   6  -8   4    2.31    2.73
  -6   8  -5   -1.58    3.23
  -6   8  -5    0.06    3.24
   6  -8   5    2.02    2.94
  -6   8  -6    0.77    3.79
  -6   8  -6    6.76    3.76
   6  -8   6   -1.78    3.08
   6  -8   7  103.61    5.42
  -6   7  11    0.63    2.47
   6  -7 -11    3.42    2.53
  -6   7  11    5.18    4.00
   6  -7 -11   -4.52    7.31
   6  -7 -11    0.18    4.47
  -6   7  10   58.87    3.52
   6  -7 -10   57.57    3.16
  -6   7  10   48.43    3.87
   6  -7 -10   43.09    5.71
   6  -7 -10   57.18    4.39
  -6   7   9    1.87    2.42
   6  -7  -9    2.07    2.32
  -6   7   9    3.29    2.29
   6  -7  -9    4.54    2.62
   6  -7  -9    5.99    3.86
  -6   7   8   24.70    2.60
   6  -7  -8   29.32    2.50
  -6   7   7    3.79    2.29
   6  -7  -7    5.92    2.32
  -6   7   6   65.44    3.57
   6  -7  -6   76.86    3.60
  -6   7   5  535.14   16.92
   6  -7  -5  582.76   18.42
  -6   7   4  608.43   19.11
  -6   7   3  200.50    7.04
  -6   7   2  448.94   14.29
  -6   7   1  101.78    4.07
  -6   7   0    2.52    1.81
  -6   7  -1   26.07    2.28
  -6   7  -2    7.26    1.79
  -6   7  -2    3.65    1.73
  -6   7  -2    4.15    1.76
   6  -7   2    2.29    1.81
  -6   7  -3  127.05    4.63
  -6   7  -3  129.53    4.83
  -6   7  -3  125.88    5.13
  -6   7  -3  129.26    5.10
   6  -7   3  126.66    5.05
  -6   7  -4  138.54    4.91
  -6   7  -4  143.43    5.07
  -6   7  -4  146.29    5.92
  -6   7  -4  143.59    5.71
   6  -7   4  146.27    5.76
  -6   7  -5   90.19    4.65
  -6   7  -5   95.91    4.68
   6  -7   5   93.84    4.58
  -6   7  -6    3.36    3.24
  -6   7  -6    0.73    3.36
   6  -7   6    3.94    2.91
   6  -7   7   82.20    4.67
   6  -7   8  133.58    6.20
  -6   6  12  440.87   14.17
   6  -6 -12  445.39   14.16
  -6   6  12  466.86   16.05
   6  -6 -12  455.40   16.76
   6  -6 -12  447.65   15.69
  -6   6  11   77.57    3.86
   6  -6 -11   79.89    3.78
  -6   6  11   79.49    4.91
   6  -6 -11   72.11    4.99
   6  -6 -11   77.84    6.30
  -6   6  10   -0.05    2.44
   6  -6 -10   -1.76    2.47
  -6   6  10    0.27    2.73
   6  -6 -10   -0.65    3.15
   6  -6 -10   -0.40    4.23
  -6   6   9  244.89    8.38
   6  -6  -9  250.86    8.59
  -6   6   9  238.11    8.43
   6  -6  -9  251.51    8.86
   6  -6  -9  236.33    8.77
  -6   6   8   11.49    2.31
   6  -6  -8   11.80    2.44
  -6   6   8    5.71    1.79
   6  -6  -8    9.56    2.18
   6  -6  -8    6.76    2.52
  -6   6   7  137.91    5.38
   6  -6  -7  128.72    5.12
  -6   6   6  213.09    7.47
  -6   6   5  491.23   15.59
  -6   6   4   -0.60    1.90
  -6   6   3    4.70    1.94
  -6   6   2  794.08   24.57
  -6   6   1  427.79   13.59
  -6   6   0   50.53    2.83
  -6   6  -1 1858.06   56.32
  -6   6  -1 1854.84   57.49
  -6   6  -1 1904.88   59.02
  -6   6  -2  255.22    8.44
  -6   6  -2  256.84    8.57
  -6   6  -2  275.24    9.27
   6  -6   2  263.29    8.91
  -6   6  -3   16.30    2.05
  -6   6  -3   14.22    2.16
  -6   6  -3   12.83    2.28
  -6   6  -3   10.02    2.08
   6  -6   3   13.59    2.07
  -6   6  -4   40.12    2.55
  -6   6  -4   44.64    2.95
  -6   6  -4   40.91    3.16
  -6   6  -4   45.59    2.94
   6  -6   4   49.11    3.18
  -6   6  -5  178.06    6.18
  -6   6  -5  181.29    6.41
  -6   6  -5  187.10    7.30
  -6   6  -5  179.35    6.78
   6  -6   5  167.24    6.47
  -6   6  -6   -1.44    1.90
  -6   6  -6   -0.03    2.10
  -6   6  -6   -2.76    3.00
  -6   6  -6   -0.86    2.65
   6  -6   6    0.45    2.53
  -6   6  -7    1.39    3.47
  -6   6  -7    9.75    3.24
   6  -6   7    7.62    2.84
  -6   6  -8   25.49    4.71
  -6   6  -8   36.98    4.41
   6  -6   8   29.96    3.60
  -6   5  12   11.61    2.45
   6  -5 -12    8.65    2.39
  -6   5  12   10.41    3.84
   6  -5 -12   10.01    4.20
   6  -5 -12    5.38    5.70
  -6   5  11  122.48    5.15
   6  -5 -11  123.90    4.88
  -6   5  11  118.09    5.70
   6  -5 -11  122.49    5.94
   6  -5 -11  122.11    6.72
  -6   5  10  164.50    6.15
   6  -5 -10  170.47    6.36
  -6   5  10  161.75    6.73
   6  -5 -10  169.66    6.81
   6  -5 -10  162.40    7.05
  -6   5   9    0.36    2.24
   6  -5  -9    0.92    2.05
  -6   5   9    4.46    2.55
   6  -5  -9    2.86    3.07
   6  -5  -9    1.00    2.44
  -6   5   8  138.10    5.39
  -6   5   8  129.94    5.12
   6  -5  -8  147.31    6.01
   6  -5  -8  137.17    5.38
  -6   5   7  254.74    8.65
  -6   5   7  236.17    7.97
   6  -5  -7  245.37    8.27
   6  -5  -7  241.82    8.27
  -6   5   6   16.56    2.50
  -6   5   6   15.16    1.58
  -6   5   6   15.32    1.52
   6  -5  -6   16.87    1.60
   6  -5  -6   14.61    1.63
  -6   5   5   42.62    3.02
  -6   5   4   80.72    3.83
  -6   5   3 1038.80   31.91
  -6   5   2  155.02    5.70
  -6   5   1  693.67   21.63
  -6   5   1  677.36   21.45
  -6   5   1  673.00   21.42
  -6   5   0    2.00    1.95
  -6   5   0    2.05    1.37
  -6   5   0   -1.07    1.63
  -6   5  -1 3396.50  102.35
  -6   5  -1 3407.80  104.53
  -6   5  -1 3398.11  104.14
   6  -5   1 3312.55  101.64
  -6   5  -2  170.95    6.15
  -6   5  -2  170.31    6.30
  -6   5  -2  167.89    6.22
   6  -5   2  170.79    6.33
  -6   5  -3  242.31    8.12
  -6   5  -3  252.32    8.51
  -6   5  -3  230.20    8.27
  -6   5  -3  227.94    7.94
   6  -5   3  230.52    8.22
  -6   5  -4  499.30   15.72
  -6   5  -4  515.61   16.29
  -6   5  -4  499.95   16.19
  -6   5  -4  517.06   16.87
   6  -5   4  476.87   15.66
  -6   5  -5    6.36    2.42
  -6   5  -5    6.31    2.50
  -6   5  -5   10.12    2.50
  -6   5  -5   12.88    2.83
   6  -5   5    7.88    2.36
  -6   5  -6   23.13    3.10
  -6   5  -6   21.74    2.94
  -6   5  -6   22.45    3.07
  -6   5  -6   23.88    2.99
   6  -5   6   24.33    2.79
  -6   5  -7    0.24    3.23
  -6   5  -7    1.45    3.45
  -6   5  -7   -2.02    3.39
  -6   5  -7    2.58    2.95
   6  -5   7    2.23    2.65
  -6   5  -8    2.87    4.02
  -6   5  -8   -6.15    5.20
  -6   5  -8    1.29    3.41
  -6   5  -8   -0.76    3.83
   6  -5   8   -0.60    2.65
  -6   4  13  104.41    4.84
  -6   4  13  114.87    7.43
  -6   4  12   67.19    3.79
  -6   4  12   73.18    5.36
   6  -4 -12   66.22    4.89
   6  -4 -12   57.66    5.63
  -6   4  11   50.88    3.41
  -6   4  11   50.45    4.23
   6  -4 -11   42.42    4.63
   6  -4 -11   43.33    4.00
  -6   4  10  127.16    5.07
  -6   4  10  121.93    5.57
   6  -4 -10  116.84    5.73
   6  -4 -10  127.19    5.68
  -6   4   9    2.28    2.29
  -6   4   9    3.28    2.57
   6  -4  -9   -0.84    2.73
   6  -4  -9    0.63    2.79
  -6   4   8  762.92   23.68
  -6   4   8  756.62   24.00
   6  -4  -8  806.18   25.57
   6  -4  -8  779.71   24.67
  -6   4   7  279.60    9.40
  -6   4   7  269.27    9.17
   6  -4  -7  263.94    9.12
   6  -4  -7  268.62    9.25
  -6   4   6  247.80    8.49
  -6   4   6  230.36    7.99
  -6   4   6  228.10    7.73
   6  -4  -6  244.89    8.38
  -6   4   5   -2.07    2.02
  -6   4   5   -2.73    1.55
  -6   4   5    1.40    1.47
   6  -4  -5   -0.76    1.65
  -6   4   4  301.71    9.99
  -6   4   4  290.41    9.49
  -6   4   4  295.90    9.52
   6  -4  -4  288.15    9.44
  -6   4   3  145.03    5.44
  -6   4   3  135.21    4.75
  -6   4   3  135.21    4.83
   6  -4  -3  139.36    5.02
  -6   4   2 1799.95   54.74
  -6   4   2 1787.03   55.11
  -6   4   2 1811.25   55.76
   6  -4  -2 1798.33   55.44
  -6   4   1 1695.02   51.45
  -6   4   1 1706.32   52.64
  -6   4   1 1704.71   52.46
   6  -4  -1 1698.25   52.43
  -6   4   0  654.12   20.50
  -6   4   0  648.47   20.39
  -6   4   0  656.70   20.89
   6  -4   0  609.40   19.39
  -6   4  -1  701.74   21.79
  -6   4  -1  651.21   20.57
  -6   4  -1  686.40   21.74
   6  -4   1  659.12   21.02
   6  -4   1  666.22   21.24
  -6   4  -2  208.73    7.25
  -6   4  -2  224.71    7.86
  -6   4  -2  218.90    7.89
   6  -4   2  206.47    7.51
   6  -4   2  203.73    7.43
  -6   4  -3  309.95   10.28
  -6   4  -3  313.66   10.80
  -6   4  -3  309.30   10.56
   6  -4   3  302.04   10.36
   6  -4   3  326.57   11.15
  -6   4  -4   64.72    3.37
  -6   4  -4   75.69    3.86
  -6   4  -4   67.22    3.75
   6  -4   4   67.04    3.65
   6  -4   4   76.34    4.20
  -6   4  -5   34.63    2.66
  -6   4  -5   39.28    3.10
  -6   4  -5   41.68    3.24
   6  -4   5   37.10    2.95
  -6   4  -6   21.83    3.07
  -6   4  -6   25.39    3.08
  -6   4  -6   30.90    3.28
   6  -4   6   22.41    2.78
  -6   4  -7   85.04    4.47
  -6   4  -7   78.92    4.62
  -6   4  -7   89.00    4.81
   6  -4   7   85.12    4.71
  -6   4  -8    0.89    3.84
  -6   4  -8    2.34    3.05
  -6   4  -8   -1.78    3.55
   6  -4   8   -1.31    2.79
  -6   3  13    0.69    2.76
  -6   3  13    7.07    5.80
   6  -3 -13    3.68    4.41
   6  -3 -13    2.60    5.17
  -6   3  12   30.17    2.97
  -6   3  12   29.49    4.49
   6  -3 -12   37.66    4.63
   6  -3 -12   29.46    4.99
  -6   3  11    8.59    2.68
  -6   3  11   14.50    3.28
   6  -3 -11   15.93    3.75
   6  -3 -11    8.67    3.78
  -6   3  10   -1.92    2.42
  -6   3  10   -0.39    2.92
   6  -3 -10   -2.31    2.78
   6  -3 -10    1.45    3.10
  -6   3   9  181.93    6.60
  -6   3   9  197.59    7.52
   6  -3  -9  183.38    7.22
   6  -3  -9  181.77    7.14
  -6   3   8 1101.76   33.82
  -6   3   8 1111.77   34.76
   6  -3  -8 1141.64   35.81
  -6   3   7   92.35    4.16
  -6   3   7   94.78    4.34
   6  -3  -7   95.45    4.33
  -6   3   6  162.24    6.07
  -6   3   6  171.76    6.42
  -6   3   6  161.43    6.07
   6  -3  -6  158.22    6.10
  -6   3   5   -2.02    2.18
  -6   3   5   -0.27    1.86
  -6   3   5    0.21    1.99
   6  -3  -5    2.02    1.82
  -6   3   4  157.01    5.91
  -6   3   4  143.72    5.46
  -6   3   4  156.85    5.84
   6  -3  -4  156.85    5.78
  -6   3   3  415.20   13.40
  -6   3   3  407.93   13.24
  -6   3   3  426.66   13.92
   6  -3  -3  407.13   13.29
  -6   3   2 2352.04   71.24
  -6   3   2 2306.84   70.85
  -6   3   2 2390.78   73.60
   6  -3  -2 2229.35   68.66
  -6   3   1   46.49    3.03
  -6   3   1   45.91    2.83
  -6   3   1   44.99    2.99
   6  -3  -1   47.53    2.86
  -6   3   0  356.44   11.62
  -6   3   0  388.56   13.03
  -6   3   0  349.50   11.67
   6  -3   0  337.07   11.36
  -6   3  -1 2708.80   83.17
  -6   3  -1 2766.92   85.04
   6  -3   1 2734.63   84.09
   6  -3   1 2726.56   83.81
  -6   3  -2  116.17    4.92
  -6   3  -2  112.26    4.96
  -6   3  -2  110.00    4.67
   6  -3   2  118.26    5.13
   6  -3   2  117.49    5.00
  -6   3  -3   29.04    2.44
  -6   3  -3   23.62    2.68
  -6   3  -3   24.88    2.34
   6  -3   3   26.07    2.76
   6  -3   3   23.76    2.76
  -6   3  -4   45.28    3.18
  -6   3  -4   39.79    3.20
  -6   3  -4   41.84    2.94
   6  -3   4   40.55    3.08
   6  -3   4   46.73    3.36
  -6   3  -5   59.42    3.49
  -6   3  -5   74.81    4.36
  -6   3  -5   63.77    3.78
   6  -3   5   62.76    4.00
   6  -3   5   63.30    3.66
  -6   3  -6    2.15    2.60
  -6   3  -6    3.23    2.58
  -6   3  -6    2.39    2.53
   6  -3   6    1.03    3.00
   6  -3   6    3.60    2.41
  -6   3  -7   68.17    4.16
  -6   3  -7   66.27    4.23
  -6   3  -7   72.53    4.50
   6  -3   7   61.49    3.76
  -6   3  -8   14.04    3.54
  -6   3  -8   15.51    3.55
  -6   3  -8   15.56    3.52
   6  -3   8   15.00    3.10
  -6   2  13    2.45    2.81
  -6   2  13   -5.33    4.67
   6  -2 -13    0.69    4.37
   6  -2 -13    3.03    5.26
  -6   2  12   -0.81    2.70
  -6   2  12    5.07    4.23
   6  -2 -12    0.27    3.78
   6  -2 -12    3.10    3.60
  -6   2  11   -0.86    2.53
  -6   2  11   -0.24    3.42
   6  -2 -11    0.65    3.02
   6  -2 -11    0.19    3.29
  -6   2  10   99.54    4.50
  -6   2  10  102.73    5.18
   6  -2 -10   99.99    5.02
  -6   2   9  105.75    4.52
  -6   2   9  105.25    5.21
   6  -2  -9  101.39    5.09
  -6   2   8  246.67    8.60
  -6   2   8  246.50    9.02
   6  -2  -8  243.76    8.94
  -6   2   7    6.26    2.24
  -6   2   7    3.10    2.62
   6  -2  -7    4.44    2.45
  -6   2   6  344.82   11.41
  -6   2   6  326.74   11.11
  -6   2   6  325.28   11.19
   6  -2  -6  303.81   10.43
  -6   2   5   15.26    2.42
  -6   2   5    9.94    2.42
  -6   2   5   17.69    2.66
   6  -2  -5   12.64    2.45
  -6   2   4  326.25   10.85
  -6   2   4  326.25   11.03
  -6   2   4  345.14   11.72
   6  -2  -4  330.61   11.35
  -6   2   3  315.92   10.48
  -6   2   3  344.82   11.56
  -6   2   3  358.70   12.07
   6  -2  -3  344.49   11.74
  -6   2   2  448.78   14.40
  -6   2   2  423.75   13.95
  -6   2   2  443.29   14.61
   6  -2  -2  437.96   14.53
  -6   2   1   78.96    4.18
  -6   2   1   71.16    3.75
   6  -2  -1   73.37    3.78
  -6   2   0  523.52   17.16
  -6   2   0  550.96   18.03
   6  -2   0  491.23   16.18
  -6   2  -1  481.39   15.82
  -6   2  -1  480.90   15.95
   6  -2   1  463.95   15.24
   6  -2   1  488.17   16.14
  -6   2  -2  872.53   26.91
  -6   2  -2  928.06   29.53
  -6   2  -2  838.63   26.59
   6  -2   2  832.98   26.47
   6  -2   2  885.61   28.15
  -6   2  -3   39.65    2.97
  -6   2  -3   41.86    3.13
  -6   2  -3   42.41    3.31
   6  -2   3   47.56    3.49
   6  -2   3   40.07    3.07
  -6   2  -4 1103.22   33.92
  -6   2  -4 1074.64   33.79
  -6   2  -4 1094.98   34.38
   6  -2   4 1108.38   34.82
   6  -2   4 1131.95   35.74
  -6   2  -5   18.81    2.57
  -6   2  -5   17.16    2.74
  -6   2  -5   18.97    2.47
   6  -2   5   18.58    3.13
   6  -2   5   14.01    2.65
  -6   2  -6    4.78    2.55
  -6   2  -6    1.37    2.62
  -6   2  -6    3.00    2.63
   6  -2   6    6.97    3.00
   6  -2   6    3.81    2.57
  -6   2  -7    2.63    2.91
  -6   2  -7    1.31    3.00
  -6   2  -7    3.57    2.89
   6  -2   7    6.60    3.60
   6  -2   7    4.36    2.83
  -6   2  -8    3.12    3.23
  -6   2  -8    4.67    3.50
  -6   2  -8   -1.95    3.28
   6  -2   8    0.18    2.83
  -6   1  13   49.99    3.37
  -6   1  13   50.30    5.54
   6  -1 -13   57.11    5.59
   6  -1 -13   59.65    5.18
  -6   1  12   94.34    4.60
  -6   1  12   98.50    5.78
   6  -1 -12   98.68    5.71
   6  -1 -12   92.16    5.49
  -6   1  11   -1.61    2.47
  -6   1  11   -1.11    3.26
   6  -1 -11   -0.63    3.24
  -6   1  10 1948.47   59.10
  -6   1  10 2055.01   63.65
   6  -1 -10 1967.84   60.97
  -6   1   9  644.75   20.23
  -6   1   9  637.17   20.65
   6  -1  -9  681.40   22.02
  -6   1   8   48.95    3.24
  -6   1   8   45.07    3.49
   6  -1  -8   44.85    3.42
  -6   1   7   91.32    4.26
  -6   1   7   90.21    4.46
   6  -1  -7   85.45    4.31
  -6   1   6   47.49    3.15
  -6   1   6   48.51    3.62
  -6   1   6   49.03    3.57
   6  -1  -6   47.82    3.45
  -6   1   5    0.76    2.26
  -6   1   5    2.13    2.23
  -6   1   5    2.62    2.34
   6  -1  -5    1.70    2.18
  -6   1   4   68.62    3.55
  -6   1   4   58.99    3.49
  -6   1   4   68.72    3.81
   6  -1  -4   67.80    3.91
  -6   1   3  184.84    6.70
  -6   1   3  184.35    6.96
  -6   1   3  176.44    6.70
   6  -1  -3  175.96    6.80
  -6   1   2  441.35   14.51
  -6   1   2  400.19   13.38
   6  -1  -2  415.84   13.88
  -6   1   1   86.40    4.04
  -6   1   1   85.86    4.34
   6  -1  -1   92.37    4.47
  -6   1   0    5.84    2.63
  -6   1   0    5.12    2.24
   6  -1   0    6.54    2.42
  -6   1  -1  435.38   14.19
  -6   1  -1  431.50   14.35
  -6   1  -1  447.16   14.74
   6  -1   1  426.01   14.17
   6  -1   1  411.97   13.90
  -6   1  -2  426.98   13.71
  -6   1  -2  428.60   14.35
  -6   1  -2  417.46   13.92
   6  -1   2  453.46   15.21
   6  -1   2  426.82   14.22
  -6   1  -3  708.03   22.25
  -6   1  -3  718.53   23.17
  -6   1  -3  755.82   24.38
   6  -1   3  689.47   22.28
   6  -1   3  669.77   21.58
  -6   1  -4  465.57   14.79
  -6   1  -4  451.20   15.00
  -6   1  -4  462.34   15.42
   6  -1   4  447.65   14.92
   6  -1   4  459.75   15.48
  -6   1  -5    3.29    2.37
  -6   1  -5   10.72    2.79
  -6   1  -5    5.31    2.70
   6  -1   5    1.50    2.49
   6  -1   5   -0.82    2.84
  -6   1  -6    0.77    2.41
  -6   1  -6    4.41    2.60
  -6   1  -6   -0.27    2.86
   6  -1   6    4.18    2.55
   6  -1   6   -0.97    3.03
  -6   1  -7   11.28    2.91
  -6   1  -7   12.82    3.23
  -6   1  -7   13.53    3.34
   6  -1   7    9.22    3.89
   6  -1   7   18.52    2.94
  -6   1  -8    5.71    3.34
  -6   1  -8   -2.76    3.63
  -6   1  -8   -1.78    3.42
   6  -1   8    0.69    3.03
   6  -1   8    2.94    4.57
  -6   0  13    0.95    3.20
  -6   0  13    7.36    5.29
   6   0 -13    5.92    4.81
   6   0 -13    6.02    4.16
  -6   0  12  151.42    6.02
  -6   0  12  140.56    6.94
   6   0 -12  144.29    6.70
  -6   0  11   37.68    3.15
  -6   0  11   30.16    3.87
   6   0 -11   38.89    3.87
  -6   0  10    1.90    2.39
  -6   0  10    1.03    3.10
   6   0 -10    2.57    2.87
  -6   0   9  297.19   10.01
  -6   0   9  316.73   11.25
   6   0  -9  305.59   10.88
  -6   0   8  148.47    5.80
  -6   0   8  148.82    6.23
   6   0  -8  147.48    6.23
  -6   0   7   83.80    4.07
  -6   0   7   84.70    4.60
   6   0  -7   86.70    4.46
  -6   0   6   -0.63    2.28
  -6   0   6    2.94    2.41
  -6   0   6    2.45    2.63
   6   0  -6    4.08    2.50
  -6   0   5   27.25    2.76
  -6   0   5   32.56    3.21
  -6   0   5   29.22    3.03
   6   0  -5   31.01    2.97
  -6   0   4  194.85    7.02
  -6   0   4  210.02    7.73
  -6   0   4  199.04    7.54
   6   0  -4  185.16    7.09
  -6   0   3    7.96    2.49
  -6   0   3    5.94    2.47
   6   0  -3    4.55    2.28
  -6   0   2   18.65    2.83
  -6   0   2   16.47    2.53
   6   0  -2   20.00    2.66
  -6   0   1 1118.55   35.09
  -6   0   1 1145.67   36.08
   6   0  -1 1121.94   35.29
  -6   0   0  143.80    5.60
   6   0   0  139.27    5.86
  -6   0  -1   83.52    3.83
  -6   0  -1   80.84    4.33
  -6   0  -1   82.99    4.36
   6   0   1   80.75    4.33
   6   0   1   81.28    4.26
  -6   0  -2   44.60    3.28
  -6   0  -2   41.36    3.24
  -6   0  -2   39.74    3.26
   6   0   2   38.23    3.54
   6   0   2   42.34    3.28
  -6   0  -3  136.68    5.33
  -6   0  -3  131.81    5.76
  -6   0  -3  134.26    5.78
   6   0   3  129.40    5.67
   6   0   3  128.58    5.70
  -6   0  -4  173.86    6.49
  -6   0  -4  161.43    6.57
  -6   0  -4  157.20    6.51
   6   0   4  159.17    6.39
   6   0   4  158.80    6.80
  -6   0  -5   58.89    3.71
  -6   0  -5   62.41    3.89
  -6   0  -5   54.35    3.84
   6   0   5   55.40    3.99
   6   0   5   63.33    3.84
  -6   0  -6  232.94    8.28
  -6   0  -6  222.13    8.36
  -6   0  -6  243.28    9.02
   6   0   6  228.75    8.98
   6   0   6  241.98    8.77
  -6   0  -7   24.51    3.21
  -6   0  -7   21.60    3.24
  -6   0  -7   19.48    3.34
   6   0   7   23.33    3.20
   6   0   7   25.38    4.52
  -6  -1  13  310.27   10.64
  -6  -1  13  329.80   12.67
   6   1 -13  302.04   11.30
  -6  -1  12  331.26   11.24
  -6  -1  12  325.77   12.27
   6   1 -12  321.73   11.56
  -6  -1  11    9.59    2.83
  -6  -1  11    9.36    4.10
   6   1 -11    7.15    3.24
  -6  -1  10   13.25    2.63
  -6  -1  10    7.35    3.87
   6   1 -10   10.70    2.91
  -6  -1   9   14.69    2.57
  -6  -1   9   12.28    3.41
   6   1  -9    8.86    3.07
  -6  -1   8  123.64    5.10
  -6  -1   8  116.38    5.62
   6   1  -8  115.25    5.41
  -6  -1   7   33.72    2.92
  -6  -1   7   35.64    3.58
   6   1  -7   32.11    3.16
  -6  -1   6   13.67    2.57
  -6  -1   6   12.75    2.70
  -6  -1   6    9.04    2.95
   6   1  -6    9.75    2.79
  -6  -1   5   52.82    3.34
  -6  -1   5   56.16    4.02
  -6  -1   5   57.74    3.97
   6   1  -5   57.31    3.75
  -6  -1   4   58.20    3.97
  -6  -1   4   66.22    4.28
   6   1  -4   62.05    3.81
  -6  -1   3    4.16    2.73
  -6  -1   3    5.31    2.83
   6   1  -3    3.50    2.42
  -6  -1   2   56.31    3.86
  -6  -1   2   50.09    3.89
   6   1  -2   54.89    3.70
  -6  -1   1  115.13    5.26
  -6  -1   1  121.73    5.71
   6   1  -1  124.12    5.54
  -6  -1   0   40.65    2.66
  -6  -1   0   44.52    3.58
  -6  -1   0   45.36    3.57
   6   1   0   43.91    3.36
  -6  -1  -1   34.59    2.94
  -6  -1  -1   38.71    3.37
  -6  -1  -1   39.02    3.57
   6   1   1   37.18    3.28
  -6  -1  -2  213.25    7.38
  -6  -1  -2  216.32    8.18
  -6  -1  -2  231.49    8.73
   6   1   2  208.57    7.96
   6   1   2  226.33    8.46
  -6  -1  -3   -0.52    2.49
  -6  -1  -3   -0.66    2.70
  -6  -1  -3   -0.90    2.60
   6   1   3   -0.95    2.89
   6   1   3    0.19    2.50
  -6  -1  -4   25.15    2.57
  -6  -1  -4   23.63    3.08
  -6  -1  -4   19.82    3.10
   6   1   4   23.75    3.05
   6   1   4   23.83    3.31
  -6  -1  -5  117.59    4.97
  -6  -1  -5  115.65    5.50
  -6  -1  -5  114.94    5.47
   6   1   5  124.16    6.05
   6   1   5  114.49    5.23
  -6  -1  -6   90.38    4.44
  -6  -1  -6  104.69    5.25
  -6  -1  -6   91.32    4.94
   6   1   6  103.86    5.83
   6   1   6  107.24    5.05
  -6  -1  -7    2.47    2.73
  -6  -1  -7    1.02    3.55
  -6  -1  -7    3.87    3.39
   6   1   7    3.41    3.28
   6   1   7    1.03    4.42
  -6  -2  13  202.43    8.09
   6   2 -13  214.54    9.15
  -6  -2  12   -1.57    3.26
  -6  -2  12   -0.87    4.94
   6   2 -12   -0.21    3.75
  -6  -2  11  309.46   10.49
  -6  -2  11  326.90   12.32
   6   2 -11  320.76   11.35
  -6  -2  10   12.90    2.70
  -6  -2  10    5.63    3.91
   6   2 -10   10.59    3.20
  -6  -2   9   28.99    2.89
  -6  -2   9   24.88    3.63
   6   2  -9   31.74    3.45
  -6  -2   8   43.86    3.20
  -6  -2   8   49.14    4.07
   6   2  -8   50.19    3.73
  -6  -2   7   89.32    4.26
  -6  -2   7   91.53    5.04
  -6  -2   7   92.73    5.09
   6   2  -7   90.82    4.68
  -6  -2   6  820.23   25.51
  -6  -2   6  887.54   28.35
  -6  -2   6  865.11   27.78
   6   2  -6  874.15   27.78
  -6  -2   5  127.85    5.97
  -6  -2   5  114.13    5.49
   6   2  -5  121.20    5.52
  -6  -2   4   14.79    3.00
  -6  -2   4   12.41    3.07
   6   2  -4   11.74    2.53
  -6  -2   3  111.71    5.20
  -6  -2   3  113.42    5.44
   6   2  -3  119.49    5.38
  -6  -2   2   -0.55    2.79
  -6  -2   2    1.84    2.73
   6   2  -2   -0.76    2.65
  -6  -2   1   82.98    4.08
  -6  -2   1   87.77    4.67
  -6  -2   1   84.52    4.39
   6   2  -1   89.24    4.75
  -6  -2   0    2.52    2.32
  -6  -2   0    4.89    2.50
  -6  -2   0    0.53    2.49
   6   2   0    4.18    2.71
  -6  -2  -1   67.87    3.52
  -6  -2  -1   70.75    3.92
  -6  -2  -1   80.41    4.54
   6   2   1   72.16    4.05
  -6  -2  -2  264.58    9.19
  -6  -2  -2  272.01   10.02
  -6  -2  -2  279.60   10.01
   6   2   2  257.64    9.48
   6   2   2  278.14   10.07
  -6  -2  -3  253.77    8.85
  -6  -2  -3  260.06    9.54
  -6  -2  -3  246.50    9.17
  -6  -2  -4    7.60    2.63
  -6  -2  -4   13.72    3.00
  -6  -2  -4   10.33    2.92
   6   2   4    9.23    2.81
   6   2   4    2.81    3.37
  -6  -2  -5    2.18    2.52
  -6  -2  -5    3.78    3.26
  -6  -2  -5    0.76    3.28
   6   2   5   -1.18    3.57
   6   2   5    3.94    2.86
  -6  -2  -6  126.55    5.28
  -6  -2  -6  131.40    6.18
  -6  -2  -6  136.94    6.38
   6   2   6  124.33    6.42
   6   2   6  123.48    5.67
  -6  -3  12    6.17    3.37
  -6  -3  12    7.01    6.07
   6   3 -12    6.88    3.57
  -6  -3  11    2.87    3.07
  -6  -3  11    7.04    5.15
   6   3 -11    5.23    3.20
  -6  -3  10    2.89    2.76
  -6  -3  10    2.95    4.08
   6   3 -10    1.94    2.97
  -6  -3   9  136.88    5.55
  -6  -3   9  153.34    7.07
   6   3  -9  139.52    6.10
  -6  -3   8   16.34    2.70
  -6  -3   8   18.31    3.92
  -6  -3   8   16.18    3.00
   6   3  -8   15.17    2.70
  -6  -3   7  274.43    9.41
  -6  -3   7  269.27    9.62
  -6  -3   7  280.24   10.41
   6   3  -7  262.00    9.33
  -6  -3   6   90.72    4.60
  -6  -3   6   91.03    5.15
   6   3  -6   96.75    4.92
  -6  -3   5   -0.84    2.79
  -6  -3   5    2.26    2.87
   6   3  -5    3.49    2.71
  -6  -3   4    9.90    3.24
  -6  -3   4   12.11    3.10
   6   3  -4   13.14    2.99
  -6  -3   3    0.66    2.16
  -6  -3   3    3.71    2.97
  -6  -3   3    2.68    2.91
   6   3  -3    0.97    2.73
  -6  -3   2    4.73    2.05
  -6  -3   2    4.71    3.31
  -6  -3   2    3.13    3.02
   6   3  -2    8.86    2.63
  -6  -3   1  178.06    6.59
  -6  -3   1  198.72    7.86
  -6  -3   1  182.58    7.36
   6   3  -1  198.08    7.80
  -6  -3   0    0.50    2.16
  -6  -3   0   -1.18    2.76
  -6  -3   0   -1.28    3.05
   6   3   0    1.16    2.50
  -6  -3  -1    2.31    2.45
  -6  -3  -1   -1.84    3.15
  -6  -3  -1    0.50    2.87
   6   3   1   -4.68    2.83
  -6  -3  -2  163.69    6.23
  -6  -3  -2  161.75    7.01
  -6  -3  -2  166.11    6.62
   6   3   2  151.63    6.44
  -6  -3  -3   48.74    3.41
  -6  -3  -3   49.20    3.79
  -6  -3  -3   46.44    4.23
   6   3   3   41.44    3.96
   6   3   3   45.85    3.44
  -6  -3  -4   32.53    2.92
  -6  -3  -4   26.05    3.89
  -6  -3  -4   31.24    3.45
   6   3   4   31.61    4.20
   6   3   4   32.04    3.18
  -6  -3  -5   -2.50    2.32
  -6  -3  -5    0.82    3.33
  -6  -3  -5    4.88    3.99
   6   3   5   -2.18    2.99
   6   3   5   -4.13    3.45
  -6  -4  11  131.53    5.70
  -6  -4  11   97.07    7.96
   6   4 -11  116.52    5.63
  -6  -4  10    6.81    3.05
  -6  -4  10   -3.91    4.86
   6   4 -10    7.04    3.18
  -6  -4   9  190.33    7.07
   6   4  -9  189.20    7.49
  -6  -4   8  146.30    5.81
  -6  -4   8  151.24    7.25
  -6  -4   8  143.69    6.04
   6   4  -8  151.74    6.15
  -6  -4   7    3.65    2.65
  -6  -4   7    1.82    2.73
  -6  -4   7    1.49    3.79
   6   4  -7   -1.57    2.73
  -6  -4   6    4.07    3.66
  -6  -4   6   -0.57    2.78
   6   4  -6   -0.87    2.65
  -6  -4   5    0.13    3.26
  -6  -4   5    6.15    3.18
   6   4  -5    3.75    2.71
  -6  -4   4    4.89    2.68
  -6  -4   4   -0.02    3.42
  -6  -4   4   -0.65    2.76
   6   4  -4    0.69    2.23
  -6  -4   3   62.12    3.29
  -6  -4   3   64.65    4.50
  -6  -4   3   70.29    3.91
   6   4  -3   60.31    3.62
  -6  -4   2   18.66    2.49
  -6  -4   2   13.85    3.00
  -6  -4   2   16.82    3.44
   6   4  -2   15.42    2.71
  -6  -4   1   58.52    3.34
  -6  -4   1   53.21    4.34
  -6  -4   1   59.70    3.97
   6   4  -1   56.89    3.70
  -6  -4   0   37.10    2.71
  -6  -4   0   38.60    3.99
  -6  -4   0   43.23    3.84
   6   4   0   37.77    3.54
  -6  -4  -1   -0.76    2.32
  -6  -4  -1    6.76    3.12
  -6  -4  -1    7.35    2.91
   6   4   1    5.54    3.26
  -6  -4  -2   38.39    3.10
  -6  -4  -2   44.07    3.91
  -6  -4  -2   38.05    4.23
   6   4   2   42.47    3.78
  -6  -4  -3   22.62    2.71
  -6  -4  -3   19.10    3.81
  -6  -4  -3   19.60    2.78
   6   4   3   18.39    3.65
  -6  -4  -4   11.14    2.42
  -6  -4  -4    9.28    2.94
  -6  -4  -4    6.39    4.50
   6   4   4   14.13    4.02
  -6  -5  10    0.40    3.24
  -6  -5  10    4.42    2.74
  -6  -5  10   -0.90    5.25
   6   5 -10    2.71    2.68
  -6  -5   9   69.77    4.08
  -6  -5   9   53.93    3.97
  -6  -5   9   60.55    6.63
   6   5  -9   71.01    4.31
  -6  -5   8   76.87    4.04
  -6  -5   8   72.68    6.09
  -6  -5   8   74.10    4.39
   6   5  -8   74.16    4.29
  -6  -5   7   62.34    3.65
  -6  -5   7   56.89    5.25
  -6  -5   7   69.90    4.26
   6   5  -7   70.98    4.25
  -6  -5   6    4.75    2.70
  -6  -5   6    1.78    4.18
  -6  -5   6    7.99    3.08
   6   5  -6   10.36    3.12
  -6  -5   5  179.35    6.76
  -6  -5   5  160.12    7.65
  -6  -5   5  184.35    7.30
   6   5  -5  164.50    6.93
  -6  -5   4   16.50    2.45
  -6  -5   4   21.83    4.42
  -6  -5   4   16.55    2.83
   6   5  -4   15.79    2.87
  -6  -5   3  223.26    7.96
  -6  -5   3  197.91    8.56
  -6  -5   3  223.74    8.30
   6   5  -3  216.32    8.35
  -6  -5   2  174.99    6.47
  -6  -5   2  203.73    8.36
  -6  -5   2  191.46    7.47
   6   5  -2  162.56    6.75
  -6  -5   1    4.37    2.68
  -6  -5   1    0.16    3.21
  -6  -5   1    1.02    3.78
   6   5  -1    0.16    2.74
  -6  -5   0   12.82    2.91
  -6  -5   0    6.09    3.65
  -6  -5   0   10.67    2.76
   6   5   0   11.95    2.99
  -6  -5  -1   38.82    2.95
  -6  -5  -1   30.40    4.31
  -6  -5  -1   36.81    3.42
   6   5   1   40.49    3.62
  -6  -5  -2   21.84    2.65
  -6  -5  -2   16.80    3.31
  -6  -5  -2   21.31    4.68
   6   5   2   30.27    3.87
  -6  -6   8    2.91    3.02
  -6  -6   8    2.95    3.00
  -6  -6   8    4.50    6.65
  -6  -6   8    4.12    3.29
   6   6  -8    5.38    3.12
  -6  -6   7    6.63    2.91
  -6  -6   7    2.94    5.57
  -6  -6   7    1.23    3.47
   6   6  -7    0.29    3.03
  -6  -6   6    3.55    2.84
  -6  -6   6    1.95    4.79
  -6  -6   6    0.11    3.18
   6   6  -6    2.03    3.12
  -6  -6   5  124.66    5.34
   6   6  -5  120.38    5.25
  -6  -6   4    6.84    2.76
  -6  -6   4    0.37    3.07
  -6  -6   4    6.02    4.29
   6   6  -4    1.15    3.03
  -6  -6   3   38.89    3.44
  -6  -6   3   39.49    3.94
  -6  -6   3   32.50    4.99
   6   6  -3   40.52    3.76
  -6  -6   2   10.64    2.79
  -6  -6   2   11.51    4.34
  -6  -6   2   12.11    2.84
   6   6  -2   14.80    2.95
  -6  -6   1   28.25    2.89
  -6  -6   1   23.58    5.09
  -6  -6   1   20.68    3.07
   6   6  -1   22.44    3.57
  -6  -6   0    0.18    2.91
  -6  -6   0   -0.26    5.09
  -6  -6   0    4.54    2.89
   6   6   0   -2.52    3.37
  -7  11   4   12.96    3.55
  -7  11   3    4.88    3.70
  -7  11   2   65.54    4.65
  -7  11   1    3.52    4.28
  -7  11   0    1.18    4.36
  -7  11  -1    1.90    4.42
  -7  10   7   48.32    3.99
   7 -10  -7   46.94    3.81
  -7  10   6    1.37    2.81
  -7  10   5  264.26    9.20
  -7  10   4    2.15    2.89
  -7  10   3   61.23    4.04
  -7  10   2  103.62    5.17
  -7  10   1   85.46    4.75
  -7  10   0   55.61    4.36
  -7  10  -1    1.05    3.70
  -7  10  -2    1.63    2.58
  -7  10  -2    3.73    3.21
  -7   9   8  174.83    6.60
   7  -9  -8  163.37    6.12
  -7   9   7  195.49    7.15
  -7   9   6   40.83    3.33
  -7   9   5    1.70    2.73
  -7   9   4    0.00    2.45
  -7   9   3   11.69    2.66
  -7   9   2   17.56    2.94
  -7   9   1   -0.05    2.74
  -7   9   0   14.92    2.94
  -7   9  -1   11.87    3.07
  -7   9  -2    0.69    2.86
  -7   9  -4   40.36    3.87
  -7   9  -4   58.65    5.28
   7  -9   4   42.75    3.76
  -7   9  -5   23.94    5.86
  -7   9  -5   19.29    6.10
   7  -9   5   18.77    5.36
  -7   8   9  124.66    5.18
   7  -8  -9  107.14    4.50
  -7   8   8   45.22    3.20
  -7   8   7   16.35    2.49
  -7   8   6    2.57    2.50
  -7   8   5   41.91    3.03
  -7   8   4  403.74   13.11
  -7   8   3    6.68    2.45
  -7   8   2   62.86    3.47
  -7   8   1  166.27    6.22
  -7   8   0  147.71    5.68
  -7   8  -1  213.41    7.68
  -7   8  -2    1.89    2.87
  -7   8  -3    6.38    2.73
  -7   8  -3   10.07    3.28
  -7   8  -3    9.85    2.62
  -7   8  -3   12.54    3.03
   7  -8   3    9.43    2.73
  -7   8  -4   23.33    4.25
  -7   8  -4   23.55    4.12
   7  -8   4   18.89    3.78
  -7   8  -5    3.79    4.49
  -7   8  -5    1.00    4.34
   7  -8   5    8.67    3.76
  -7   7  10  195.82    7.05
  -7   7   9  160.93    5.99
  -7   7   8    2.36    2.26
  -7   7   7  120.99    4.96
  -7   7   6    7.26    2.29
  -7   7   5  177.90    6.49
  -7   7   4   79.91    3.81
  -7   7   3   29.70    2.70
  -7   7   2   24.63    2.47
  -7   7   1   26.62    2.42
  -7   7   0   12.33    2.29
  -7   7  -1    4.28    2.32
  -7   7  -2  212.28    7.41
  -7   7  -2  218.25    7.55
  -7   7  -2  210.18    7.43
  -7   7  -3   -2.34    3.03
  -7   7  -3    4.65    2.58
  -7   7  -3    4.52    2.79
  -7   7  -3    2.65    2.99
   7  -7   3    0.50    2.97
  -7   7  -4   17.53    3.08
  -7   7  -4   21.73    3.79
  -7   7  -4   19.63    3.81
  -7   7  -4   27.56    3.65
   7  -7   4   32.09    3.62
  -7   7  -5   24.15    2.91
  -7   7  -5   18.16    3.52
   7  -7   5   36.00    3.66
  -7   7  -6   35.61    5.23
  -7   7  -6   41.07    5.05
   7  -7   6   40.63    4.00
  -7   6  11  179.99    6.68
  -7   6  11  174.18    7.83
   7  -6 -11  185.00    8.60
   7  -6 -11  182.25    9.91
  -7   6  10   41.88    3.08
  -7   6  10   50.75    4.28
   7  -6 -10   39.24    5.02
   7  -6 -10   37.92    4.25
  -7   6   9   15.32    2.73
   7  -6  -9   11.75    3.39
   7  -6  -9   12.70    2.79
  -7   6   8  113.92    4.81
  -7   6   7   53.93    3.31
  -7   6   6   40.36    3.05
  -7   6   5    7.75    2.20
  -7   6   4    0.58    2.02
  -7   6   3  774.38   23.99
  -7   6   2    2.42    2.18
  -7   6   1  271.85    9.09
  -7   6   0   44.44    3.02
  -7   6  -1  229.39    7.91
  -7   6  -1  235.69    8.02
  -7   6  -1  243.11    8.35
  -7   6  -2    2.86    2.41
  -7   6  -2    7.73    2.34
  -7   6  -2    5.80    2.70
   7  -6   2   -0.19    2.60
  -7   6  -3    6.89    2.70
  -7   6  -3    7.81    3.00
  -7   6  -3    1.42    2.76
  -7   6  -3    1.18    2.53
   7  -6   3   -0.95    2.63
  -7   6  -4   49.14    3.65
  -7   6  -4   46.88    3.84
  -7   6  -4   51.56    3.83
  -7   6  -4   49.48    3.97
   7  -6   4   46.31    3.55
  -7   6  -5   72.21    4.29
  -7   6  -5   83.10    5.15
   7  -6   5   80.76    4.65
  -7   6  -6   -0.16    3.91
  -7   6  -6   -6.65    5.33
  -7   6  -6   -2.05    3.78
  -7   6  -6    3.41    3.87
   7  -6   6   -2.20    3.08
  -7   5  12   10.22    2.95
  -7   5  12    7.64    5.42
   7  -5 -12   19.08    7.04
  -7   5  11   10.07    2.39
  -7   5  11    4.23    4.41
   7  -5 -11   -2.83    5.23
   7  -5 -11    4.92    4.49
  -7   5  10    6.62    2.53
  -7   5  10    1.49    3.58
   7  -5 -10    3.33    3.76
   7  -5 -10    7.52    4.33
  -7   5   9    4.88    2.47
  -7   5   9    2.87    2.86
   7  -5  -9    3.68    3.62
   7  -5  -9    4.49    2.95
  -7   5   8    1.19    2.44
  -7   5   8    5.92    2.65
  -7   5   8    0.97    2.50
   7  -5  -8    3.44    2.62
   7  -5  -8   -0.63    2.76
  -7   5   7  510.12   16.24
   7  -5  -7  503.02   16.16
   7  -5  -7  456.85   14.69
  -7   5   6   83.30    4.04
  -7   5   6   74.86    3.05
  -7   5   6   74.48    2.97
   7  -5  -6   75.84    3.13
   7  -5  -6   79.34    3.23
  -7   5   5  482.84   15.45
  -7   5   4  166.60    6.18
  -7   5   3  130.61    5.12
   7  -5  -3  120.01    4.28
  -7   5   2   17.37    2.29
  -7   5   2   14.82    1.45
  -7   5   2   12.33    1.55
   7  -5  -2   14.17    1.61
  -7   5   1    3.15    2.37
  -7   5   1   -1.10    1.79
  -7   5   1   -0.42    1.57
   7  -5  -1    0.79    1.71
  -7   5   0    2.97    2.36
  -7   5   0    2.63    1.87
  -7   5   0    0.19    2.18
   7  -5   0    1.61    2.00
  -7   5  -1   36.27    2.74
  -7   5  -1   37.48    3.00
  -7   5  -1   36.71    2.62
   7  -5   1   46.83    3.20
  -7   5  -2  102.36    4.50
  -7   5  -2  103.15    4.60
  -7   5  -2  105.19    4.79
  -7   5  -2  103.86    4.50
   7  -5   2   98.17    4.50
  -7   5  -3  157.96    6.15
  -7   5  -3  160.36    6.10
  -7   5  -3  148.63    6.04
  -7   5  -3  155.76    6.28
   7  -5   3  148.52    6.01
  -7   5  -4    3.60    3.12
  -7   5  -4   -0.29    3.02
  -7   5  -4   -1.16    2.99
  -7   5  -4    0.39    2.57
   7  -5   4    4.92    2.57
  -7   5  -5   21.99    3.58
  -7   5  -5   23.57    3.50
  -7   5  -5   12.14    3.47
  -7   5  -5   18.65    3.26
   7  -5   5   21.74    3.26
  -7   5  -6  356.92   12.32
  -7   5  -6  381.94   12.88
   7  -5   6  312.69   10.94
  -7   5  -7    8.93    5.63
  -7   5  -7    9.48    5.28
  -7   5  -7   11.83    4.83
  -7   4  12    7.83    2.50
  -7   4  12    2.62    5.50
   7  -4 -12    6.42    4.91
   7  -4 -12    4.60    6.12
  -7   4  11   94.92    4.55
  -7   4  11   96.37    6.18
   7  -4 -11   89.24    6.59
   7  -4 -11   97.71    6.12
  -7   4  10    2.10    2.53
  -7   4  10    9.73    3.60
   7  -4 -10    9.88    3.94
   7  -4 -10    5.94    3.89
  -7   4   9   67.80    3.42
  -7   4   9   55.16    3.87
   7  -4  -9   66.67    4.42
   7  -4  -9   54.37    4.26
  -7   4   8   90.55    4.07
  -7   4   8   86.69    4.57
  -7   4   8   83.12    4.26
   7  -4  -8   77.08    4.08
   7  -4  -8   78.60    4.36
  -7   4   7  406.97   13.16
  -7   4   7  419.88   13.77
  -7   4   7  446.03   14.71
   7  -4  -7  403.58   13.33
  -7   4   6   33.93    2.60
  -7   4   6   27.18    2.49
  -7   4   6   34.21    2.70
   7  -4  -6   30.72    2.74
  -7   4   5   67.61    3.62
  -7   4   5   60.42    3.12
  -7   4   5   68.45    3.49
   7  -4  -5   63.80    3.33
  -7   4   4  626.35   19.73
  -7   4   4  628.29   19.81
  -7   4   4  579.37   18.37
   7  -4  -4  567.27   18.00
  -7   4   3    2.92    1.97
  -7   4   3    4.57    2.02
  -7   4   3    5.23    1.66
   7  -4  -3    3.20    1.81
  -7   4   2  164.50    6.10
  -7   4   2  170.63    6.10
  -7   4   2  176.12    6.42
   7  -4  -2  166.27    6.07
  -7   4   1 1397.83   42.68
  -7   4   1 1418.49   43.86
  -7   4   1 1477.41   45.81
   7  -4  -1 1449.65   44.99
  -7   4   0    9.81    2.57
  -7   4   0    6.18    2.39
  -7   4   0    9.91    2.07
   7  -4   0    5.94    2.23
  -7   4  -1   60.81    3.57
  -7   4  -1   59.75    3.31
  -7   4  -1   59.13    3.62
   7  -4   1   55.55    3.42
  -7   4  -2    1.37    2.62
  -7   4  -2    1.47    2.28
  -7   4  -2    2.13    2.37
  -7   4  -2   -2.23    2.45
   7  -4   2    0.65    2.36
   7  -4   2    0.76    2.42
  -7   4  -3  298.65   10.07
  -7   4  -3  303.97   10.14
  -7   4  -3  307.52   10.69
  -7   4  -3  327.38   11.19
   7  -4   3  325.77   11.36
   7  -4   3  295.09   10.28
  -7   4  -4   15.35    3.00
  -7   4  -4   10.65    2.89
  -7   4  -4    5.04    2.78
   7  -4   4    8.88    2.66
   7  -4   4    6.70    3.31
  -7   4  -5    1.86    2.97
  -7   4  -5   -0.29    3.36
  -7   4  -5    2.92    2.81
   7  -4   5    3.50    2.89
  -7   4  -6   33.13    3.84
   7  -4   6   29.86    3.28
  -7   4  -7    4.78    4.68
  -7   4  -7    4.54    3.96
   7  -4   7    0.06    3.45
  -7   3  12    6.70    2.57
  -7   3  12   13.01    5.81
   7  -3 -12   15.05    5.07
   7  -3 -12    6.65    5.38
  -7   3  11   21.47    2.66
  -7   3  11   29.96    4.37
   7  -3 -11   27.59    4.83
   7  -3 -11   32.54    4.60
  -7   3  10   17.84    2.45
  -7   3  10   15.13    3.78
   7  -3 -10   14.51    3.70
   7  -3 -10   18.52    3.97
  -7   3   9  239.56    8.25
  -7   3   9  255.71    9.44
   7  -3  -9  236.17    8.89
  -7   3   8    4.68    2.31
  -7   3   8    2.84    2.94
  -7   3   8    7.36    2.71
   7  -3  -8    5.12    2.84
  -7   3   7   24.92    2.70
  -7   3   7   20.13    2.79
  -7   3   7   23.78    3.05
   7  -3  -7   18.27    2.78
  -7   3   6  127.76    5.20
  -7   3   6  120.78    5.28
  -7   3   6  124.59    5.20
   7  -3  -6  122.74    5.17
  -7   3   5  463.31   14.84
  -7   3   5  475.74   15.59
  -7   3   5  476.54   15.37
   7  -3  -5  459.43   15.08
  -7   3   4  232.30    8.09
  -7   3   4  238.59    8.27
  -7   3   4  222.45    8.09
   7  -3  -4  235.85    8.39
  -7   3   3  189.68    6.99
  -7   3   3  190.00    7.18
  -7   3   3  198.72    7.18
   7  -3  -3  179.03    6.60
  -7   3   2  320.28   10.70
  -7   3   2  330.61   11.32
  -7   3   2  328.35   11.11
   7  -3  -2  319.79   10.82
  -7   3   1 2004.97   60.86
  -7   3   1 2030.79   62.68
  -7   3   1 1954.92   60.34
   7  -3  -1 1929.09   59.62
  -7   3   0  580.34   18.34
  -7   3   0  586.32   18.82
  -7   3   0  596.00   19.24
   7  -3   0  597.78   19.39
  -7   3  -1   42.94    3.24
  -7   3  -1   44.34    3.13
   7  -3   1   47.98    3.49
  -7   3  -2  547.25   17.37
  -7   3  -2  524.00   17.08
  -7   3  -2  531.27   17.29
   7  -3   2  567.91   18.61
   7  -3   2  517.71   16.97
  -7   3  -3    0.05    2.65
  -7   3  -3   -1.37    2.83
  -7   3  -3    0.81    2.57
   7  -3   3   -0.76    2.47
   7  -3   3    0.68    2.94
  -7   3  -4   18.34    2.83
  -7   3  -4   14.45    3.21
  -7   3  -4   15.95    3.05
   7  -3   4   19.78    2.79
   7  -3   4    8.98    3.15
  -7   3  -5   11.56    3.12
  -7   3  -5    5.04    3.26
  -7   3  -5    5.10    3.37
   7  -3   5    7.78    3.60
   7  -3   5    8.31    2.89
  -7   3  -6   12.54    3.42
  -7   3  -6   13.83    3.89
  -7   3  -6   14.38    3.47
   7  -3   6   14.34    3.02
   7  -3   6   11.98    4.88
  -7   2  12   -0.58    2.79
  -7   2  12    4.25    5.28
   7  -2 -12    4.57    5.00
   7  -2 -12    1.68    4.60
  -7   2  11   29.24    2.79
  -7   2  11   33.72    4.73
   7  -2 -11   29.67    4.37
   7  -2 -11   27.41    4.57
  -7   2  10  344.17   11.38
  -7   2  10  337.23   12.03
   7  -2 -10  326.41   11.69
  -7   2   9  257.64    8.80
  -7   2   9  281.86   10.41
   7  -2  -9  289.77   10.44
  -7   2   8  126.40    5.18
  -7   2   8  125.43    5.70
  -7   2   8  124.87    5.71
   7  -2  -8  134.21    5.91
  -7   2   7   19.69    2.31
  -7   2   7   20.79    3.24
  -7   2   7   19.45    2.94
   7  -2  -7   19.97    3.02
  -7   2   6   97.60    4.31
  -7   2   6   97.97    4.88
  -7   2   6   87.72    4.39
   7  -2  -6   88.75    4.47
  -7   2   5  227.46    7.97
  -7   2   5  241.50    8.86
  -7   2   5  227.78    8.31
   7  -2  -5  247.31    8.83
  -7   2   4  271.85    9.31
  -7   2   4  268.14    9.61
  -7   2   4  265.71    9.54
   7  -2  -4  258.45    9.20
  -7   2   3 1987.21   60.37
  -7   2   3 1995.28   61.68
  -7   2   3 2000.12   61.88
   7  -2  -3 1954.92   60.41
  -7   2   2    5.50    2.53
  -7   2   2    6.80    2.86
  -7   2   2    8.30    2.60
   7  -2  -2    3.86    2.31
  -7   2   1 1039.61   32.74
  -7   2   1  996.51   31.37
   7  -2  -1  991.99   31.20
  -7   2   0   -1.34    2.58
  -7   2   0    1.65    2.49
   7  -2   0    0.58    2.55
  -7   2  -1  364.19   11.98
  -7   2  -1  338.36   11.70
  -7   2  -1  357.57   12.24
   7  -2   1  360.80   12.32
  -7   2  -2   22.52    2.53
  -7   2  -2   27.52    3.03
  -7   2  -2   18.31    2.89
   7  -2   2   19.53    3.29
   7  -2   2   23.12    2.81
  -7   2  -3   -5.59    2.65
  -7   2  -3    0.32    2.57
  -7   2  -3    0.32    2.63
   7  -2   3   -0.61    2.89
   7  -2   3    1.65    2.57
  -7   2  -4   74.74    4.05
  -7   2  -4   80.47    4.47
  -7   2  -4   79.33    4.41
   7  -2   4   77.07    4.96
   7  -2   4   71.30    3.94
  -7   2  -5   22.07    3.00
  -7   2  -5   24.65    3.44
  -7   2  -5   23.96    3.49
   7  -2   5   34.72    4.41
   7  -2   5   24.76    3.08
  -7   2  -6    4.42    3.18
  -7   2  -6    6.39    3.78
  -7   2  -6   10.54    3.75
   7  -2   6    0.86    4.62
   7  -2   6    5.94    3.05
  -7   1  12    0.23    2.83
  -7   1  12    1.42    5.28
   7  -1 -12   -0.26    4.33
  -7   1  11   22.89    2.74
  -7   1  11   29.65    4.81
   7  -1 -11   27.65    4.05
  -7   1  10  408.42   13.30
  -7   1  10  466.21   15.88
   7  -1 -10  422.46   14.46
  -7   1   9  135.60    5.47
  -7   1   9  151.36    6.78
   7  -1  -9  131.07    6.07
  -7   1   8   22.15    2.71
  -7   1   8   14.90    3.13
  -7   1   8   19.02    2.92
   7  -1  -8   19.29    3.36
  -7   1   7   17.13    2.60
  -7   1   7   15.56    3.41
  -7   1   7   15.67    2.81
   7  -1  -7   16.42    2.89
  -7   1   6   20.36    2.32
  -7   1   6   16.77    3.34
  -7   1   6   24.92    3.07
   7  -1  -6   16.18    2.78
  -7   1   5  667.19   20.92
  -7   1   5  659.93   21.24
  -7   1   5  691.89   22.29
   7  -1  -5  669.13   21.63
  -7   1   4  739.67   23.12
  -7   1   4  729.18   23.20
  -7   1   4  756.14   24.23
   7  -1  -4  718.53   23.05
  -7   1   3  227.29    8.02
  -7   1   3  224.55    8.06
  -7   1   3  234.40    8.64
   7  -1  -3  235.20    8.65
  -7   1   2   10.32    3.02
  -7   1   2   12.03    2.53
   7  -1  -2   11.25    2.70
  -7   1   1 1867.75   57.81
  -7   1   1 1875.82   57.84
   7  -1  -1 1849.99   57.36
  -7   1   0   28.83    2.87
  -7   1   0   25.15    2.95
  -7   1   0   26.83    2.78
   7  -1   0   26.94    3.21
  -7   1  -1    2.84    2.28
  -7   1  -1   -1.39    2.39
  -7   1  -1    0.19    2.79
   7  -1   1    3.36    3.02
  -7   1  -2   32.37    3.00
  -7   1  -2   36.58    3.33
  -7   1  -2   38.61    3.37
   7  -1   2   36.21    3.65
   7  -1   2   40.29    3.50
  -7   1  -3    1.26    2.63
  -7   1  -3   -0.27    2.99
  -7   1  -3    0.15    2.83
   7  -1   3    3.96    3.18
   7  -1   3    4.70    2.68
  -7   1  -4   32.98    3.26
  -7   1  -4   39.42    3.79
  -7   1  -4   38.61    3.50
   7  -1   4   36.02    3.41
   7  -1   4   38.37    4.21
  -7   1  -5   44.07    3.45
  -7   1  -5   43.54    3.83
  -7   1  -5   44.22    3.94
   7  -1   5   43.91    3.58
   7  -1   5   46.96    4.96
  -7   1  -6   -0.57    3.33
  -7   1  -6    0.86    3.49
  -7   1  -6    2.31    3.37
   7  -1   6    4.31    4.91
   7  -1   6    3.87    3.15
  -7   0  12    9.99    3.05
  -7   0  12   15.61    5.86
   7   0 -12   16.47    4.54
  -7   0  11  123.69    5.34
  -7   0  11  134.79    7.80
   7   0 -11  118.05    5.97
  -7   0  10    8.41    2.39
  -7   0  10   12.09    4.42
   7   0 -10   11.83    3.24
  -7   0   9   51.82    3.45
  -7   0   9   44.04    4.23
   7   0  -9   53.11    3.83
  -7   0   8   87.06    4.10
  -7   0   8   77.55    4.71
  -7   0   8   80.88    4.60
   7   0  -8   84.78    4.76
  -7   0   7    5.15    2.42
  -7   0   7    3.87    3.16
  -7   0   7    2.65    2.83
   7   0  -7    2.74    2.66
  -7   0   6   58.02    3.45
  -7   0   6   56.81    3.66
  -7   0   6   46.35    3.86
   7   0  -6   47.77    3.65
  -7   0   5  446.03   14.37
  -7   0   5  438.28   14.50
  -7   0   5  442.97   15.00
   7   0  -5  446.52   14.95
  -7   0   4  106.32    4.68
  -7   0   4  107.13    5.29
  -7   0   4  117.00    5.15
   7   0  -4  109.19    5.04
  -7   0   3  242.15    9.02
  -7   0   3  256.19    9.17
   7   0  -3  254.09    9.23
  -7   0   2  122.56    5.63
  -7   0   2  126.37    5.55
   7   0  -2  122.46    5.71
  -7   0   1  268.46    9.61
  -7   0   1  265.07    9.59
   7   0  -1  269.91    9.78
  -7   0   0  448.78   14.40
  -7   0   0  464.76   15.51
  -7   0   0  444.74   14.80
   7   0   0  447.97   15.03
  -7   0  -1  207.76    7.51
  -7   0  -1  237.95    8.67
  -7   0  -1  211.96    8.18
   7   0   1  207.28    8.09
  -7   0  -2  450.71   14.40
  -7   0  -2  457.66   15.29
  -7   0  -2  433.60   14.40
   7   0   2  472.51   15.98
  -7   0  -3  132.60    5.47
  -7   0  -3  142.66    6.26
  -7   0  -3  130.74    5.88
  -7   0  -4    5.13    2.76
  -7   0  -4    1.00    3.18
  -7   0  -4   -0.87    2.66
   7   0   4    0.11    3.62
   7   0   4   -0.50    2.87
  -7   0  -5    7.83    2.89
  -7   0  -5   12.95    3.52
  -7   0  -5    9.28    3.68
   7   0   5   19.69    3.60
   7   0   5   13.79    4.71
  -7  -1  12  411.49   13.50
  -7  -1  12  396.80   15.14
   7   1 -12  390.50   13.79
  -7  -1  11  513.35   16.42
  -7  -1  11  598.75   20.40
   7   1 -11  510.44   17.00
  -7  -1  10   55.24    3.57
  -7  -1  10   44.81    5.25
   7   1 -10   53.89    4.08
  -7  -1   9    9.78    2.31
  -7  -1   9    6.80    3.13
  -7  -1   9    2.68    3.66
   7   1  -9    6.23    2.97
  -7  -1   8   47.78    3.33
  -7  -1   8   39.10    4.39
  -7  -1   8   46.52    3.79
   7   1  -8   54.45    4.13
  -7  -1   7    2.58    2.41
  -7  -1   7   -0.79    3.42
  -7  -1   7    5.97    2.81
   7   1  -7    0.79    2.73
  -7  -1   6   23.18    2.83
  -7  -1   6   35.01    3.44
  -7  -1   6   24.26    3.50
   7   1  -6   24.63    3.16
  -7  -1   5   56.06    3.34
  -7  -1   5   60.05    4.12
  -7  -1   5   46.91    3.79
   7   1  -5   60.68    3.92
  -7  -1   4  105.79    5.20
  -7  -1   4  105.91    5.33
   7   1  -4  101.94    4.88
  -7  -1   3  123.91    5.75
  -7  -1   3  128.51    5.91
   7   1  -3  133.66    5.86
  -7  -1   2   75.39    4.49
  -7  -1   2   72.72    4.36
   7   1  -2   74.24    4.34
  -7  -1   1  215.35    7.60
  -7  -1   1  221.81    8.44
  -7  -1   1  222.61    8.35
   7   1  -1  216.80    8.25
  -7  -1   0    5.57    2.44
  -7  -1   0    5.83    3.07
  -7  -1   0    4.70    2.89
   7   1   0    4.70    2.71
  -7  -1  -1  766.96   23.89
  -7  -1  -1  813.45   26.09
  -7  -1  -1  814.42   25.99
   7   1   1  811.99   25.99
  -7  -1  -2  111.26    4.97
  -7  -1  -2  119.44    5.50
  -7  -1  -2  114.20    5.62
   7   1   2  126.88    6.02
  -7  -1  -3   34.58    3.24
  -7  -1  -3   36.55    3.91
  -7  -1  -3   41.52    3.66
   7   1   3   36.11    3.18
   7   1   3   37.71    4.07
  -7  -1  -4   11.07    2.87
  -7  -1  -4    7.94    3.31
  -7  -1  -4    9.80    3.54
   7   1   4   13.93    4.00
   7   1   4    9.54    3.21
  -7  -1  -5   12.87    3.31
  -7  -1  -5   11.61    4.00
   7   1   5   13.37    4.92
  -7  -2  11  126.04    5.57
  -7  -2  11  132.89    8.22
   7   2 -11  132.45    6.44
  -7  -2  10    0.36    2.79
  -7  -2  10    5.18    5.05
  -7  -2  10    1.11    2.91
   7   2 -10   -3.55    3.03
  -7  -2   9   74.95    3.79
  -7  -2   9   71.26    4.46
  -7  -2   9   70.69    5.47
   7   2  -9   86.20    4.94
  -7  -2   8   -0.10    2.53
  -7  -2   8   -2.08    2.97
  -7  -2   8   -1.10    4.00
   7   2  -8    1.03    2.45
  -7  -2   7    7.81    2.58
  -7  -2   7    8.28    3.66
  -7  -2   7    3.20    3.28
   7   2  -7    5.97    2.84
  -7  -2   6   37.81    3.15
  -7  -2   6   31.83    4.15
  -7  -2   6   33.01    3.49
   7   2  -6   40.81    3.44
  -7  -2   5   10.14    3.02
  -7  -2   5   10.93    3.57
   7   2  -5   10.28    3.03
  -7  -2   4    4.23    3.36
  -7  -2   4    2.95    2.84
   7   2  -4    4.65    2.78
  -7  -2   3  317.86   11.04
  -7  -2   3  304.46   10.90
   7   2  -3  305.75   10.85
  -7  -2   2  397.76   13.04
  -7  -2   2  411.97   14.38
  -7  -2   2  398.41   13.37
   7   2  -2  424.08   14.30
  -7  -2   1   10.49    2.42
  -7  -2   1   11.03    2.92
  -7  -2   1    8.17    3.55
   7   2  -1   11.27    3.20
  -7  -2   0    3.34    2.52
  -7  -2   0    0.73    2.86
  -7  -2   0    2.18    2.99
   7   2   0    3.68    2.68
  -7  -2  -1   35.18    3.15
  -7  -2  -1   26.15    3.33
  -7  -2  -1   28.49    3.91
   7   2   1   34.21    3.54
  -7  -2  -2   83.75    4.15
  -7  -2  -2   70.00    3.97
  -7  -2  -2   78.34    5.00
   7   2   2   78.13    4.78
  -7  -2  -3    8.51    2.76
  -7  -2  -3    5.20    3.89
  -7  -2  -3   12.19    2.78
   7   2   3   13.75    3.96
  -7  -2  -4  117.94    5.42
   7   2   4  122.41    6.05
   7   2   4  127.01    6.28
  -7  -3  10    3.99    3.13
  -7  -3  10    8.07    5.73
  -7  -3  10    6.89    3.44
   7   3 -10    6.13    3.57
  -7  -3   9    0.47    2.81
  -7  -3   9    1.24    2.99
  -7  -3   9    2.24    5.05
   7   3  -9   -1.57    3.20
  -7  -3   8   18.11    2.87
  -7  -3   8   10.07    3.03
  -7  -3   8    6.67    4.84
   7   3  -8   13.45    3.24
  -7  -3   7    7.91    2.81
  -7  -3   7    5.70    3.15
  -7  -3   7    5.42    4.18
   7   3  -7    4.46    2.50
  -7  -3   6   59.92    3.49
   7   3  -6   65.73    4.21
  -7  -3   5   -3.44    3.89
  -7  -3   5   -0.15    3.03
   7   3  -5    1.57    2.81
  -7  -3   4   15.01    2.52
  -7  -3   4    6.23    3.99
  -7  -3   4   11.69    3.28
   7   3  -4   10.59    2.91
  -7  -3   3   11.88    2.83
   7   3  -3   16.50    2.83
  -7  -3   2   41.97    3.36
  -7  -3   2   47.90    3.63
  -7  -3   2   52.77    4.54
   7   3  -2   50.54    3.66
  -7  -3   1    1.65    2.42
  -7  -3   1   -2.76    3.87
  -7  -3   1    0.74    2.52
   7   3  -1    3.78    3.00
  -7  -3   0   68.98    3.60
  -7  -3   0   60.57    4.71
  -7  -3   0   69.77    4.31
   7   3   0   62.33    4.20
  -7  -3  -1   10.27    2.78
  -7  -3  -1    5.71    3.87
  -7  -3  -1    6.01    3.08
   7   3   1   13.88    3.41
  -7  -3  -2   25.83    3.18
  -7  -3  -2   21.97    3.10
  -7  -3  -2   24.81    4.46
   7   3   2   25.94    3.78
  -7  -4   9    0.18    3.07
  -7  -4   9   -0.47    5.57
  -7  -4   9   -1.37    3.33
   7   4  -9   -1.71    3.23
  -7  -4   8  194.52    7.02
  -7  -4   8  180.96    7.30
  -7  -4   8  212.93   10.23
   7   4  -8  183.38    7.28
  -7  -4   7   79.25    4.21
  -7  -4   7   66.17    5.92
  -7  -4   7   72.21    4.60
   7   4  -7   83.62    4.67
  -7  -4   6    3.12    4.73
  -7  -4   6    7.04    3.23
   7   4  -6    8.48    2.70
  -7  -4   5    3.36    2.79
  -7  -4   5    7.76    4.62
  -7  -4   5    5.57    3.07
   7   4  -5    1.65    3.07
  -7  -4   4    5.49    2.71
   7   4  -4   11.17    3.34
  -7  -4   3   24.78    3.03
  -7  -4   3   14.71    4.37
  -7  -4   3   22.76    3.31
   7   4  -3   22.15    3.16
  -7  -4   2    0.57    2.53
  -7  -4   2   -0.84    3.12
  -7  -4   2   -1.68    4.34
   7   4  -2    1.15    3.23
  -7  -4   1   29.62    3.03
  -7  -4   1   37.03    5.12
  -7  -4   1   26.67    3.45
   7   4  -1   28.23    3.55
  -7  -4   0   13.00    3.02
  -7  -4   0   16.16    2.83
  -7  -4   0   11.40    4.52
   7   4   0   19.02    3.37
  -7  -4  -1  188.55    6.88
  -7  -4  -1  160.91    8.10
  -7  -4  -1  184.68    7.49
   7   4   1  203.24    8.31
  -7  -5   7    3.89    3.23
  -7  -5   7    6.04    3.08
  -7  -5   7    6.68    3.87
   7   5  -7    3.91    3.29
  -7  -5   6    6.75    2.97
  -7  -5   6    7.65    3.45
  -7  -5   6    3.05    5.57
   7   5  -6   11.49    3.44
  -7  -5   5   -3.39    2.81
  -7  -5   5   -8.07    5.86
  -7  -5   5    1.39    3.26
   7   5  -5    1.53    2.70
  -7  -5   4    0.34    2.89
  -7  -5   4   -4.44    5.09
  -7  -5   4   -1.81    3.18
   7   5  -4    1.99    3.02
  -7  -5   3   34.48    2.92
  -7  -5   3   31.24    3.49
  -7  -5   3   29.11    5.28
   7   5  -3   31.25    3.75
  -7  -5   2   -7.05    2.79
  -7  -5   2   -2.07    4.78
  -7  -5   2    3.99    2.94
   7   5  -2   -0.34    3.50
  -8  10   4    1.58    3.45
  -8  10   3   66.04    4.70
  -8  10   2  116.71    5.97
  -8  10   1  415.36   14.24
  -8  10   0   19.24    5.44
  -8   9   6   21.74    3.23
  -8   9   5    7.91    3.13
  -8   9   4   43.51    3.49
  -8   9   3  100.38    4.89
  -8   9   2  135.76    5.89
  -8   9   1    3.42    3.55
  -8   9   0   44.93    4.65
  -8   9  -1  156.65    7.17
  -8   8   8   53.19    3.75
  -8   8   7  190.17    6.83
  -8   8   6   37.02    3.16
  -8   8   5   34.93    3.47
  -8   8   4  121.17    5.18
  -8   8   3   -1.07    2.78
  -8   8   2  207.76    7.51
  -8   8   1    7.38    3.21
  -8   8   0    6.25    3.34
  -8   8  -1  184.35    7.39
  -8   8  -2    8.62    3.94
  -8   8  -2    1.89    4.23
  -8   8  -3  133.75    6.68
  -8   8  -3  147.01    8.35
  -8   7   9  254.58    8.72
  -8   7   8   -1.63    2.63
  -8   7   7    5.47    2.60
  -8   7   6    3.42    2.62
  -8   7   5   45.09    3.18
  -8   7   4    3.24    2.49
  -8   7   3    6.57    2.60
  -8   7   2    8.25    2.79
  -8   7   1   29.72    3.08
  -8   7   0   27.75    3.24
  -8   7  -1   13.03    3.28
  -8   7  -2   80.88    4.88
  -8   7  -2   77.89    4.91
  -8   7  -2   76.87    4.55
  -8   7  -2   90.29    5.59
  -8   7  -3   94.65    5.52
  -8   7  -3   80.60    5.89
  -8   7  -3   92.58    5.63
  -8   7  -3   92.66    6.41
  -8   7  -4   11.07    4.68
  -8   7  -4   11.46    5.76
  -8   7  -4   14.43    5.70
  -8   7  -4    6.94    6.41
   8  -7   4   12.16    4.91
  -8   6  10    1.47    2.28
   8  -6 -10    0.02    4.42
   8  -6 -10    1.49    3.68
  -8   6   9   73.18    3.75
  -8   6   8    4.70    2.39
  -8   6   7   47.27    3.08
  -8   6   6  177.57    6.59
  -8   6   5   20.24    2.63
  -8   6   4   85.36    4.04
  -8   6   3   33.69    2.91
  -8   6   2  255.87    8.83
  -8   6   1   94.60    4.33
  -8   6   0   35.18    3.34
  -8   6  -1   43.67    3.60
  -8   6  -1   35.30    3.62
  -8   6  -1   44.07    3.75
  -8   6  -2    6.94    3.37
  -8   6  -2    3.03    3.23
  -8   6  -2    8.64    4.15
  -8   6  -2    7.04    3.57
  -8   6  -3   10.78    3.79
  -8   6  -3   14.85    4.15
  -8   6  -3    6.89    4.23
  -8   6  -3   17.87    3.91
   8  -6   3   11.20    3.49
  -8   6  -4   12.32    4.75
  -8   6  -4    8.23    4.52
  -8   6  -4   13.04    5.04
  -8   6  -4    8.36    4.46
   8  -6   4   13.38    4.62
  -8   5  10    1.32    2.73
  -8   5  10    6.97    5.34
  -8   5  10   -3.15    4.10
   8  -5 -10   -6.75    5.10
   8  -5 -10   -0.08    5.33
  -8   5   9   29.40    2.97
   8  -5  -9   20.95    4.34
   8  -5  -9   19.73    4.23
  -8   5   8   57.82    3.50
   8  -5  -8   44.96    3.96
   8  -5  -8   45.62    3.81
  -8   5   7  188.71    6.91
   8  -5  -7  185.64    6.89
   8  -5  -7  198.88    7.25
  -8   5   6   12.38    2.52
   8  -5  -6   10.85    2.26
   8  -5  -6    7.62    2.07
  -8   5   5   37.60    2.87
  -8   5   4   22.75    2.65
   8  -5  -4   24.55    2.20
  -8   5   3   -1.44    2.45
  -8   5   3    2.50    1.79
  -8   5   3    0.13    1.87
   8  -5  -3    0.81    1.97
  -8   5   2   68.38    3.83
   8  -5  -2   58.15    3.33
  -8   5   1    2.13    2.66
  -8   5   1    1.61    2.42
  -8   5   1   -0.03    2.60
   8  -5  -1    0.86    2.60
  -8   5   0  142.41    5.60
  -8   5   0  147.85    6.30
  -8   5   0  138.96    5.71
   8  -5   0  135.38    5.84
  -8   5  -1   43.39    3.45
  -8   5  -1   45.39    4.13
  -8   5  -1   44.05    3.47
   8  -5   1   54.89    4.18
  -8   5  -2   26.52    3.55
  -8   5  -2   24.13    3.58
  -8   5  -2   20.76    3.23
  -8   5  -2   21.62    4.16
  -8   5  -3   22.75    3.79
  -8   5  -3   24.28    3.89
  -8   5  -3   23.36    4.29
  -8   5  -3   32.24    4.08
   8  -5   3   25.22    3.60
  -8   5  -4   88.90    5.39
  -8   5  -4   93.68    5.73
   8  -5   4   90.85    5.50
  -8   4  11    3.34    2.83
  -8   4  11    6.23    4.65
  -8   4  11   -2.00    6.63
   8  -4 -11    0.86    5.67
   8  -4 -11    8.38    7.41
  -8   4  10   72.39    3.81
  -8   4  10   64.41    5.86
  -8   4  10   61.38    5.26
   8  -4 -10   62.70    5.83
   8  -4 -10   79.18    6.54
  -8   4   9   -0.26    2.24
  -8   4   9   -4.13    3.97
  -8   4   9   -0.57    4.21
   8  -4  -9    0.82    4.05
   8  -4  -9   -1.07    4.37
  -8   4   8   -3.41    2.50
  -8   4   8   -1.99    3.47
  -8   4   8    3.23    3.84
   8  -4  -8   -2.37    3.65
  -8   4   7   -0.39    2.45
  -8   4   7    0.82    2.81
  -8   4   7   -1.44    2.92
   8  -4  -7    2.89    3.03
  -8   4   6   58.68    3.34
   8  -4  -6   56.15    3.76
  -8   4   5  519.16   16.48
  -8   4   5  493.98   16.09
  -8   4   5  485.58   15.77
   8  -4  -5  479.13   15.58
  -8   4   4   34.59    2.86
  -8   4   4   32.67    3.03
  -8   4   4   32.93    2.79
   8  -4  -4   35.72    3.13
  -8   4   3   23.71    2.84
  -8   4   3   21.36    2.99
  -8   4   3   24.78    2.73
   8  -4  -3   24.70    3.03
  -8   4   2  210.67    7.62
  -8   4   2  219.55    8.20
  -8   4   2  214.06    7.78
   8  -4  -2  206.31    7.70
  -8   4   1  155.84    6.05
  -8   4   1  150.86    6.01
  -8   4   1  142.62    6.20
   8  -4  -1  158.04    6.41
  -8   4   0   33.80    3.24
  -8   4   0   28.23    3.87
  -8   4   0   30.91    3.33
   8  -4   0   26.77    3.39
  -8   4  -1   11.99    2.91
  -8   4  -1   12.09    2.92
  -8   4  -1   13.45    3.58
  -8   4  -1   12.33    2.86
   8  -4   1    8.04    3.18
  -8   4  -2   25.20    3.31
  -8   4  -2   21.78    3.18
  -8   4  -2   24.31    4.25
  -8   4  -2   16.93    3.29
   8  -4   2   21.65    3.84
  -8   4  -3    6.47    3.13
  -8   4  -3    4.47    3.39
  -8   4  -3    3.02    3.60
  -8   4  -3    2.71    3.86
   8  -4   3    0.77    3.28
   8  -4   3    4.37    4.26
  -8   4  -4   16.66    3.91
  -8   4  -4   19.92    4.12
  -8   4  -4   15.55    4.08
  -8   4  -4   11.62    4.99
   8  -4   4   22.41    5.21
   8  -4   4   13.90    3.87
  -8   3  11    9.38    2.60
  -8   3  11    7.26    6.34
   8  -3 -11   10.32    5.02
   8  -3 -11   14.04    6.34
  -8   3  10   10.98    2.81
  -8   3  10   16.47    4.63
  -8   3  10   14.95    5.33
   8  -3 -10   10.72    4.73
  -8   3   9  125.92    5.21
   8  -3  -9  129.34    6.51
  -8   3   8   13.61    2.63
  -8   3   8   11.88    3.91
  -8   3   8   14.35    3.62
   8  -3  -8   13.24    3.84
  -8   3   7  352.24   11.61
  -8   3   7  354.18   12.32
  -8   3   7  378.72   13.08
   8  -3  -7  354.50   12.20
  -8   3   6    6.60    2.74
  -8   3   6   12.09    3.10
  -8   3   6   14.56    3.44
   8  -3  -6    7.01    3.07
  -8   3   5   86.30    4.00
  -8   3   5   84.44    4.89
  -8   3   5   84.77    4.62
   8  -3  -5   91.31    4.76
  -8   3   4   23.67    2.89
  -8   3   4   28.78    3.42
  -8   3   4   30.77    3.37
   8  -3  -4   24.94    3.05
  -8   3   3    3.21    2.50
  -8   3   3   -3.99    3.13
  -8   3   3    1.07    2.78
   8  -3  -3   -1.44    2.55
  -8   3   2   19.40    2.79
  -8   3   2   25.49    3.15
  -8   3   2   26.18    3.55
   8  -3  -2   17.68    3.13
  -8   3   1   10.01    2.84
  -8   3   1    7.99    3.50
  -8   3   1    8.41    2.71
   8  -3  -1    7.76    2.99
  -8   3   0   28.98    3.24
  -8   3   0   36.39    3.49
  -8   3   0   26.02    3.71
   8  -3   0   37.45    3.86
  -8   3  -1   96.52    4.65
  -8   3  -1  107.42    4.89
  -8   3  -1  102.59    5.39
  -8   3  -1  105.24    5.29
   8  -3   1  112.86    5.75
  -8   3  -2    0.03    2.92
  -8   3  -2    7.68    3.07
  -8   3  -2    7.67    3.94
   8  -3   2    8.81    3.71
  -8   3  -3   -0.45    3.00
  -8   3  -3    1.87    3.08
  -8   3  -3    0.81    3.68
   8  -3   3    6.75    4.33
   8  -3   3   -0.60    2.94
  -8   3  -4  287.67   10.20
  -8   3  -4  329.64   12.09
  -8   3  -4  291.38   11.22
  -8   2  11   16.19    3.13
  -8   2  11   14.90    4.37
  -8   2  11   17.68    7.07
   8  -2 -11    9.14    4.71
  -8   2  10   21.92    2.97
  -8   2  10   22.99    5.36
  -8   2  10   18.55    4.25
   8  -2 -10   20.34    4.71
  -8   2   9  178.06    6.59
   8  -2  -9  188.07    7.97
  -8   2   8   93.05    4.34
  -8   2   8   90.95    4.94
  -8   2   8   94.28    5.83
   8  -2  -8   89.88    5.20
  -8   2   7   63.73    3.65
  -8   2   7   59.20    4.28
  -8   2   7   52.50    4.34
   8  -2  -7   68.29    4.62
  -8   2   6  177.41    6.44
  -8   2   6  201.95    8.12
  -8   2   6  188.39    7.46
   8  -2  -6  185.81    7.36
  -8   2   5  116.89    5.02
  -8   2   5  110.37    5.33
  -8   2   5  109.51    5.39
   8  -2  -5  109.50    5.33
  -8   2   4  211.47    7.62
  -8   2   4  224.07    8.44
  -8   2   4  222.13    8.33
   8  -2  -4  233.43    8.70
  -8   2   3  394.70   12.95
  -8   2   3  403.58   13.62
  -8   2   3  423.59   14.34
   8  -2  -3  394.21   13.30
  -8   2   2   36.60    3.23
  -8   2   2   39.91    4.21
  -8   2   2   35.48    3.49
   8  -2  -2   36.39    3.39
  -8   2   1   89.25    4.36
  -8   2   1   89.17    4.68
  -8   2   1   90.84    5.15
   8  -2  -1   91.16    4.88
  -8   2   0   28.25    3.16
  -8   2   0   20.71    3.12
  -8   2   0   16.32    3.83
   8  -2   0   24.10    3.66
  -8   2  -1  183.22    6.83
  -8   2  -1  173.21    7.30
  -8   2  -1  187.58    7.51
   8  -2   1  198.08    8.12
  -8   2  -2   40.33    3.62
  -8   2  -2   36.32    4.47
  -8   2  -2   48.20    3.89
   8  -2   2   35.98    4.37
  -8   2  -3    4.46    3.31
  -8   2  -3    1.36    3.96
  -8   2  -3    3.75    3.33
   8  -2   3    2.95    4.29
   8  -2   3    2.73    2.66
  -8   2  -4    7.78    3.55
  -8   2  -4    4.13    3.73
  -8   2  -4    5.65    4.44
   8  -2   4    6.10    5.75
   8  -2   4    0.71    3.36
  -8   1  11   93.60    4.68
  -8   1  11   93.69    8.85
  -8   1  11   82.78    5.78
   8  -1 -11   91.43    6.10
  -8   1  10   23.33    3.00
  -8   1  10   25.86    3.89
  -8   1  10   23.92    5.96
   8  -1 -10   24.42    4.18
  -8   1   9   18.08    2.86
  -8   1   9   14.59    5.54
  -8   1   9   13.03    3.23
   8  -1  -9   14.11    3.73
  -8   1   8   89.13    4.28
  -8   1   8   84.07    5.00
  -8   1   8   82.41    5.78
   8  -1  -8   80.23    4.76
  -8   1   7   81.02    4.05
   8  -1  -7   82.41    4.76
  -8   1   6  251.67    8.68
  -8   1   6  263.94   10.04
  -8   1   6  240.05    8.88
   8  -1  -6  229.23    8.68
  -8   1   5   16.03    2.62
  -8   1   5   21.92    3.49
  -8   1   5   20.71    3.54
   8  -1  -5   19.15    3.24
  -8   1   4  334.81   11.25
  -8   1   4  325.77   11.51
  -8   1   4  323.83   11.20
   8  -1  -4  336.91   11.77
  -8   1   3  381.78   12.62
  -8   1   3  383.56   13.33
  -8   1   3  371.29   12.62
   8  -1  -3  403.58   13.77
  -8   1   2  796.01   25.76
  -8   1   2  725.95   23.33
   8  -1  -2  766.96   24.60
  -8   1   1   12.46    3.75
  -8   1   1    7.73    3.03
   8  -1  -1    9.96    3.00
  -8   1   0  263.29    8.99
  -8   1   0  271.04   10.33
  -8   1   0  271.04    9.70
   8  -1   0  289.28   10.54
  -8   1  -1   18.52    2.94
  -8   1  -1   18.69    3.28
  -8   1  -1   13.27    3.89
   8  -1   1   17.50    3.79
  -8   1  -2    5.54    3.05
  -8   1  -2    1.58    3.39
  -8   1  -2    0.87    3.92
   8  -1   2    3.91    3.54
  -8   1  -3   37.10    3.54
  -8   1  -3   40.75    4.83
  -8   1  -3   40.15    4.29
   8  -1   3   40.71    5.52
  -8   0  10   44.91    3.62
  -8   0  10   41.68    4.07
  -8   0  10   43.75    7.05
   8   0 -10   42.60    4.65
  -8   0   9   11.67    2.94
  -8   0   9    8.67    5.38
  -8   0   9   12.91    3.37
   8   0  -9   19.55    4.13
  -8   0   8    3.26    2.29
  -8   0   8   -0.69    4.83
  -8   0   8    3.02    3.31
   8   0  -8    2.71    3.29
  -8   0   7   97.18    4.28
  -8   0   7  109.18    6.34
  -8   0   7   98.38    5.28
   8   0  -7   93.19    5.17
  -8   0   6    0.97    2.68
  -8   0   6    3.16    4.04
  -8   0   6   -2.34    2.94
   8   0  -6   -0.63    2.95
  -8   0   5  717.07   22.41
  -8   0   5  711.42   22.91
  -8   0   5  782.78   25.23
   8   0  -5  752.59   24.26
  -8   0   4  195.82    7.07
  -8   0   4  188.07    7.55
  -8   0   4  189.36    7.89
   8   0  -4  197.91    7.72
  -8   0   3  477.67   16.39
  -8   0   3  440.22   14.77
   8   0  -3  441.19   14.85
  -8   0   2  113.29    6.04
  -8   0   2  107.51    5.33
   8   0  -2  115.76    5.50
  -8   0   1  163.37    6.25
  -8   0   1  144.46    6.68
  -8   0   1  157.78    6.60
   8   0  -1  173.05    7.02
  -8   0   0    3.73    2.74
  -8   0   0   -2.24    3.71
  -8   0   0    0.79    2.84
   8   0   0    2.71    3.54
  -8   0  -1   15.69    2.99
  -8   0  -1   13.29    3.23
  -8   0  -1   15.92    3.78
   8   0   1   16.92    4.05
  -8   0  -2   43.47    3.65
  -8   0  -2   40.87    3.94
  -8   0  -2   41.05    4.89
   8   0   2   46.44    4.68
  -8   0  -3    2.49    4.23
   8   0   3   -2.60    5.36
  -8  -1  10   -3.49    3.29
  -8  -1  10    3.65    3.76
  -8  -1  10   -0.40    7.18
   8   1 -10    0.90    4.10
  -8  -1   9    2.97    2.83
  -8  -1   9    7.52    3.52
  -8  -1   9    2.39    5.73
   8   1  -9    4.86    3.70
  -8  -1   8    2.00    2.31
  -8  -1   8    4.47    5.15
  -8  -1   8    0.31    3.29
   8   1  -8    3.66    3.29
  -8  -1   7  320.92   10.64
   8   1  -7  324.64   11.54
  -8  -1   6   26.96    3.20
  -8  -1   6   22.02    3.45
  -8  -1   6   22.89    4.79
   8   1  -6   21.21    3.47
  -8  -1   5  430.70   13.93
  -8  -1   5  436.02   14.79
  -8  -1   5  474.61   16.29
   8   1  -5  461.37   15.64
  -8  -1   4   20.81    3.49
  -8  -1   4   21.81    4.10
   8   1  -4   20.57    3.55
  -8  -1   3  476.22   16.37
  -8  -1   3  451.84   15.14
   8   1  -3  453.46   15.26
  -8  -1   2  180.80    6.97
  -8  -1   2  169.50    6.88
  -8  -1   2  168.37    7.67
   8   1  -2  170.15    6.89
  -8  -1   1   -0.03    2.55
  -8  -1   1    7.36    4.00
  -8  -1   1   -0.97    2.94
   8   1  -1   -1.70    2.95
  -8  -1   0   28.49    2.78
  -8  -1   0   24.55    4.34
  -8  -1   0   17.87    2.99
   8   1   0   19.52    3.89
  -8  -1  -1    3.62    2.84
  -8  -1  -1    1.37    3.05
  -8  -1  -1    1.86    3.84
   8   1   1   -0.27    3.83
  -8  -1  -2   14.30    3.97
  -8  -2   9    0.55    4.05
   8   2  -9    0.29    3.91
  -8  -2   8    1.02    2.83
  -8  -2   8    3.26    3.49
  -8  -2   8   -4.37    5.81
   8   2  -8   -2.24    3.42
  -8  -2   7  213.09    7.59
  -8  -2   7  205.18    9.44
  -8  -2   7  200.66    7.83
   8   2  -7  207.28    8.09
  -8  -2   6    0.89    2.71
  -8  -2   6    0.50    4.89
  -8  -2   6   -0.60    2.92
   8   2  -6    2.07    3.20
  -8  -2   5  179.19    6.76
  -8  -2   5  175.15    7.09
  -8  -2   5  171.60    8.02
   8   2  -5  190.00    7.52
  -8  -2   4   -2.23    2.86
  -8  -2   4    7.70    4.52
[truncated: 13,905 more chars]
