# Supplementary material for: Crystal structure and Hirshfeld surface analysis of 4-azido-2-(3,5-di­methyl­phen­yl)-5-(4-nitro­phen­yl)-2H-1,2,3-triazole
Source: Acta Crystallogr E Crystallogr Commun. 2023 Sep 14;79(Pt 10):905–9. doi: 10.1107/S2056989023007855 (PMC10561200; doi:10.1107/S2056989023007855)
Supplement: Supplementary file 2 [file e-79-00905-Isup2.hkl]

data_I                                                                          
_shelx_title ' GTS176 in P-1'                                                   
_shelx_refln_list_code          4                                               
_shelx_F_calc_maximum       52.83                                               
_exptl_crystal_F_000       348.00                                               
_reflns_d_resolution_high  0.7697                                               
                                                                                
loop_                                                                           
 _space_group_symop_operation_xyz                                               
 'x, y, z'                                                                      
 '-x, -y, -z'                                                                   
                                                                                
_cell_length_a     7.4400                                                       
_cell_length_b     9.9200                                                       
_cell_length_c    11.5200                                                       
_cell_angle_alpha  93.071                                                       
_cell_angle_beta  105.349                                                       
_cell_angle_gamma 108.879                                                       
                                                                                
_shelx_F_squared_multiplier     1.000                                           
                                                                                
loop_                                                                           
 _refln_index_h                                                                 
 _refln_index_k                                                                 
 _refln_index_l                                                                 
 _refln_F_squared_calc                                                          
 _refln_F_squared_meas                                                          
 _refln_F_squared_sigma                                                         
 _refln_observed_status                                                         
   2   0   0         13.54          8.13         0.39 o                         
   3   0   0        917.59        908.40        13.90 o                         
   4   0   0        107.66        109.85         1.83 o                         
   5   0   0         41.37         41.64         0.97 o                         
   6   0   0         40.07         39.67         1.13 o                         
   7   0   0        125.91        126.65         2.09 o                         
   8   0   0          0.01          0.40         0.44 o                         
  -8   1   0         72.22         76.49         1.38 o                         
  -7   1   0          7.85          7.56         0.41 o                         
  -6   1   0          1.33          1.63         0.39 o                         
  -5   1   0          8.62          8.74         0.37 o                         
  -4   1   0          7.29          7.54         0.31 o                         
  -3   1   0        633.90        646.21         9.90 o                         
  -2   1   0        292.04        250.64         5.49 o                         
   1   1   0       1177.82       1263.95        38.50 o                         
   2   1   0        332.40        258.06         5.15 o                         
   3   1   0          1.93          3.62         0.29 o                         
   4   1   0        244.52        247.93         5.31 o                         
   5   1   0          2.20          1.90         0.30 o                         
   6   1   0          8.76         12.09         0.45 o                         
   7   1   0          1.42          1.45         0.38 o                         
   8   1   0          8.26          6.69         0.63 o                         
  -9   2   0          0.10         -0.03         0.49 o                         
  -8   2   0          5.70          6.60         0.62 o                         
  -7   2   0          0.11          0.09         0.41 o                         
  -6   2   0        152.66        146.36         4.13 o                         
  -5   2   0        117.39        114.58         1.88 o                         
  -4   2   0        112.38        120.88         1.95 o                         
  -3   2   0         42.29         44.57         0.77 o                         
  -2   2   0         34.18         23.01         0.45 o                         
  -1   2   0         50.58         53.12         0.84 o                         
   2   2   0        308.60        266.66         3.72 o                         
   3   2   0         59.66         63.61         1.02 o                         
   4   2   0        241.27        245.13         3.88 o                         
   5   2   0          0.06          0.09         0.32 o                         
   6   2   0          0.71          0.84         0.35 o                         
   7   2   0          0.51          0.71         0.38 o                         
   8   2   0         17.86         15.05         1.02 o                         
  -9   3   0          1.38          2.38         0.50 o                         
  -8   3   0          7.70          9.15         0.76 o                         
  -7   3   0        159.29        165.69         2.66 o                         
  -6   3   0        104.18        100.15         2.41 o                         
  -5   3   0        143.46        129.71         1.85 o                         
  -4   3   0         22.53         16.85         0.34 o                         
  -3   3   0          0.33          2.00         0.13 o                         
  -2   3   0         23.29         16.58         0.27 o                         
   1   3   0         72.69         77.52         1.50 o                         
   2   3   0        172.52        150.88         2.79 o                         
   3   3   0         32.87         26.79         0.62 o                         
   4   3   0        202.39        191.04         3.06 o                         
   5   3   0         57.49         60.53         1.12 o                         
   6   3   0          0.22         -0.03         0.36 o                         
   7   3   0         22.94         18.51         0.64 o                         
  -9   4   0          0.43         -0.19         0.48 o                         
  -8   4   0          9.28          8.50         0.48 o                         
  -7   4   0          3.12          2.33         0.32 o                         
  -6   4   0        176.27        180.43         2.85 o                         
  -5   4   0        160.27        146.89         2.07 o                         
  -4   4   0        168.27        166.88         2.60 o                         
  -3   4   0        147.81        184.31         4.06 o                         
  -2   4   0        126.35        135.81         2.11 o                         
  -1   4   0         82.54         79.89         1.16 o                         
   0   4   0         74.24         72.84         1.09 o                         
   1   4   0         52.31         43.55         0.82 o                         
   2   4   0        113.76        108.48         1.82 o                         
   3   4   0        163.56        170.14         2.75 o                         
   4   4   0        173.85        189.79         3.05 o                         
   5   4   0          5.42          5.68         0.41 o                         
   6   4   0         12.05         10.87         0.48 o                         
   7   4   0          6.09          4.38         0.46 o                         
  -9   5   0         13.56         14.28         0.71 o                         
  -8   5   0         34.11         39.49         0.82 o                         
  -7   5   0          1.73          0.52         0.29 o                         
  -6   5   0          0.07          0.28         0.27 o                         
  -5   5   0        588.82        587.56        10.46 o                         
  -4   5   0         29.24         34.33         1.25 o                         
  -3   5   0          0.08          0.58         0.24 o                         
  -2   5   0        502.95        491.70         6.71 o                         
  -1   5   0        150.28        117.45         1.67 o                         
   0   5   0        190.36        150.96         2.15 o                         
   1   5   0        296.02        292.48         4.57 o                         
   2   5   0          5.07          5.50         0.34 o                         
   3   5   0         20.86         27.57         0.67 o                         
   4   5   0          0.07          0.14         0.36 o                         
   5   5   0          0.07          0.15         0.37 o                         
   6   5   0          3.77          3.05         0.42 o                         
  -9   6   0         20.68         21.32         0.84 o                         
  -8   6   0         10.10          9.84         0.93 o                         
  -7   6   0         11.93         12.43         0.85 o                         
  -6   6   0         14.83         14.14         0.79 o                         
  -5   6   0        994.13        998.41        30.07 o                         
  -4   6   0        145.69        160.56         4.97 o                         
  -3   6   0         13.10         12.44         0.22 o                         
  -2   6   0       1313.35       1387.36        18.83 o                         
  -1   6   0        202.81        202.72         2.84 o                         
   0   6   0          4.77          7.12         0.28 o                         
   1   6   0         48.36         50.15         0.95 o                         
   2   6   0         80.15         75.85         1.34 o                         
   3   6   0         77.61         78.16         1.39 o                         
   4   6   0          0.36         -0.08         0.33 o                         
   5   6   0          1.17          0.61         0.38 o                         
   6   6   0          0.23          0.20         0.46 o                         
  -9   7   0         57.22         62.34         2.41 o                         
  -8   7   0          3.89          7.76         0.91 o                         
  -7   7   0          4.11          3.45         0.64 o                         
  -6   7   0          0.51          0.70         0.51 o                         
  -5   7   0         31.55         34.20         1.31 o                         
  -4   7   0        275.39        257.99         5.59 o                         
  -3   7   0          2.30          2.40         0.17 o                         
  -2   7   0         68.29         65.56         0.99 o                         
  -1   7   0        431.51        438.65         6.03 o                         
   0   7   0          3.01          3.24         0.27 o                         
   1   7   0        316.71        345.25         6.51 o                         
   2   7   0        135.10        149.05         2.44 o                         
   3   7   0          4.79          4.86         0.48 o                         
   4   7   0         32.01         30.68         0.73 o                         
   5   7   0         63.51         61.03         1.15 o                         
  -8   8   0          0.90          1.75         0.93 o                         
  -7   8   0         40.36         41.36         1.59 o                         
  -6   8   0          0.11          0.30         0.60 o                         
  -5   8   0         43.95         52.35         1.80 o                         
  -4   8   0         78.05         72.68         1.70 o                         
  -3   8   0          0.82          0.68         0.19 o                         
  -2   8   0          8.54          8.37         0.32 o                         
  -1   8   0         89.52         85.05         1.48 o                         
   0   8   0          1.64          2.84         0.41 o                         
   1   8   0         89.80         99.42         1.71 o                         
   2   8   0         35.91         39.68         1.38 o                         
   3   8   0          0.00          0.83         0.37 o                         
   4   8   0          0.89          0.39         0.41 o                         
  -8   9   0         11.05         12.57         1.30 o                         
  -7   9   0          5.78          4.17         0.82 o                         
  -6   9   0          1.74          2.26         0.67 o                         
  -5   9   0        152.56        156.80         4.90 o                         
  -4   9   0         45.85         45.62         1.15 o                         
  -3   9   0          0.77          0.99         0.24 o                         
  -2   9   0          1.28          1.23         0.28 o                         
  -1   9   0         31.21         31.35         0.61 o                         
   0   9   0          1.29          0.79         0.43 o                         
   1   9   0         20.47         23.79         0.63 o                         
   2   9   0          4.42          5.39         0.43 o                         
   3   9   0         17.72         17.96         0.63 o                         
  -8  10   0          7.00          5.38         1.52 o                         
  -7  10   0         17.68         15.56         1.22 o                         
  -6  10   0         11.94          6.01         0.85 o                         
  -5  10   0         72.54         58.94         2.07 o                         
  -4  10   0         11.49         11.16         0.56 o                         
  -3  10   0          0.73          1.26         0.29 o                         
  -2  10   0         28.09         30.55         0.62 o                         
  -1  10   0         13.75         14.65         0.51 o                         
   0  10   0         16.29         17.73         0.73 o                         
   1  10   0         13.09         11.35         0.56 o                         
   2  10   0          0.34          0.61         0.44 o                         
  -6  11   0          2.92         -0.99         0.99 o                         
  -5  11   0          1.96          0.24         0.86 o                         
  -4  11   0        139.40        125.22         7.41 o                         
  -3  11   0          0.37          0.35         0.34 o                         
  -2  11   0         10.57          9.05         0.58 o                         
  -1  11   0         17.03         16.27         0.66 o                         
   0  11   0          0.92          1.15         0.44 o                         
   1  11   0          2.71          1.39         0.48 o                         
  -6  12   0          2.46         -1.49         1.49 o                         
  -4  12   0         10.58          6.52         2.89 o                         
  -3  12   0         59.03         50.97         1.64 o                         
  -2  12   0          1.21          0.23         0.52 o                         
  -1  12   0          9.17          7.60         0.59 o                         
   0  12   0          5.07          3.40         0.69 o                         
   0 -12   1         37.23         34.27         0.90 o                         
   1 -12   1          3.59          2.81         0.53 o                         
   2 -12   1          0.06          0.08         0.52 o                         
   3 -12   1         14.22         12.62         1.57 o                         
   4 -12   1          1.12          1.12         0.50 o                         
   5 -12   1         13.87          6.59         1.20 o                         
  -1 -11   1          0.72          0.33         0.48 o                         
   0 -11   1          0.45          0.32         0.44 o                         
   1 -11   1          0.17          0.18         0.44 o                         
   2 -11   1         17.35         17.50         0.58 o                         
   3 -11   1         13.51         12.73         0.45 o                         
   4 -11   1         28.02         27.55         0.67 o                         
   5 -11   1          0.37          0.98         0.88 o                         
   6 -11   1          4.73          0.57         1.02 o                         
  -3 -10   1          2.76          3.16         0.55 o                         
  -2 -10   1         12.55         10.01         0.52 o                         
  -1 -10   1         28.48         29.39         0.73 o                         
   0 -10   1          7.93          7.86         0.61 o                         
   1 -10   1         23.37         24.59         0.62 o                         
   2 -10   1         44.81         53.94         1.67 o                         
   3 -10   1         13.10         11.83         0.37 o                         
   4 -10   1         13.66         10.80         0.28 o                         
   7 -10   1          3.36          0.29         1.04 o                         
  -4  -9   1         22.53         16.88         1.18 o                         
  -3  -9   1         43.69         43.37         0.91 o                         
  -2  -9   1         60.39         66.90         1.23 o                         
  -1  -9   1         13.31         12.60         0.48 o                         
   0  -9   1         51.33         56.66         1.19 o                         
   1  -9   1          1.52          0.81         0.33 o                         
   2  -9   1          0.00         -0.05         0.26 o                         
   3  -9   1          3.52          3.62         0.25 o                         
   4  -9   1        129.12        120.44         1.59 o                         
   5  -9   1          4.52          3.12         0.55 o                         
   6  -9   1          4.74          4.68         0.71 o                         
   7  -9   1          1.43          3.32         0.86 o                         
   8  -9   1         28.99         43.85         2.01 o                         
  -4  -8   1          1.03          0.72         0.41 o                         
  -3  -8   1         26.83         28.90         0.70 o                         
  -2  -8   1         23.10         24.80         0.68 o                         
  -1  -8   1          0.06         -0.13         0.35 o                         
   0  -8   1         47.47         52.48         0.99 o                         
   1  -8   1          9.97         14.51         0.40 o                         
   2  -8   1          9.30         11.08         0.34 o                         
   3  -8   1          1.38          1.61         0.21 o                         
   4  -8   1        130.63        135.18         2.19 o                         
   5  -8   1        189.75        196.70         6.05 o                         
   6  -8   1        119.99        129.31         4.08 o                         
   7  -8   1         41.15         59.75         2.15 o                         
   8  -8   1         49.13         51.62         2.07 o                         
  -5  -7   1          1.10          1.53         0.42 o                         
  -4  -7   1          0.47          0.35         0.39 o                         
  -3  -7   1         42.42         48.00         0.94 o                         
  -2  -7   1          1.12          1.03         0.34 o                         
  -1  -7   1          4.70          6.44         0.74 o                         
   0  -7   1         13.33         16.12         0.47 o                         
   1  -7   1        180.91        179.17         2.53 o                         
   2  -7   1         32.49         29.46         0.51 o                         
   3  -7   1          9.80         10.14         0.29 o                         
   4  -7   1        118.40        121.51         1.92 o                         
   5  -7   1        211.93        211.38         6.50 o                         
   6  -7   1          6.13          7.29         0.64 o                         
   7  -7   1          1.60          1.20         0.65 o                         
   8  -7   1          2.38          3.64         0.92 o                         
  -6  -6   1          9.12          6.85         0.48 o                         
  -5  -6   1         14.50         16.37         0.59 o                         
  -4  -6   1         38.44         38.99         0.83 o                         
  -3  -6   1         57.69         65.06         1.20 o                         
  -2  -6   1          3.63          4.05         0.39 o                         
  -1  -6   1          7.75          8.64         0.37 o                         
   0  -6   1         49.02         49.52         0.91 o                         
   1  -6   1         29.02         27.05         0.49 o                         
   2  -6   1        890.67        878.34        13.33 o                         
   3  -6   1        290.60        333.51         4.58 o                         
   4  -6   1          0.09          0.19         0.14 o                         
   5  -6   1         62.87         62.11         1.19 o                         
   6  -6   1        512.76        530.94         9.43 o                         
   7  -6   1         66.82         66.11         1.31 o                         
   8  -6   1          8.04         11.57         0.73 o                         
   9  -6   1         30.43         25.71         1.10 o                         
  -6  -5   1          0.09          0.43         0.42 o                         
  -5  -5   1         57.63         62.56         1.77 o                         
  -4  -5   1          5.04          6.10         0.50 o                         
  -3  -5   1          5.62          6.72         0.40 o                         
  -2  -5   1        127.39        111.82         1.87 o                         
  -1  -5   1         40.45         43.30         0.84 o                         
   0  -5   1        158.02        158.78         2.25 o                         
   1  -5   1         51.03         51.57         1.27 o                         
   2  -5   1        776.36        745.87        11.32 o                         
   3  -5   1         41.05         41.52         0.70 o                         
   4  -5   1        365.04        346.98         5.33 o                         
   5  -5   1        118.34        110.66         1.77 o                         
   6  -5   1        926.01        969.30        14.80 o                         
   7  -5   1          9.34         10.97         0.60 o                         
   8  -5   1         10.64         13.08         0.63 o                         
   9  -5   1         28.40         29.68         1.03 o                         
  -7  -4   1          9.23          8.31         0.50 o                         
  -6  -4   1         14.57         16.07         0.53 o                         
  -5  -4   1          0.18          0.11         0.34 o                         
  -4  -4   1          0.16          0.55         0.32 o                         
  -3  -4   1          6.03          5.18         0.35 o                         
  -2  -4   1          0.21          1.17         0.29 o                         
  -1  -4   1        402.53        381.92         5.90 o                         
   0  -4   1         27.79         20.18         0.57 o                         
   1  -4   1        784.22        740.37        11.24 o                         
   2  -4   1         45.59         49.93         0.84 o                         
   3  -4   1          8.76          7.34         0.30 o                         
   4  -4   1          2.37          2.06         0.19 o                         
   5  -4   1          2.74          3.22         0.22 o                         
   6  -4   1        188.22        189.18         2.67 o                         
   7  -4   1         18.01         16.47         0.49 o                         
   8  -4   1          2.79          3.29         0.38 o                         
   9  -4   1          1.23          0.97         0.56 o                         
  -7  -3   1          1.38          0.30         0.39 o                         
  -6  -3   1         48.59         52.82         1.46 o                         
  -5  -3   1        179.60        192.54         3.10 o                         
  -4  -3   1          6.40          9.89         0.40 o                         
  -3  -3   1        131.23        117.21         2.11 o                         
  -2  -3   1        119.94        127.70         2.08 o                         
  -1  -3   1         43.73         38.50         0.73 o                         
   0  -3   1       1322.23       1192.35        36.38 o                         
   1  -3   1        201.23        211.10         3.24 o                         
   2  -3   1         39.51         49.54         0.81 o                         
   3  -3   1        117.81        113.04         1.60 o                         
   4  -3   1         93.87         71.32         1.20 o                         
   5  -3   1          0.82          1.59         0.25 o                         
   6  -3   1        777.82        781.72        12.01 o                         
   7  -3   1         11.08         12.60         0.53 o                         
   8  -3   1         26.09         29.28         0.64 o                         
   9  -3   1          2.95          2.81         0.55 o                         
  -8  -2   1         60.01         52.04         1.41 o                         
  -7  -2   1          2.97          2.91         0.41 o                         
  -6  -2   1         24.31         24.05         0.62 o                         
  -5  -2   1        112.70        117.19         1.96 o                         
  -4  -2   1         56.54         46.71         1.05 o                         
  -3  -2   1        107.16         84.79         1.70 o                         
  -2  -2   1       1288.50       1240.98        21.89 o                         
   1  -2   1        434.64        353.19         6.60 o                         
   2  -2   1         54.97         41.54         0.72 o                         
   3  -2   1          0.02          0.72         0.19 o                         
   4  -2   1        120.09        103.40         1.70 o                         
   5  -2   1        499.40        473.96         7.33 o                         
   6  -2   1        123.61        134.29         2.21 o                         
   7  -2   1         97.21         99.60         1.69 o                         
   8  -2   1         48.00         51.86         1.18 o                         
  -8  -1   1          0.81          0.20         0.46 o                         
  -7  -1   1         59.74         61.34         1.14 o                         
  -6  -1   1         32.30         33.66         0.89 o                         
  -5  -1   1         32.81         30.59         1.21 o                         
  -4  -1   1        213.45        224.60         4.13 o                         
  -3  -1   1          0.21          0.00         0.30 o                         
  -2  -1   1        135.64        125.28         2.34 o                         
  -1  -1   1         16.74         20.78         0.64 o                         
   0  -1   1          1.51          0.89         0.21 o                         
   1  -1   1          2.12          3.67         0.26 o                         
   3  -1   1         70.95         63.01         1.09 o                         
   4  -1   1        278.78        297.75         4.66 o                         
   5  -1   1        111.51        109.76         1.84 o                         
   6  -1   1        123.14        120.78         1.79 o                         
   7  -1   1          0.30          0.33         0.36 o                         
   8  -1   1          6.19          4.92         0.48 o                         
  -8   0   1         44.37         44.83         1.38 o                         
  -7   0   1         66.78         75.03         1.56 o                         
  -6   0   1        318.41        318.55         5.78 o                         
  -5   0   1        128.83        125.21         2.40 o                         
  -4   0   1          3.50          3.64         0.33 o                         
  -3   0   1        152.03        133.54         2.48 o                         
  -2   0   1        285.32        252.78         4.54 o                         
   0   0   1        305.03        336.67        10.12 o                         
   2   0   1        312.10        242.41         3.37 o                         
   3   0   1         72.30         84.47         1.43 o                         
   4   0   1        265.69        245.68         3.46 o                         
   5   0   1         22.04         19.96         0.53 o                         
   6   0   1         24.77         22.94         0.53 o                         
   7   0   1         69.00         60.49         1.73 o                         
   8   0   1          4.85          4.31         0.48 o                         
  -9   1   1          9.56          9.41         0.52 o                         
  -8   1   1          2.89          2.79         0.52 o                         
  -7   1   1        509.82        528.35         9.43 o                         
  -6   1   1         24.26         24.67         0.69 o                         
  -5   1   1          6.03          4.15         0.36 o                         
  -4   1   1        206.25        190.25         3.48 o                         
  -3   1   1         56.08         58.72         1.15 o                         
   0   1   1        382.96        377.43         5.74 o                         
   1   1   1        299.95        266.50         3.36 o                         
   2   1   1         64.79         64.92         1.00 o                         
   3   1   1        164.34        169.67         3.13 o                         
   4   1   1        307.34        323.84         4.52 o                         
   5   1   1        137.75        145.14         2.12 o                         
   6   1   1         10.40         10.41         0.46 o                         
   7   1   1        217.78        225.11         3.58 o                         
   8   1   1          0.00          0.50         0.46 o                         
  -9   2   1          2.71          2.15         0.48 o                         
  -8   2   1         26.30         25.20         0.66 o                         
  -7   2   1        264.56        284.16         5.16 o                         
  -6   2   1         20.65         20.80         0.63 o                         
  -5   2   1          0.09          0.29         0.36 o                         
  -4   2   1         46.77         47.15         0.96 o                         
  -3   2   1          0.77          0.75         0.29 o                         
  -2   2   1        412.23        406.14         7.17 o                         
  -1   2   1        465.78        363.07         4.73 o                         
   0   2   1        779.33        730.04        10.10 o                         
   1   2   1        192.78        146.23         1.90 o                         
   2   2   1         73.68         73.02         1.12 o                         
   3   2   1         52.14         57.68         0.94 o                         
   4   2   1         77.70         71.20         1.92 o                         
   5   2   1         51.09         56.53         1.27 o                         
   6   2   1         21.84         20.23         0.57 o                         
   7   2   1         10.56          8.87         0.60 o                         
  -9   3   1         22.90         24.56         0.78 o                         
  -8   3   1          2.41          2.42         0.42 o                         
  -7   3   1        531.22        561.40         8.63 o                         
  -6   3   1         12.37         12.95         0.41 o                         
  -5   3   1        191.25        190.23         2.99 o                         
  -4   3   1        155.50        153.25         2.40 o                         
  -3   3   1        686.28        650.05        14.21 o                         
  -2   3   1        633.45        563.48        12.03 o                         
   0   3   1        485.55        421.74         5.28 o                         
   1   3   1        648.78        579.61         7.24 o                         
   2   3   1          0.84          0.96         0.25 o                         
   3   3   1         27.47         22.09         0.64 o                         
   4   3   1         75.86         78.42         1.60 o                         
   5   3   1          0.68          0.50         0.59 o                         
   6   3   1          0.01         -0.22         0.39 o                         
   7   3   1          3.15          2.65         0.50 o                         
  -9   4   1          2.99          4.35         0.58 o                         
  -8   4   1         39.81         42.56         0.86 o                         
  -7   4   1        389.20        405.46         6.26 o                         
  -6   4   1        483.86        482.65         7.41 o                         
  -5   4   1         23.66         25.49         0.78 o                         
  -4   4   1        165.05        195.29         6.04 o                         
  -1   4   1         10.04         14.64         0.32 o                         
   0   4   1          9.78         11.31         0.28 o                         
   1   4   1         54.66         43.56         0.67 o                         
   2   4   1         15.38         18.64         0.46 o                         
   3   4   1         10.65          8.82         0.36 o                         
   4   4   1         20.24         20.83         1.05 o                         
   5   4   1         47.89         45.03         0.98 o                         
   6   4   1          1.70          1.21         0.47 o                         
   7   4   1         66.18         51.99         1.87 o                         
  -9   5   1          0.40          0.30         0.55 o                         
  -8   5   1          0.02          0.32         0.36 o                         
  -7   5   1          0.07          0.12         0.25 o                         
  -6   5   1        192.92        191.67         3.49 o                         
  -5   5   1          0.00          1.77         0.47 o                         
  -4   5   1          9.29         13.75         0.67 o                         
  -3   5   1          5.98          5.29         0.33 o                         
  -2   5   1          0.69          2.95         0.17 o                         
  -1   5   1        120.13        118.49         1.69 o                         
   0   5   1          0.44          1.49         0.21 o                         
   1   5   1        246.44        212.15         3.00 o                         
   2   5   1        139.09        142.33         2.32 o                         
   3   5   1         24.07         24.41         0.64 o                         
   4   5   1         10.67         10.69         0.58 o                         
   5   5   1         50.99         52.71         1.06 o                         
   6   5   1         14.41         10.52         0.49 o                         
  -9   6   1         21.12         16.25         1.14 o                         
  -8   6   1         18.73         26.47         1.21 o                         
  -7   6   1         77.51         76.19         2.55 o                         
  -6   6   1        130.88        120.10         3.82 o                         
  -5   6   1          3.70          7.27         0.58 o                         
  -4   6   1          0.00          0.68         0.29 o                         
  -3   6   1         14.27         15.10         0.37 o                         
  -2   6   1        101.81         87.88         1.28 o                         
  -1   6   1        134.14        124.60         1.79 o                         
   0   6   1         62.85         60.84         0.96 o                         
   1   6   1        204.75        213.44         3.02 o                         
   2   6   1        174.82        181.45         2.93 o                         
   3   6   1          0.52          0.83         0.33 o                         
   4   6   1          6.01          5.34         0.39 o                         
   5   6   1         51.74         49.05         0.96 o                         
  -9   7   1          5.07          7.43         1.00 o                         
  -8   7   1          6.33          8.31         0.86 o                         
  -7   7   1          6.68          7.45         0.68 o                         
  -6   7   1         33.20         28.50         1.14 o                         
  -5   7   1        307.21        295.28         9.05 o                         
  -4   7   1         63.14         66.19         2.08 o                         
  -3   7   1          0.02          0.34         0.15 o                         
  -2   7   1         83.88         72.44         1.08 o                         
  -1   7   1         21.68         23.92         0.48 o                         
   0   7   1         76.85         72.70         1.24 o                         
   1   7   1         22.04         25.74         0.63 o                         
   2   7   1        122.27        134.36         2.22 o                         
   3   7   1         51.37         50.26         1.90 o                         
   4   7   1          0.89          1.17         0.45 o                         
   5   7   1          5.23          3.60         0.43 o                         
  -8   8   1          1.86          2.06         0.90 o                         
  -7   8   1         43.63         46.56         1.74 o                         
  -6   8   1        126.56        129.29         4.10 o                         
  -5   8   1          8.46          8.58         0.69 o                         
  -4   8   1         29.25         30.74         0.87 o                         
  -3   8   1        220.42        239.70         3.33 o                         
  -2   8   1         51.55         52.02         0.84 o                         
  -1   8   1          2.85          3.64         0.29 o                         
   0   8   1        104.84        105.95         1.58 o                         
   1   8   1          1.17          0.53         0.36 o                         
   2   8   1         36.34         40.20         0.84 o                         
   3   8   1         76.71         77.85         1.50 o                         
   4   8   1          2.76          2.27         0.44 o                         
  -8   9   1          0.29          0.96         0.99 o                         
  -7   9   1          0.00         -0.01         0.77 o                         
  -6   9   1          0.85          2.35         0.63 o                         
  -5   9   1          0.12          0.35         0.39 o                         
  -4   9   1         39.60         41.16         1.08 o                         
  -3   9   1         49.67         49.32         0.79 o                         
  -2   9   1          9.05          8.84         0.34 o                         
  -1   9   1          0.02          0.15         0.29 o                         
   0   9   1          2.16          3.03         0.37 o                         
   1   9   1         27.81         29.65         0.79 o                         
   2   9   1         15.14         15.17         0.87 o                         
   3   9   1          3.35          2.99         0.50 o                         
  -8  10   1         85.74        116.40         3.99 o                         
  -7  10   1         22.41         23.92         1.33 o                         
  -6  10   1         11.89         13.56         0.96 o                         
  -5  10   1         12.78         17.94         0.77 o                         
  -4  10   1         73.90         76.93         1.82 o                         
  -3  10   1          3.03          3.22         0.32 o                         
  -2  10   1         43.35         47.35         0.82 o                         
  -1  10   1         61.66         65.78         1.08 o                         
   0  10   1         20.66         20.80         0.60 o                         
   1  10   1          7.52          7.27         0.77 o                         
   2  10   1          4.82          2.93         0.47 o                         
  -7  11   1          1.01          0.98         1.20 o                         
  -6  11   1          0.02         -0.70         0.95 o                         
  -5  11   1          0.90          0.90         0.55 o                         
  -4  11   1          1.00          2.55         0.80 o                         
  -3  11   1         21.32         18.53         0.75 o                         
  -2  11   1        226.81        261.33         3.68 o                         
  -1  11   1        193.50        210.02         3.37 o                         
   0  11   1         36.99         36.96         0.86 o                         
   1  11   1          0.01          0.49         0.49 o                         
  -5  12   1         13.07          5.62         3.46 o                         
  -4  12   1          3.54          2.11         1.33 o                         
  -3  12   1         15.40         12.38         0.55 o                         
  -2  12   1         45.96         41.10         0.98 o                         
  -1  12   1          9.34          8.36         0.84 o                         
   0 -12   2          0.00          0.39         0.56 o                         
   1 -12   2         18.42         16.72         0.76 o                         
   2 -12   2          0.01          0.93         0.69 o                         
   3 -12   2          8.14          6.81         0.59 o                         
   4 -12   2         46.90         44.70         1.38 o                         
  -2 -11   2         14.27         11.28         0.80 o                         
  -1 -11   2          0.01          0.18         0.48 o                         
   0 -11   2          8.82          8.75         0.62 o                         
   1 -11   2          4.43          3.27         0.45 o                         
   2 -11   2         14.96         14.65         0.71 o                         
   3 -11   2         54.98         54.92         1.04 o                         
   4 -11   2         69.41         71.68         1.27 o                         
  -3 -10   2         22.99         19.09         1.10 o                         
  -2 -10   2         10.07         10.60         0.56 o                         
  -1 -10   2          0.49          0.34         0.41 o                         
   0 -10   2         37.45         36.59         0.80 o                         
   1 -10   2          1.91          1.87         0.37 o                         
   2 -10   2          3.89          3.84         0.36 o                         
   3 -10   2         22.20         21.04         0.84 o                         
   4 -10   2          4.98          5.23         0.29 o                         
   5 -10   2          6.58          5.03         0.52 o                         
   6 -10   2          2.72          0.65         0.51 o                         
   7 -10   2          2.36          0.72         0.56 o                         
  -4  -9   2          0.13         -0.36         0.42 o                         
  -3  -9   2         20.99         21.78         0.63 o                         
  -2  -9   2         54.82         64.31         1.24 o                         
  -1  -9   2          2.39          2.59         0.38 o                         
   0  -9   2         36.12         44.31         0.89 o                         
   1  -9   2          3.15          3.43         0.33 o                         
   2  -9   2         10.44         12.33         0.48 o                         
   3  -9   2        123.12        127.54         1.83 o                         
   4  -9   2         36.62         36.40         0.61 o                         
   5  -9   2          1.88          1.87         0.42 o                         
   6  -9   2          0.08          0.33         0.60 o                         
   7  -9   2          0.00          0.19         0.80 o                         
  -5  -8   2          1.58          1.31         0.47 o                         
  -4  -8   2          7.74          8.76         0.52 o                         
  -3  -8   2         19.54         23.66         0.63 o                         
  -2  -8   2         26.49         31.95         0.72 o                         
  -1  -8   2          6.38          8.11         0.44 o                         
   0  -8   2         13.43         13.76         0.47 o                         
   1  -8   2        742.77        795.85        12.39 o                         
   2  -8   2         57.78         70.89         1.08 o                         
   3  -8   2         49.53         55.16         1.09 o                         
   4  -8   2        586.94        589.64         9.06 o                         
   5  -8   2        280.19        249.23         8.94 o                         
   6  -8   2         11.52         11.23         0.70 o                         
   7  -8   2          0.16          0.53         0.80 o                         
   8  -8   2          1.14          1.50         0.94 o                         
  -5  -7   2          1.05          1.11         0.41 o                         
  -4  -7   2          5.73          6.08         0.43 o                         
  -3  -7   2         16.16         18.83         0.56 o                         
  -2  -7   2         70.42         82.46         1.78 o                         
  -1  -7   2        114.37        112.73         1.88 o                         
   0  -7   2         70.41         65.30         1.16 o                         
   1  -7   2          1.60          3.13         0.29 o                         
   2  -7   2          7.24          5.24         0.23 o                         
   3  -7   2         52.67         52.52         1.73 o                         
   4  -7   2        111.09        119.85         1.94 o                         
   5  -7   2        142.24        150.15         2.37 o                         
   6  -7   2          2.08          1.28         0.25 o                         
   7  -7   2         47.27         59.81         1.21 o                         
   8  -7   2         16.94         22.69         0.69 o                         
  -6  -6   2          3.68          3.50         0.43 o                         
  -5  -6   2         31.38         35.57         0.79 o                         
  -4  -6   2         45.69         53.28         1.24 o                         
  -3  -6   2          1.60          2.52         0.36 o                         
  -2  -6   2          5.02          5.23         0.35 o                         
  -1  -6   2          0.87          1.33         0.28 o                         
   0  -6   2         33.58         32.13         0.74 o                         
   1  -6   2          0.03          0.18         0.22 o                         
   2  -6   2          0.13          0.38         0.16 o                         
   3  -6   2         87.82         80.27         1.48 o                         
   4  -6   2         90.06         81.66         1.32 o                         
   5  -6   2        337.72        355.12         8.77 o                         
   6  -6   2         77.94         73.53         1.23 o                         
   7  -6   2          1.27          1.18         0.44 o                         
   8  -6   2          0.47          1.75         0.49 o                         
  -7  -5   2          0.67         -0.40         0.52 o                         
  -6  -5   2         48.83         50.91         2.33 o                         
  -5  -5   2         31.26         34.64         0.76 o                         
  -4  -5   2          0.33          0.22         0.37 o                         
  -3  -5   2         42.40         43.42         0.88 o                         
  -2  -5   2        140.99        147.63         2.40 o                         
  -1  -5   2        366.77        362.59         5.62 o                         
   0  -5   2        758.04        711.71        12.54 o                         
   1  -5   2          0.40          0.43         0.24 o                         
   2  -5   2        128.71        106.76         1.68 o                         
   3  -5   2          2.22          1.96         0.25 o                         
   4  -5   2         12.34         12.82         0.38 o                         
   5  -5   2        746.73        720.06        11.01 o                         
   6  -5   2         43.58         47.61         0.87 o                         
   7  -5   2         25.00         28.70         0.57 o                         
   8  -5   2          5.04          6.56         0.50 o                         
  -7  -4   2          0.17         -0.02         0.44 o                         
  -6  -4   2          4.46          4.64         0.40 o                         
  -5  -4   2         59.45         70.04         1.28 o                         
  -4  -4   2         37.07         40.21         0.84 o                         
  -3  -4   2        127.69        127.26         2.10 o                         
  -2  -4   2        520.83        484.05         7.47 o                         
  -1  -4   2        105.99         83.57         1.62 o                         
   0  -4   2         43.41         42.30         0.88 o                         
   1  -4   2         71.97         66.67         1.26 o                         
   2  -4   2         54.92         53.06         0.89 o                         
   3  -4   2        292.49        292.90         5.79 o                         
   4  -4   2        303.57        302.80         4.67 o                         
   5  -4   2        309.52        297.51         4.14 o                         
   6  -4   2         56.67         59.50         1.04 o                         
   7  -4   2          0.01          0.20         0.28 o                         
   8  -4   2          6.77          6.20         0.44 o                         
  -8  -3   2         10.85          7.20         0.55 o                         
  -7  -3   2         14.11         13.41         0.54 o                         
  -6  -3   2          2.06          1.54         0.37 o                         
  -5  -3   2         12.26         14.06         0.48 o                         
  -4  -3   2         14.96         17.88         0.62 o                         
  -3  -3   2         25.86         21.34         0.65 o                         
  -2  -3   2        140.80        147.75         3.44 o                         
  -1  -3   2       1299.47       1233.08        26.64 o                         
   0  -3   2       1479.81       1495.08        45.55 o                         
   1  -3   2         94.65         90.04         2.01 o                         
   2  -3   2        723.97        723.75        11.04 o                         
   3  -3   2         45.63         53.34         0.93 o                         
   4  -3   2         25.54         22.02         0.51 o                         
   5  -3   2          5.32          5.73         0.30 o                         
   6  -3   2         36.23         32.13         0.62 o                         
   7  -3   2        145.14        150.78         2.23 o                         
   8  -3   2          2.26          1.60         0.51 o                         
  -8  -2   2         40.86         36.41         0.83 o                         
  -7  -2   2        107.59        114.28         1.93 o                         
  -6  -2   2          0.12          0.05         0.44 o                         
  -5  -2   2          2.99          3.99         0.44 o                         
  -4  -2   2        136.68        130.21         2.48 o                         
  -3  -2   2        114.40         96.89         2.17 o                         
  -2  -2   2         79.28         88.42         2.10 o                         
   1  -2   2         94.31         81.74         2.31 o                         
   2  -2   2       1182.31       1220.48        37.24 o                         
   3  -2   2        498.22        496.03         7.65 o                         
   4  -2   2        199.75        206.28         4.60 o                         
   5  -2   2          9.95         12.42         0.40 o                         
   6  -2   2        252.78        245.10         4.07 o                         
   7  -2   2          5.93          6.34         0.36 o                         
   8  -2   2         11.53         11.55         0.73 o                         
  -8  -1   2         51.62         48.31         0.99 o                         
  -7  -1   2         20.37         20.74         0.71 o                         
  -6  -1   2         13.33         15.09         0.62 o                         
  -5  -1   2          0.94          0.94         0.34 o                         
  -4  -1   2        186.53        187.00         3.47 o                         
  -3  -1   2         46.30         35.11         0.81 o                         
  -1  -1   2         12.48          7.12         0.44 o                         
   1  -1   2        853.48        764.42        13.50 o                         
   2  -1   2          5.69          2.76         0.20 o                         
   3  -1   2        814.31        888.47        15.44 o                         
   4  -1   2        175.34        167.44         2.39 o                         
   5  -1   2          0.18          0.05         0.26 o                         
   6  -1   2        129.85        120.77         1.79 o                         
   7  -1   2         11.73         10.29         0.42 o                         
   8  -1   2          0.20          0.87         0.48 o                         
  -9   0   2          2.96          1.74         0.61 o                         
  -8   0   2         31.33         31.39         0.90 o                         
  -7   0   2         32.15         34.67         0.91 o                         
  -6   0   2          4.47          5.15         0.43 o                         
  -5   0   2          1.62          2.01         0.38 o                         
  -4   0   2          6.66          6.54         0.36 o                         
  -3   0   2        267.07        239.04         4.32 o                         
  -2   0   2          3.59          3.82         0.36 o                         
  -1   0   2        121.14        124.19         1.94 o                         
   1   0   2        251.31        255.05         3.22 o                         
   2   0   2        136.48        152.51         2.17 o                         
   3   0   2        128.47        146.64         3.28 o                         
   4   0   2         38.91         41.29         0.72 o                         
   5   0   2          4.65          6.29         0.38 o                         
   6   0   2         10.26         11.60         0.41 o                         
   7   0   2        126.58        127.08         2.10 o                         
   8   0   2         15.07         12.03         0.59 o                         
  -9   1   2          0.82          1.51         0.43 o                         
  -8   1   2        204.92        214.09         4.99 o                         
  -7   1   2          2.72          3.17         0.44 o                         
  -6   1   2        126.41        117.56         2.91 o                         
  -5   1   2          0.30         -0.23         0.30 o                         
  -4   1   2        190.07        180.97         3.30 o                         
  -3   1   2         36.29         52.84         1.46 o                         
   0   1   2        115.91        116.00         1.50 o                         
   1   1   2        216.31        213.34         2.83 o                         
   2   1   2         31.69         33.67         0.60 o                         
   3   1   2        481.94        464.31         6.41 o                         
   4   1   2         56.61         57.50         0.95 o                         
   5   1   2          0.00          0.23         0.29 o                         
   6   1   2         63.24         61.28         1.08 o                         
   7   1   2         34.47         32.90         0.84 o                         
   8   1   2          7.23          4.00         1.11 o                         
  -9   2   2         13.18         10.24         0.62 o                         
  -8   2   2         10.25         10.32         0.49 o                         
  -7   2   2          1.02          1.70         0.36 o                         
  -6   2   2        127.67        123.10         2.02 o                         
  -5   2   2        138.54        136.36         2.18 o                         
  -4   2   2        641.55        644.02         9.84 o                         
  -3   2   2        249.19        223.93         3.73 o                         
  -2   2   2        307.17        299.14         4.78 o                         
  -1   2   2         60.47         58.05         0.85 o                         
   0   2   2        465.15        467.54         5.84 o                         
   1   2   2       1066.01       1042.15        12.94 o                         
   2   2   2        274.42        256.86         3.61 o                         
   3   2   2        653.23        675.34         9.28 o                         
   4   2   2          5.24          4.05         0.28 o                         
   5   2   2         23.45         22.87         0.55 o                         
   6   2   2         77.49         75.71         1.22 o                         
   7   2   2         25.49         21.72         0.62 o                         
  -9   3   2          9.58          7.26         0.57 o                         
  -8   3   2          6.65          6.26         0.59 o                         
  -7   3   2         90.19         91.02         1.54 o                         
  -6   3   2        638.94        661.06        10.13 o                         
  -5   3   2         18.64         16.85         0.39 o                         
  -4   3   2          3.96          2.76         0.27 o                         
  -3   3   2       1372.06       1510.27        32.08 o                         
  -2   3   2          0.07          0.88         0.12 o                         
  -1   3   2          4.41          3.89         0.18 o                         
   0   3   2        225.25        224.27         2.85 o                         
   1   3   2         25.65         26.70         0.47 o                         
   2   3   2         53.25         64.07         1.02 o                         
   3   3   2          0.00         -0.24         0.24 o                         
   4   3   2         17.32         18.42         0.48 o                         
   5   3   2          3.84          4.06         0.34 o                         
   6   3   2         45.03         45.06         0.92 o                         
   7   3   2          8.38          6.88         0.49 o                         
  -9   4   2         26.87         29.55         0.99 o                         
  -8   4   2         56.25         59.53         1.09 o                         
  -7   4   2         47.24         47.42         0.86 o                         
  -6   4   2        543.96        511.44         7.85 o                         
  -5   4   2        201.23        222.33         3.47 o                         
  -4   4   2          0.94          1.85         0.42 o                         
  -3   4   2        469.73        508.59        10.88 o                         
  -2   4   2       1127.85       1261.58        22.02 o                         
  -1   4   2          0.36          2.38         0.18 o                         
   0   4   2         12.95          8.85         0.38 o                         
   1   4   2         40.75         33.63         0.56 o                         
   2   4   2        217.15        204.39         2.92 o                         
   3   4   2          1.82          2.13         0.30 o                         
   4   4   2         13.69         15.12         0.55 o                         
   5   4   2          8.53          9.13         0.43 o                         
   6   4   2         12.31         11.39         0.51 o                         
  -9   5   2         13.37         17.82         0.67 o                         
  -8   5   2         16.43         17.62         1.43 o                         
  -7   5   2          5.36          4.04         0.23 o                         
  -6   5   2         40.73         43.41         1.60 o                         
  -5   5   2        179.70        157.89         4.93 o                         
  -4   5   2          3.30          3.20         0.74 o                         
  -3   5   2         64.66         61.44         1.47 o                         
  -2   5   2       1019.37       1045.98        14.22 o                         
  -1   5   2          0.20          0.55         0.17 o                         
   0   5   2        941.63       1025.18        12.74 o                         
   1   5   2        476.80        518.98         8.04 o                         
   2   5   2         70.47         75.35         1.19 o                         
   3   5   2         58.68         53.09         0.92 o                         
   4   5   2        185.00        189.74         3.05 o                         
   5   5   2         12.23         12.62         0.46 o                         
   6   5   2          7.92          6.43         0.66 o                         
  -9   6   2          1.19         -0.12         0.90 o                         
  -8   6   2         73.82         71.70         2.47 o                         
  -7   6   2          0.08          0.68         0.61 o                         
  -6   6   2        208.92        223.43         6.91 o                         
  -5   6   2        136.25        124.30         3.96 o                         
  -4   6   2         22.21         20.80         0.66 o                         
  -3   6   2        112.26        108.88         2.59 o                         
  -2   6   2         50.59         54.03         0.83 o                         
  -1   6   2         66.49         63.68         0.99 o                         
   0   6   2        222.31        231.75         2.98 o                         
   1   6   2          1.96          1.95         0.25 o                         
   2   6   2         67.64         70.44         1.28 o                         
   3   6   2          0.22          0.57         0.35 o                         
   4   6   2          5.92          5.03         0.42 o                         
   5   6   2         80.17         74.49         1.38 o                         
  -9   7   2         14.93         16.60         1.14 o                         
  -8   7   2          1.13          2.31         0.78 o                         
  -7   7   2          5.02          6.89         0.69 o                         
  -6   7   2        135.84        126.04         4.01 o                         
  -5   7   2          2.38          1.44         0.36 o                         
  -4   7   2         55.83         52.43         1.29 o                         
  -3   7   2          6.96          4.95         0.25 o                         
  -2   7   2         32.83         34.04         0.58 o                         
  -1   7   2          0.88          1.34         0.23 o                         
   0   7   2          1.41          2.18         0.38 o                         
   1   7   2          1.07          1.27         0.29 o                         
   2   7   2         16.04         14.51         0.49 o                         
   3   7   2          7.32          6.82         0.44 o                         
   4   7   2         14.98         13.18         0.52 o                         
   5   7   2         29.59         24.21         0.75 o                         
  -9   8   2         69.23         74.66         2.68 o                         
  -8   8   2         49.47         58.18         2.10 o                         
  -7   8   2         16.86         17.59         0.97 o                         
  -6   8   2         29.07         24.40         1.11 o                         
  -5   8   2          4.59          5.64         0.66 o                         
  -4   8   2          2.23          2.86         0.39 o                         
  -3   8   2          0.01          0.17         0.22 o                         
  -2   8   2        119.76        117.93         1.71 o                         
  -1   8   2         50.64         54.88         0.90 o                         
   0   8   2         10.94         11.80         0.39 o                         
   1   8   2          3.00          3.15         0.47 o                         
   2   8   2          9.38         10.12         0.45 o                         
   3   8   2          0.39         -0.27         0.39 o                         
   4   8   2         70.27         61.18         1.16 o                         
  -8   9   2         26.30         38.00         1.65 o                         
  -7   9   2          6.52          4.91         0.82 o                         
  -6   9   2         17.62         18.82         0.96 o                         
  -5   9   2        264.01        269.27         7.96 o                         
  -4   9   2          9.62         12.01         0.57 o                         
  -3   9   2         60.40         62.80         1.22 o                         
  -2   9   2          2.15          1.85         0.30 o                         
  -1   9   2         18.99         21.87         0.52 o                         
   0   9   2          5.52          4.99         0.35 o                         
   1   9   2          9.89          9.49         0.48 o                         
   2   9   2          7.71          7.25         0.46 o                         
   3   9   2          8.38          6.06         0.48 o                         
  -8  10   2         25.68         32.66         1.67 o                         
  -7  10   2         19.42         29.00         1.45 o                         
  -6  10   2         78.12         87.40         2.92 o                         
  -5  10   2         38.70         38.08         1.07 o                         
  -4  10   2         81.85         76.47         1.82 o                         
  -3  10   2         29.64         31.89         0.61 o                         
  -2  10   2         12.46         13.43         0.49 o                         
  -1  10   2         60.43         63.80         1.04 o                         
   0  10   2         16.31         18.22         0.58 o                         
   1  10   2         15.55         13.53         0.56 o                         
   2  10   2         23.97         20.11         0.67 o                         
  -7  11   2         15.89         18.34         1.30 o                         
  -6  11   2          0.14         -0.91         0.91 o                         
  -5  11   2         12.65         15.32         0.72 o                         
  -4  11   2         83.62         84.51         3.48 o                         
  -3  11   2         76.83         78.35         1.23 o                         
  -2  11   2        116.45        121.00         1.81 o                         
  -1  11   2        243.20        262.68         3.81 o                         
   0  11   2         33.99         30.05         0.98 o                         
   1  11   2          0.29          0.77         0.53 o                         
  -6  12   2          5.89          1.25         1.22 o                         
  -5  12   2         17.95         13.62         0.80 o                         
  -4  12   2          8.35          5.30         0.64 o                         
  -3  12   2         18.53         15.65         0.79 o                         
  -2  12   2         20.09         17.31         0.61 o                         
  -1  12   2          0.12          0.39         0.57 o                         
   0 -12   3          2.91          1.63         0.57 o                         
   1 -12   3          3.45          3.38         0.55 o                         
   2 -12   3          9.03          6.91         0.59 o                         
   3 -12   3          3.67          3.23         0.75 o                         
   4 -12   3          1.42          0.85         0.66 o                         
  -2 -11   3          2.02          0.78         0.56 o                         
  -1 -11   3         24.40         23.54         0.69 o                         
   0 -11   3          0.18          0.29         0.43 o                         
   1 -11   3          2.97          1.99         0.45 o                         
   2 -11   3          8.63          6.23         0.52 o                         
   3 -11   3         35.07         35.07         0.96 o                         
   4 -11   3          0.54          0.10         0.47 o                         
  -3 -10   3          0.05          0.41         0.46 o                         
  -2 -10   3          3.58          3.44         0.46 o                         
  -1 -10   3          9.56          8.39         0.48 o                         
   0 -10   3         82.25         93.53         1.62 o                         
   1 -10   3          0.28         -0.33         0.36 o                         
   2 -10   3          1.85          1.41         0.35 o                         
   3 -10   3        188.18        199.25         3.67 o                         
   4 -10   3         28.88         30.53         0.68 o                         
   5 -10   3         40.44         38.50         0.74 o                         
  -4  -9   3          9.23          7.16         0.50 o                         
  -3  -9   3          7.11          7.02         0.47 o                         
  -2  -9   3          1.45          2.20         0.42 o                         
  -1  -9   3          0.01          0.08         0.36 o                         
   0  -9   3         85.48         94.43         1.62 o                         
   1  -9   3         15.63         18.02         0.61 o                         
   2  -9   3          1.18          1.13         0.35 o                         
   3  -9   3        151.55        159.66         3.62 o                         
   4  -9   3         74.99         76.70         1.51 o                         
   5  -9   3         16.51         17.17         0.71 o                         
   6  -9   3          9.76          8.46         0.54 o                         
  -5  -8   3         27.00         27.42         0.99 o                         
  -4  -8   3         18.84         22.18         0.66 o                         
  -3  -8   3          3.55          6.00         0.44 o                         
  -2  -8   3          0.01          0.41         0.37 o                         
  -1  -8   3          8.77          8.98         0.44 o                         
   0  -8   3          3.06          2.73         0.34 o                         
   1  -8   3         53.53         57.54         1.20 o                         
   2  -8   3        189.75        210.07         3.82 o                         
   3  -8   3          3.00          2.88         0.47 o                         
   4  -8   3         41.41         44.95         1.18 o                         
   5  -8   3        184.44        197.93         3.61 o                         
   6  -8   3         25.81         25.16         0.98 o                         
   7  -8   3          3.06          2.73         0.36 o                         
   8  -8   3         30.92         38.97         1.86 o                         
  -5  -7   3          1.84          1.80         0.45 o                         
  -4  -7   3          2.94          2.74         0.41 o                         
  -3  -7   3          2.32          2.98         0.37 o                         
  -2  -7   3        124.30        146.82         2.41 o                         
  -1  -7   3          4.87          3.27         0.47 o                         
   0  -7   3          0.82          0.23         0.31 o                         
   1  -7   3        164.28        173.71         3.17 o                         
   2  -7   3          0.21          0.85         0.21 o                         
   3  -7   3        166.50        161.42         2.98 o                         
   4  -7   3          7.88          6.54         0.35 o                         
   5  -7   3        610.17        618.34         8.46 o                         
   6  -7   3         29.63         35.75         0.62 o                         
   7  -7   3          0.22          0.59         0.36 o                         
   8  -7   3         20.06         25.35         0.82 o                         
  -6  -6   3         10.83         10.82         0.55 o                         
  -5  -6   3          2.40          2.56         0.39 o                         
  -4  -6   3          0.00          0.71         0.37 o                         
  -3  -6   3         41.66         47.85         1.15 o                         
  -2  -6   3         92.98         99.76         1.69 o                         
  -1  -6   3          2.02          0.61         0.32 o                         
   0  -6   3        146.71        145.41         2.92 o                         
   1  -6   3         32.73         29.01         0.66 o                         
   2  -6   3          2.50          2.35         0.35 o                         
   3  -6   3          7.06          6.41         0.32 o                         
   4  -6   3         75.30         74.87         1.10 o                         
   5  -6   3         20.72         18.30         0.38 o                         
   6  -6   3          3.68          3.84         0.27 o                         
   7  -6   3          0.34          0.88         0.45 o                         
   8  -6   3          2.79          3.61         0.49 o                         
  -7  -5   3         10.41          9.05         0.51 o                         
  -6  -5   3         57.85         60.56         1.33 o                         
  -5  -5   3          2.07          2.10         0.38 o                         
  -4  -5   3         40.06         44.59         0.91 o                         
  -3  -5   3         24.22         29.41         0.67 o                         
  -2  -5   3         75.22         85.65         1.48 o                         
  -1  -5   3        970.59       1064.20        18.70 o                         
   0  -5   3          9.50          8.11         0.35 o                         
   1  -5   3         19.45         27.09         0.60 o                         
   2  -5   3          9.80         10.34         0.47 o                         
   3  -5   3        110.40         91.41         1.74 o                         
   4  -5   3          0.79          0.82         0.17 o                         
   5  -5   3        293.44        295.57         4.09 o                         
   6  -5   3         60.52         66.32         1.20 o                         
   7  -5   3         40.70         43.21         0.77 o                         
   8  -5   3          6.36          7.25         0.49 o                         
  -7  -4   3          7.34          6.29         0.47 o                         
  -6  -4   3         15.90         17.96         0.53 o                         
  -5  -4   3         90.66         99.46         1.70 o                         
  -4  -4   3          4.64          4.66         0.37 o                         
  -3  -4   3        111.00        123.34         2.38 o                         
  -1  -4   3        531.11        583.22        10.31 o                         
   0  -4   3         83.71         69.27         1.34 o                         
   1  -4   3         50.42         49.24         1.27 o                         
   2  -4   3         62.78         68.54         1.35 o                         
   3  -4   3          1.64          4.43         0.18 o                         
   4  -4   3        221.95        195.91         2.74 o                         
   5  -4   3        145.83        150.51         2.16 o                         
   6  -4   3         89.26         87.50         1.33 o                         
   7  -4   3         80.47         86.64         1.38 o                         
   8  -4   3          1.12          1.02         0.40 o                         
  -8  -3   3          6.70          6.36         0.52 o                         
  -7  -3   3          3.50          4.07         0.65 o                         
  -6  -3   3          0.19          0.52         0.37 o                         
  -5  -3   3        132.47        147.38         2.87 o                         
  -4  -3   3         14.96         17.27         0.61 o                         
  -3  -3   3        217.36        222.78         4.26 o                         
  -2  -3   3          1.20         -0.09         0.42 o                         
  -1  -3   3        263.64        227.68         6.85 o                         
   0  -3   3          7.18         10.68         0.48 o                         
   1  -3   3         34.23         27.74         0.79 o                         
   2  -3   3         23.66         30.76         0.58 o                         
   3  -3   3        238.84        258.98         4.02 o                         
   4  -3   3         95.89         98.87         1.46 o                         
   5  -3   3         76.81         74.32         1.15 o                         
   6  -3   3          5.63          7.20         0.32 o                         
   7  -3   3          0.37         -0.03         0.33 o                         
   8  -3   3          0.21          0.38         0.41 o                         
  -8  -2   3         23.80         22.01         0.87 o                         
  -7  -2   3         79.66         86.71         1.77 o                         
  -6  -2   3         29.09         32.17         0.86 o                         
  -5  -2   3          0.12         -0.35         0.38 o                         
  -4  -2   3         15.30         14.11         0.58 o                         
  -3  -2   3          0.24          0.18         0.41 o                         
  -2  -2   3        659.16        573.11        12.48 o                         
   1  -2   3        201.82        160.44         2.24 o                         
   2  -2   3        669.44        740.80        10.12 o                         
   3  -2   3        119.58        117.44         1.71 o                         
   4  -2   3          1.56          2.32         0.24 o                         
   5  -2   3          2.11          0.69         0.24 o                         
   6  -2   3         14.30         11.81         0.40 o                         
   7  -2   3          0.04         -0.21         0.33 o                         
   8  -2   3          0.34          0.87         0.42 o                         
  -8  -1   3        123.47        129.03         2.52 o                         
  -7  -1   3         37.14         36.05         0.94 o                         
  -6  -1   3          1.54          1.20         0.43 o                         
  -5  -1   3         54.89         56.92         1.22 o                         
  -4  -1   3          1.69          0.54         0.33 o                         
  -3  -1   3       1048.26       1014.71        21.96 o                         
  -2  -1   3        426.84        405.06         8.85 o                         
  -1  -1   3         67.12         64.03         1.78 o                         
   0  -1   3        112.29         90.66         1.45 o                         
   1  -1   3         17.27         15.84         0.30 o                         
   2  -1   3        854.83        949.81        12.96 o                         
   3  -1   3        307.02        334.01         4.82 o                         
   4  -1   3        149.95        175.96         2.52 o                         
   5  -1   3         26.17         28.63         0.62 o                         
   6  -1   3        199.41        198.83         3.26 o                         
   7  -1   3          2.09          0.55         0.36 o                         
   8  -1   3         11.52         10.99         0.61 o                         
  -9   0   3         18.18         13.91         0.67 o                         
  -8   0   3        122.60        126.80         3.19 o                         
  -7   0   3         68.54         70.29         1.48 o                         
  -6   0   3          1.18          1.72         0.39 o                         
  -5   0   3         40.55         37.04         0.88 o                         
  -4   0   3          1.55          1.54         0.31 o                         
  -3   0   3          0.85          0.68         0.34 o                         
  -2   0   3        785.72        677.40        11.92 o                         
  -1   0   3        139.69        110.60         1.76 o                         
   0   0   3        136.11        119.05         1.70 o                         
   1   0   3        184.83        173.71         2.23 o                         
   2   0   3        678.28        770.19        13.37 o                         
   3   0   3        316.29        335.05         6.21 o                         
   4   0   3        112.43        129.96         1.91 o                         
   5   0   3         11.41         10.35         0.38 o                         
   6   0   3         39.29         37.05         0.71 o                         
   7   0   3         43.18         37.83         0.95 o                         
   8   0   3          0.28          0.07         0.93 o                         
  -9   1   3          2.55          2.40         0.54 o                         
  -8   1   3        102.75        107.85         1.83 o                         
  -7   1   3         57.66         64.47         1.17 o                         
  -6   1   3         41.07         50.54         0.95 o                         
  -5   1   3         86.92         70.42         1.63 o                         
  -4   1   3          0.07          0.54         0.23 o                         
  -3   1   3        751.75        603.07        24.39 o                         
   0   1   3        931.59        886.79        12.10 o                         
   1   1   3         37.85         36.79         0.57 o                         
   2   1   3         78.39         60.11         1.11 o                         
   3   1   3         20.02         21.88         0.49 o                         
   4   1   3          0.06         -0.25         0.25 o                         
   5   1   3          3.95          4.65         0.33 o                         
   6   1   3          0.00         -0.15         0.33 o                         
   7   1   3         12.36         10.42         0.45 o                         
  -9   2   3          4.77          4.01         0.51 o                         
  -8   2   3        102.54        113.15         1.90 o                         
  -7   2   3        531.44        562.84         8.66 o                         
  -6   2   3         99.81         95.41         2.11 o                         
  -5   2   3         39.77         50.99         0.90 o                         
  -4   2   3       1962.73       2054.94        35.99 o                         
  -3   2   3        481.95        489.26         7.46 o                         
  -2   2   3         69.63         69.57         1.02 o                         
  -1   2   3          2.33          2.60         0.18 o                         
   0   2   3        537.06        546.47         7.37 o                         
   1   2   3        138.25        139.23         1.82 o                         
   2   2   3          1.49          1.36         0.21 o                         
   3   2   3          0.94          1.32         0.26 o                         
   4   2   3         77.62         74.78         1.20 o                         
   5   2   3          8.94          8.64         0.42 o                         
   6   2   3         75.75         71.01         1.48 o                         
   7   2   3          3.86          2.89         0.49 o                         
  -9   3   3          0.60          0.80         0.52 o                         
  -8   3   3          0.22         -0.03         0.39 o                         
  -7   3   3         52.03         52.99         0.98 o                         
  -6   3   3        122.05        116.26         1.89 o                         
  -5   3   3          1.01          0.70         0.20 o                         
  -4   3   3        103.75         87.25         1.40 o                         
  -3   3   3        500.05        451.90         6.18 o                         
  -2   3   3        114.06         93.35         1.34 o                         
  -1   3   3        276.83        296.09         3.73 o                         
   0   3   3       1623.05       1696.44        25.67 o                         
   1   3   3        329.76        327.35         4.15 o                         
   2   3   3        180.86        178.56         2.33 o                         
   3   3   3        191.32        174.08         2.52 o                         
   4   3   3         71.97         71.19         1.22 o                         
   5   3   3         48.55         44.72         0.80 o                         
   6   3   3         15.51         13.05         0.47 o                         
  -9   4   3          0.03         -0.05         0.50 o                         
  -8   4   3          9.18          6.65         0.40 o                         
  -7   4   3          1.41          1.13         0.26 o                         
  -6   4   3         49.07         38.77         0.70 o                         
  -5   4   3          5.39          5.76         0.29 o                         
  -4   4   3          0.79          1.61         0.34 o                         
  -3   4   3        324.46        325.73         4.50 o                         
  -2   4   3         98.54         82.78         1.10 o                         
  -1   4   3        638.74        579.06         7.23 o                         
   0   4   3        681.94        695.25        10.60 o                         
   1   4   3        420.37        422.09         5.32 o                         
   2   4   3         12.82          9.65         0.32 o                         
   3   4   3          5.30          6.05         0.32 o                         
   4   4   3         37.29         38.50         0.73 o                         
   5   4   3         59.84         55.25         0.94 o                         
   6   4   3          7.48          5.72         0.44 o                         
  -9   5   3          2.81          2.34         0.50 o                         
  -8   5   3          0.20          0.18         0.28 o                         
  -7   5   3         43.34         34.89         1.48 o                         
  -6   5   3        318.34        293.26         9.01 o                         
  -5   5   3         32.94         32.93         1.28 o                         
  -4   5   3         46.78         46.84         2.24 o                         
  -3   5   3        370.08        358.25         4.94 o                         
  -2   5   3         10.10          5.96         0.21 o                         
  -1   5   3        173.46        179.07         2.31 o                         
   0   5   3          5.81          3.31         0.23 o                         
   1   5   3        215.15        216.63         2.80 o                         
   2   5   3         92.33         95.15         1.61 o                         
   3   5   3         23.20         24.73         0.79 o                         
   4   5   3         12.67         13.62         0.45 o                         
   5   5   3        104.59         96.66         1.66 o                         
  -9   6   3          1.29          2.61         0.89 o                         
  -8   6   3         11.38          9.43         0.81 o                         
  -7   6   3        222.43        217.84         6.75 o                         
  -6   6   3          0.90          1.31         0.54 o                         
  -5   6   3         18.85         17.64         0.63 o                         
  -4   6   3        299.00        282.33         6.14 o                         
  -3   6   3         32.37         33.56         0.54 o                         
  -2   6   3          6.59          7.18         0.23 o                         
  -1   6   3        256.64        254.62         3.25 o                         
   0   6   3         45.14         35.19         0.59 o                         
   1   6   3        115.71        116.95         1.59 o                         
   2   6   3        107.36        110.55         1.68 o                         
   3   6   3         52.17         52.64         0.90 o                         
   4   6   3         37.54         36.15         0.84 o                         
   5   6   3        110.37         92.52         2.18 o                         
  -9   7   3         14.06         17.83         1.08 o                         
  -8   7   3          5.08          1.84         0.73 o                         
  -7   7   3          4.93          8.31         0.76 o                         
  -6   7   3         68.24         56.19         1.97 o                         
  -5   7   3         36.18         37.24         1.11 o                         
  -4   7   3         42.76         48.93         1.23 o                         
  -3   7   3          6.12          4.94         0.23 o                         
  -2   7   3          0.15          0.34         0.22 o                         
  -1   7   3         13.62         14.31         0.39 o                         
   0   7   3         48.44         52.48         0.81 o                         
   1   7   3         34.57         34.07         0.61 o                         
   2   7   3         14.92         14.79         0.49 o                         
   3   7   3         82.02         81.04         1.60 o                         
   4   7   3         21.34         18.73         0.58 o                         
  -9   8   3         23.82         22.46         1.30 o                         
  -8   8   3          0.68         -0.30         0.78 o                         
  -7   8   3          1.17          1.87         0.69 o                         
  -6   8   3         11.41         17.96         0.93 o                         
  -5   8   3        145.54        138.44         3.36 o                         
  -4   8   3         35.48         38.30         1.04 o                         
  -3   8   3        115.79        124.53         1.79 o                         
  -2   8   3         17.99         19.31         0.44 o                         
  -1   8   3         33.29         32.84         0.65 o                         
   0   8   3         31.00         31.19         0.62 o                         
   1   8   3         22.97         23.22         0.53 o                         
   2   8   3          1.68          1.57         0.36 o                         
   3   8   3          5.62          4.97         0.51 o                         
  -8   9   3         21.64         28.09         1.37 o                         
  -7   9   3          3.08          3.27         0.74 o                         
  -6   9   3          3.02          5.06         0.73 o                         
  -5   9   3         38.39         33.56         0.95 o                         
  -4   9   3         32.42         32.96         0.96 o                         
  -3   9   3        510.65        550.34         7.54 o                         
  -2   9   3        862.65        942.63        12.84 o                         
  -1   9   3         58.05         59.22         0.98 o                         
   0   9   3          0.00          0.23         0.33 o                         
   1   9   3         16.63         15.47         0.53 o                         
   2   9   3          0.14          0.11         0.43 o                         
   3   9   3         48.49         35.46         0.96 o                         
  -8  10   3         12.59         18.48         1.32 o                         
  -7  10   3         18.78         17.13         1.13 o                         
  -6  10   3          0.04          0.09         0.72 o                         
  -5  10   3          3.97          3.15         0.62 o                         
  -4  10   3         26.65         25.62         0.82 o                         
  -3  10   3        154.21        164.12         2.35 o                         
  -2  10   3          7.80          7.24         0.54 o                         
  -1  10   3          2.45          3.21         0.37 o                         
   0  10   3         59.18         58.16         1.10 o                         
   1  10   3          3.51          3.64         0.47 o                         
  -7  11   3          0.74          1.37         1.03 o                         
  -6  11   3          0.02         -0.02         0.59 o                         
  -5  11   3          5.10          6.32         1.22 o                         
  -4  11   3          0.10          0.39         0.88 o                         
  -3  11   3          4.16          3.40         0.41 o                         
  -2  11   3          9.47          8.21         0.46 o                         
  -1  11   3         22.57         20.98         0.59 o                         
   0  11   3         76.76         66.53         2.53 o                         
  -5  12   3          3.50          3.24         0.68 o                         
  -4  12   3         18.94         17.67         1.14 o                         
  -3  12   3          0.46          0.67         0.54 o                         
  -2  12   3         21.37         16.23         0.62 o                         
   0 -12   4          3.82          2.58         0.58 o                         
   1 -12   4          1.92          1.72         0.58 o                         
   2 -12   4          0.94          1.04         0.46 o                         
   3 -12   4         20.64         18.02         1.41 o                         
   4 -12   4         12.70          8.52         0.92 o                         
  -2 -11   4          0.82          1.07         1.02 o                         
  -1 -11   4          0.39         -0.03         0.49 o                         
   0 -11   4          1.47          1.69         0.45 o                         
   1 -11   4          3.52          3.97         0.47 o                         
   2 -11   4         12.30         13.04         0.54 o                         
   3 -11   4         36.23         32.57         0.93 o                         
   4 -11   4         13.17          9.66         0.59 o                         
   5 -11   4          0.37          0.05         0.52 o                         
  -3 -10   4          8.38          7.80         0.53 o                         
  -2 -10   4          2.22          1.36         0.44 o                         
  -1 -10   4          1.21          1.03         0.43 o                         
   0 -10   4        180.60        207.49         3.93 o                         
   1 -10   4         67.08         75.03         1.33 o                         
   2 -10   4         19.32         19.87         0.50 o                         
   3 -10   4        108.43        115.03         2.73 o                         
   4 -10   4        353.22        369.50        12.96 o                         
   5 -10   4         31.04         29.82         1.43 o                         
   6 -10   4          4.72          4.49         0.74 o                         
  -4  -9   4          8.06          7.21         0.50 o                         
  -3  -9   4          1.58          1.75         0.44 o                         
  -2  -9   4         24.85         29.01         0.72 o                         
  -1  -9   4          5.18          6.97         0.43 o                         
   0  -9   4         36.45         40.16         0.86 o                         
   1  -9   4          8.01          8.34         0.56 o                         
   2  -9   4         36.87         38.91         1.16 o                         
   3  -9   4          2.24          4.60         0.73 o                         
   4  -9   4        274.03        279.90         5.06 o                         
   5  -9   4         13.46         11.85         0.54 o                         
   6  -9   4         23.03         29.51         0.83 o                         
   7  -9   4         12.89         12.93         1.43 o                         
  -5  -8   4          3.29          3.27         0.46 o                         
  -4  -8   4          0.10          0.53         0.41 o                         
  -3  -8   4         21.66         24.43         0.73 o                         
  -2  -8   4          1.89          2.51         0.43 o                         
  -1  -8   4         36.73         43.19         0.88 o                         
   0  -8   4          2.17          2.90         0.37 o                         
   1  -8   4          0.76          0.46         0.30 o                         
   2  -8   4         13.76         13.18         0.65 o                         
   3  -8   4         22.25         21.87         0.73 o                         
   4  -8   4        153.36        162.21         3.00 o                         
   5  -8   4        130.25        124.11         2.34 o                         
   6  -8   4          0.01          0.28         0.44 o                         
   7  -8   4          3.44          6.14         0.65 o                         
  -5  -7   4          0.55          0.82         0.53 o                         
  -4  -7   4          9.36         10.44         0.55 o                         
  -3  -7   4         42.58         49.90         0.99 o                         
  -2  -7   4          0.03          0.34         0.35 o                         
  -1  -7   4         96.80        113.47         2.71 o                         
   0  -7   4         11.12         12.70         0.46 o                         
   1  -7   4         58.12         55.89         1.15 o                         
   2  -7   4         21.21         23.30         0.89 o                         
   3  -7   4          7.56          8.16         0.42 o                         
   4  -7   4        870.78        852.97        15.10 o                         
   5  -7   4          5.03          7.24         0.40 o                         
   6  -7   4         39.39         40.12         0.68 o                         
   7  -7   4          5.45          6.89         0.71 o                         
   8  -7   4          3.53          3.17         0.67 o                         
  -6  -6   4          1.35          0.98         0.46 o                         
  -5  -6   4         16.26         17.63         0.87 o                         
  -4  -6   4         37.28         46.22         0.93 o                         
  -3  -6   4          9.31         10.06         0.47 o                         
  -2  -6   4         52.09         63.62         1.32 o                         
  -1  -6   4         37.44         38.54         0.88 o                         
   0  -6   4         59.09         54.24         1.10 o                         
   1  -6   4          5.03          7.12         0.39 o                         
   2  -6   4         90.77         92.81         2.22 o                         
   3  -6   4        187.26        178.39         3.28 o                         
   4  -6   4        294.76        301.33         7.14 o                         
   5  -6   4        134.82        135.77         1.93 o                         
   6  -6   4         10.87         12.31         0.40 o                         
   7  -6   4         11.43         13.62         0.47 o                         
   8  -6   4          3.09          3.08         0.58 o                         
  -7  -5   4          0.28         -0.16         0.46 o                         
  -6  -5   4          4.99          4.78         0.41 o                         
  -5  -5   4          7.06          8.24         0.47 o                         
  -4  -5   4          3.30          4.48         0.38 o                         
  -3  -5   4         34.33         38.67         0.81 o                         
  -2  -5   4        291.08        296.35         5.35 o                         
  -1  -5   4         64.24         58.38         1.20 o                         
   0  -5   4          1.85          1.68         0.39 o                         
   1  -5   4        355.97        339.55         7.48 o                         
   2  -5   4        171.67        165.67         3.06 o                         
   3  -5   4        117.95        105.40         2.01 o                         
   4  -5   4         25.07         21.34         0.56 o                         
   5  -5   4        114.88        104.57         1.52 o                         
   6  -5   4        135.64        140.77         2.02 o                         
   7  -5   4          0.08          0.43         0.35 o                         
   8  -5   4         23.33         25.49         0.89 o                         
  -7  -4   4          2.14          2.29         0.79 o                         
  -6  -4   4          0.46          0.36         0.37 o                         
  -5  -4   4          4.25          5.40         0.58 o                         
  -4  -4   4         41.21         42.57         1.02 o                         
  -3  -4   4         34.66         40.27         1.32 o                         
  -2  -4   4       2791.50       3085.87        93.91 o                         
  -1  -4   4       2115.76       2242.30        48.32 o                         
   0  -4   4         46.43         39.60         0.70 o                         
   1  -4   4         64.80         66.88         1.65 o                         
   2  -4   4        511.08        475.80         8.48 o                         
   3  -4   4        115.30        103.53         1.49 o                         
   4  -4   4         75.39         73.08         1.24 o                         
   5  -4   4        291.19        269.32         4.21 o                         
   6  -4   4         16.80         19.57         0.64 o                         
   7  -4   4          2.11          2.81         0.43 o                         
   8  -4   4          3.70          4.76         0.49 o                         
  -8  -3   4         28.20         23.63         2.01 o                         
  -7  -3   4          2.91          3.39         0.43 o                         
  -6  -3   4          1.95          3.34         0.50 o                         
  -5  -3   4         30.77         33.48         1.06 o                         
  -4  -3   4          5.26          5.30         0.43 o                         
  -3  -3   4        297.43        284.26         6.35 o                         
  -2  -3   4          2.76          5.34         0.49 o                         
  -1  -3   4        427.69        408.91         8.96 o                         
   0  -3   4        235.44        218.11         7.82 o                         
   1  -3   4         70.22         81.04         1.94 o                         
   2  -3   4        583.53        644.33         9.86 o                         
   3  -3   4        591.12        589.88         9.04 o                         
   4  -3   4         13.10         10.15         0.33 o                         
   5  -3   4        418.28        383.15         5.32 o                         
   6  -3   4         14.76         11.99         0.39 o                         
   7  -3   4          2.57          4.66         0.43 o                         
   8  -3   4         69.96         84.53         3.46 o                         
  -8  -2   4          0.28          0.47         0.45 o                         
  -7  -2   4          1.64          1.10         0.48 o                         
  -6  -2   4          3.91          3.63         0.46 o                         
  -5  -2   4          0.60          1.47         0.40 o                         
  -4  -2   4         81.44         78.23         1.59 o                         
  -3  -2   4         43.08         42.69         1.21 o                         
  -2  -2   4         88.32         97.27         2.30 o                         
  -1  -2   4         89.34        104.46         1.96 o                         
   0  -2   4          2.68          1.51         0.18 o                         
   1  -2   4          0.03          0.90         0.15 o                         
   2  -2   4         42.86         43.56         0.79 o                         
   3  -2   4        144.55        173.17         2.47 o                         
   4  -2   4         31.37         35.49         0.65 o                         
   5  -2   4         40.19         43.85         0.77 o                         
   6  -2   4        314.67        310.78         4.35 o                         
   7  -2   4         20.67         21.37         0.54 o                         
   8  -2   4          0.84          1.31         0.49 o                         
  -8  -1   4          5.31          5.88         0.60 o                         
  -7  -1   4         27.53         29.24         0.83 o                         
  -6  -1   4         16.84         17.39         0.65 o                         
  -5  -1   4        124.24        123.91         2.37 o                         
  -4  -1   4        180.31        175.67         4.00 o                         
  -3  -1   4        105.69        111.24         2.60 o                         
  -2  -1   4         51.28         44.50         0.94 o                         
  -1  -1   4        313.22        276.90         4.84 o                         
   0  -1   4        179.47        183.15         4.06 o                         
   1  -1   4          2.32          1.15         0.17 o                         
   2  -1   4        201.25        195.17         3.12 o                         
   3  -1   4         52.75         64.47         1.02 o                         
   4  -1   4          1.43          0.94         0.25 o                         
   5  -1   4        124.75        133.29         1.96 o                         
   6  -1   4        137.01        128.37         1.90 o                         
   7  -1   4         10.45         10.34         0.45 o                         
  -9   0   4         16.52         14.85         0.99 o                         
  -8   0   4         49.94         54.05         1.06 o                         
  -7   0   4         26.82         30.77         0.70 o                         
  -6   0   4         48.34         55.20         1.17 o                         
  -5   0   4        515.66        513.02         7.90 o                         
  -4   0   4         20.74         16.28         0.51 o                         
  -3   0   4         34.21         32.12         0.73 o                         
  -2   0   4         15.38         15.06         0.37 o                         
  -1   0   4        229.82        203.90         3.17 o                         
   0   0   4       1091.08       1100.12        19.30 o                         
   1   0   4        101.29         98.95         1.32 o                         
   2   0   4        853.45        965.42        12.01 o                         
   3   0   4        146.94        136.52         1.99 o                         
   4   0   4         15.72         18.39         0.47 o                         
   5   0   4        221.48        212.37         3.29 o                         
   6   0   4         48.80         45.47         0.82 o                         
   7   0   4          0.01          0.28         0.37 o                         
  -9   1   4          6.73          6.73         0.56 o                         
  -8   1   4         88.26         92.59         1.60 o                         
  -7   1   4        193.25        206.82         3.29 o                         
  -6   1   4         18.17         18.49         0.57 o                         
  -5   1   4          0.58          0.21         0.27 o                         
  -4   1   4        425.90        449.46        12.19 o                         
  -3   1   4        257.92        223.50         4.02 o                         
  -2   1   4        146.52        131.44         2.08 o                         
  -1   1   4        181.97        172.52         2.42 o                         
   0   1   4        450.52        468.49         5.87 o                         
   2   1   4          5.09          6.57         0.26 o                         
   3   1   4         54.88         54.67         0.91 o                         
   4   1   4          9.43          9.86         0.36 o                         
   5   1   4        170.65        164.86         2.39 o                         
   6   1   4          5.94          6.58         0.37 o                         
   7   1   4          4.00          2.93         0.42 o                         
  -9   2   4         36.47         37.06         0.90 o                         
  -8   2   4         56.79         62.26         1.15 o                         
  -7   2   4         71.31         74.56         1.32 o                         
  -6   2   4         83.54         93.05         1.57 o                         
  -5   2   4          0.90          1.40         0.24 o                         
  -4   2   4          0.46          0.86         0.24 o                         
  -3   2   4       1069.72       1149.51        17.42 o                         
  -2   2   4         26.89         27.44         0.48 o                         
  -1   2   4         41.76         44.61         0.65 o                         
   0   2   4        138.65        155.64         2.02 o                         
   1   2   4        131.46        151.32         1.98 o                         
   2   2   4          0.87          0.67         0.22 o                         
   3   2   4         85.54         77.04         2.06 o                         
   4   2   4         86.20         83.83         1.32 o                         
   5   2   4          5.65          5.97         0.35 o                         
   6   2   4          2.83          2.61         0.38 o                         
   7   2   4         42.42         34.19         0.95 o                         
  -9   3   4         12.08         10.98         0.62 o                         
  -8   3   4          8.21          7.54         0.44 o                         
  -7   3   4         65.24         65.10         1.15 o                         
  -6   3   4         48.76         43.00         0.81 o                         
  -5   3   4          0.05          0.16         0.20 o                         
  -4   3   4          4.87          5.93         0.25 o                         
  -3   3   4        454.16        468.77         6.41 o                         
  -2   3   4          5.09          4.77         0.21 o                         
  -1   3   4       1097.22       1223.42        15.18 o                         
   0   3   4        787.66        952.45        12.99 o                         
   1   3   4        488.39        531.27         6.66 o                         
   2   3   4         35.12         36.21         0.61 o                         
   3   3   4        173.00        169.23         2.56 o                         
   4   3   4        166.55        180.07         2.90 o                         
   5   3   4          2.08          2.29         0.32 o                         
   6   3   4          8.34          8.72         0.43 o                         
  -9   4   4         40.45         37.83         2.66 o                         
  -8   4   4         13.83          9.50         0.41 o                         
  -7   4   4        173.66        168.39         4.38 o                         
  -6   4   4         87.25         82.43         1.35 o                         
  -5   4   4        113.38         95.82         1.54 o                         
  -4   4   4        213.00        215.98         3.00 o                         
  -3   4   4          0.45          1.77         0.17 o                         
  -2   4   4        334.07        352.54         4.43 o                         
   0   4   4        226.54        224.11         2.88 o                         
   1   4   4        524.53        542.06         7.68 o                         
   2   4   4          1.78          2.08         0.25 o                         
   3   4   4          7.99          7.87         0.36 o                         
   4   4   4        411.05        403.83         5.62 o                         
   5   4   4          8.35          7.63         0.41 o                         
   6   4   4          4.15          2.96         0.44 o                         
  -9   5   4          1.40          0.58         0.91 o                         
  -8   5   4          5.57          6.67         0.47 o                         
  -7   5   4         48.74         46.66         1.73 o                         
  -6   5   4         20.02         22.59         1.07 o                         
  -5   5   4        128.02        124.19         5.44 o                         
  -4   5   4          9.55          6.49         0.30 o                         
  -3   5   4          2.50          4.32         0.20 o                         
  -2   5   4          0.15          0.15         0.18 o                         
  -1   5   4         52.47         56.15         0.95 o                         
   0   5   4         34.70         31.61         0.69 o                         
   1   5   4          0.32          0.40         0.24 o                         
   2   5   4          2.66          2.58         0.34 o                         
   3   5   4          3.65          3.85         0.34 o                         
   4   5   4         32.54         33.71         0.70 o                         
   5   5   4         10.65          8.92         0.52 o                         
  -9   6   4         37.02         41.40         1.65 o                         
  -8   6   4         25.11         23.89         1.13 o                         
  -7   6   4          0.00          0.16         0.57 o                         
  -6   6   4          0.05         -0.17         0.53 o                         
  -5   6   4         46.14         54.19         1.35 o                         
  -4   6   4        109.81        102.41         2.34 o                         
  -3   6   4        282.97        270.45         3.77 o                         
  -2   6   4        135.98        133.07         1.74 o                         
  -1   6   4          0.03          0.17         0.21 o                         
   0   6   4          0.73          0.21         0.23 o                         
   1   6   4         78.22         80.09         1.14 o                         
   2   6   4          0.72          0.90         0.27 o                         
   3   6   4        130.25        128.89         1.91 o                         
   4   6   4        111.51        107.86         1.73 o                         
   5   6   4          0.58          0.33         0.49 o                         
  -9   7   4          3.79          5.37         0.87 o                         
  -8   7   4          0.91          0.91         0.70 o                         
  -7   7   4         21.82         22.36         1.07 o                         
  -6   7   4        178.10        170.99         5.37 o                         
  -5   7   4         10.91         17.42         0.82 o                         
  -4   7   4        255.14        250.21         5.46 o                         
  -3   7   4        253.14        242.26         3.37 o                         
  -2   7   4        137.05        133.83         2.15 o                         
  -1   7   4          1.99          2.05         0.24 o                         
   0   7   4         57.26         63.74         1.36 o                         
   1   7   4         45.24         46.41         0.75 o                         
   2   7   4         50.71         49.07         0.85 o                         
   3   7   4        202.74        176.62         9.56 o                         
   4   7   4         25.47         20.20         1.60 o                         
  -9   8   4         62.57         58.01         2.13 o                         
  -8   8   4         27.69         33.91         1.45 o                         
  -7   8   4         96.56        113.19         3.68 o                         
  -6   8   4         42.20         50.89         1.34 o                         
  -5   8   4         81.36         72.83         1.76 o                         
  -4   8   4        140.40        131.51         2.98 o                         
  -3   8   4          1.23          1.25         0.26 o                         
  -2   8   4        115.63        124.18         1.81 o                         
  -1   8   4         94.44         98.07         1.48 o                         
   0   8   4         38.31         37.49         0.87 o                         
   1   8   4         27.04         26.41         1.08 o                         
   2   8   4          3.00          1.48         0.41 o                         
   3   8   4          7.40          5.63         0.43 o                         
  -8   9   4          9.62         12.17         0.98 o                         
  -7   9   4          0.27          0.00         0.69 o                         
  -6   9   4         19.98         23.47         0.81 o                         
  -5   9   4         85.33         88.31         2.07 o                         
  -4   9   4        116.75        114.81         2.63 o                         
  -3   9   4         52.21         51.19         0.84 o                         
  -2   9   4        145.87        154.71         2.23 o                         
  -1   9   4        277.54        287.06         4.01 o                         
   0   9   4          0.00         -0.09         0.30 o                         
   1   9   4         33.76         32.48         1.12 o                         
   2   9   4          0.03         -0.23         0.44 o                         
  -8  10   4          0.17          0.44         0.97 o                         
  -7  10   4          0.06          0.60         0.81 o                         
  -6  10   4          7.30          6.81         0.58 o                         
  -5  10   4          0.46          0.54         0.49 o                         
  -4  10   4         25.47         28.49         0.89 o                         
  -3  10   4          0.00          0.07         0.33 o                         
  -2  10   4          8.81          9.39         0.42 o                         
  -1  10   4         89.04         94.21         1.46 o                         
   0  10   4         15.91         14.82         0.72 o                         
   1  10   4         52.61         45.55         1.98 o                         
  -7  11   4          3.78          3.63         0.99 o                         
  -6  11   4         15.27         14.41         1.63 o                         
  -5  11   4          0.00          0.12         0.52 o                         
  -4  11   4          9.27          8.95         0.63 o                         
  -3  11   4          5.52          4.14         0.47 o                         
  -2  11   4          5.21          3.70         0.44 o                         
  -1  11   4          0.12          0.12         0.43 o                         
   0  11   4          0.62          0.58         0.53 o                         
  -5  12   4         15.44         11.02         0.76 o                         
  -4  12   4          0.44         -0.05         0.62 o                         
  -3  12   4         33.53         27.48         0.79 o                         
   1 -12   5          1.98          0.87         0.58 o                         
   2 -12   5        103.86        104.95         2.21 o                         
   3 -12   5          7.05          4.15         0.75 o                         
   4 -12   5          1.54          1.85         1.14 o                         
  -1 -11   5          8.87          6.61         0.54 o                         
   0 -11   5          0.53          0.98         0.47 o                         
   1 -11   5          0.04         -0.01         0.45 o                         
   2 -11   5         60.33         69.55         1.52 o                         
   3 -11   5          2.28          2.48         0.63 o                         
   4 -11   5          7.00          6.05         0.75 o                         
   5 -11   5         10.64          5.37         0.82 o                         
  -3 -10   5          2.43          1.61         0.50 o                         
  -2 -10   5          0.02          0.20         0.44 o                         
  -1 -10   5          0.08          0.58         0.41 o                         
   0 -10   5          0.04          0.17         0.41 o                         
   1 -10   5         59.69         64.95         1.34 o                         
   2 -10   5          4.83          4.67         0.73 o                         
   3 -10   5         93.67        100.68         2.02 o                         
   4 -10   5          2.36          2.45         0.55 o                         
   5 -10   5          0.42          0.53         0.59 o                         
   6 -10   5          0.17         -0.16         0.68 o                         
  -4  -9   5          3.98          3.26         0.69 o                         
  -3  -9   5         41.08         50.82         1.02 o                         
  -2  -9   5         12.17         15.79         0.60 o                         
  -1  -9   5          0.02         -0.31         0.37 o                         
   0  -9   5         12.14         14.63         0.56 o                         
   1  -9   5          0.16         -0.14         0.30 o                         
   2  -9   5         29.61         31.22         1.57 o                         
   3  -9   5         47.69         43.34         1.55 o                         
   4  -9   5        184.65        200.08         3.69 o                         
   5  -9   5         37.88         39.79         1.68 o                         
   6  -9   5          1.60          0.75         0.57 o                         
   7  -9   5          8.87          5.83         0.93 o                         
  -5  -8   5          0.00          0.47         0.44 o                         
  -4  -8   5         24.81         27.03         0.92 o                         
  -3  -8   5         22.96         24.06         0.63 o                         
  -2  -8   5          4.87          7.09         0.44 o                         
  -1  -8   5          4.08          6.03         0.45 o                         
   0  -8   5          6.20          7.03         0.43 o                         
   1  -8   5          6.22          6.52         1.02 o                         
   2  -8   5          5.40          3.90         0.52 o                         
   3  -8   5        144.77        149.62         2.82 o                         
   4  -8   5          8.22          9.54         0.50 o                         
   5  -8   5          0.00          0.36         0.41 o                         
   6  -8   5          0.89          0.06         0.51 o                         
   7  -8   5          2.49          1.32         0.67 o                         
  -5  -7   5          6.78          7.67         0.67 o                         
  -4  -7   5          7.54          8.36         0.46 o                         
  -3  -7   5        108.96        133.48         2.32 o                         
  -2  -7   5        261.24        306.42         5.54 o                         
  -1  -7   5          2.86          3.34         0.44 o                         
   0  -7   5         41.86         49.59         1.06 o                         
   1  -7   5          7.01          6.45         0.55 o                         
   2  -7   5         10.20         10.01         0.57 o                         
   3  -7   5          0.06         -0.06         0.36 o                         
   4  -7   5          0.39          1.12         0.36 o                         
   5  -7   5        123.76        128.68         2.45 o                         
   6  -7   5         29.00         26.13         0.75 o                         
   7  -7   5         10.01          7.68         1.39 o                         
  -6  -6   5         31.64         34.30         1.05 o                         
  -5  -6   5          2.67          2.29         0.39 o                         
  -4  -6   5          7.32          8.91         0.60 o                         
  -2  -6   5        435.82        495.75        14.04 o                         
  -1  -6   5          4.03          3.56         0.36 o                         
   0  -6   5         49.10         43.78         1.18 o                         
   1  -6   5        103.18        110.56         2.63 o                         
   2  -6   5         54.43         53.21         1.61 o                         
   3  -6   5         14.22         13.01         0.49 o                         
   4  -6   5        108.52        108.63         2.09 o                         
   5  -6   5         30.93         31.14         0.82 o                         
   6  -6   5         45.60         49.97         0.83 o                         
   7  -6   5         20.62         21.92         0.88 o                         
  -7  -5   5          0.16         -0.37         0.58 o                         
  -6  -5   5         42.67         48.44         1.58 o                         
  -5  -5   5         10.95         12.03         0.48 o                         
  -4  -5   5         91.95        110.11         2.36 o                         
  -3  -5   5         14.69         15.80         0.71 o                         
  -2  -5   5        231.70        240.81         5.43 o                         
  -1  -5   5          3.52          3.71         0.34 o                         
   0  -5   5         13.59         18.20         0.88 o                         
   1  -5   5         98.98        100.50         2.36 o                         
   2  -5   5          0.38          1.76         0.34 o                         
   3  -5   5          4.93          7.12         0.65 o                         
   4  -5   5          2.67          3.60         0.19 o                         
   5  -5   5         33.90         35.21         0.84 o                         
   6  -5   5          2.58          2.52         0.32 o                         
   7  -5   5          4.05          5.71         0.45 o                         
  -7  -4   5          1.00          1.19         0.45 o                         
  -6  -4   5          1.42          0.95         0.49 o                         
  -5  -4   5          0.00          0.29         0.54 o                         
  -4  -4   5          5.30          5.48         0.49 o                         
  -3  -4   5        138.00        137.06         3.23 o                         
  -2  -4   5       1122.41       1204.55        26.07 o                         
  -1  -4   5        205.82        195.52         3.56 o                         
   0  -4   5         11.56          8.50         0.33 o                         
   1  -4   5        300.05        293.30         6.51 o                         
   2  -4   5          0.16          0.90         0.29 o                         
   3  -4   5         21.84         23.34         0.50 o                         
   4  -4   5         48.44         57.92         1.02 o                         
   5  -4   5         27.62         30.36         0.85 o                         
   6  -4   5         13.49         10.62         0.41 o                         
   7  -4   5          0.00          0.58         0.42 o                         
  -8  -3   5         11.50          9.76         1.12 o                         
  -7  -3   5          0.01         -0.11         0.51 o                         
  -6  -3   5          0.21          0.46         0.45 o                         
  -5  -3   5          7.80         10.83         0.56 o                         
  -4  -3   5        184.51        193.78         5.40 o                         
  -3  -3   5        189.60        200.86         4.56 o                         
  -2  -3   5          0.00         -0.22         0.28 o                         
  -1  -3   5         65.84         53.97         1.11 o                         
   0  -3   5         58.94         48.27         0.99 o                         
   1  -3   5        556.09        515.06         7.06 o                         
   2  -3   5        160.86        174.86         2.78 o                         
   3  -3   5         55.58         72.78         1.88 o                         
   4  -3   5         42.95         49.03         0.82 o                         
   5  -3   5         29.49         32.98         0.63 o                         
   6  -3   5         19.36         18.05         0.53 o                         
   7  -3   5          3.54          2.18         0.40 o                         
  -8  -2   5         53.20         50.22         1.02 o                         
  -7  -2   5          2.74          2.91         0.51 o                         
  -6  -2   5         30.57         33.86         0.92 o                         
  -5  -2   5          3.78          4.22         0.43 o                         
  -4  -2   5         32.42         35.35         1.08 o                         
  -3  -2   5        248.23        223.97         4.72 o                         
  -2  -2   5          1.83          0.90         0.29 o                         
  -1  -2   5          2.58          1.50         0.26 o                         
   0  -2   5         74.52         67.83         1.13 o                         
   1  -2   5       1269.52       1388.22        21.11 o                         
   2  -2   5        135.89        161.84         2.59 o                         
   3  -2   5         93.25        120.04         1.75 o                         
   4  -2   5          1.64          2.55         0.36 o                         
   5  -2   5        143.84        141.92         2.07 o                         
   6  -2   5          7.37          4.96         0.34 o                         
   7  -2   5         10.50          7.17         0.45 o                         
  -8  -1   5        118.09        126.02         2.80 o                         
  -7  -1   5         13.51         15.73         0.72 o                         
  -6  -1   5         16.91         15.62         0.52 o                         
  -5  -1   5         92.87         95.02         1.62 o                         
  -4  -1   5         74.29         57.80         1.20 o                         
  -3  -1   5        291.41        241.87         4.38 o                         
  -2  -1   5        597.06        551.86         9.76 o                         
  -1  -1   5        121.74        112.65         1.81 o                         
   0  -1   5        126.85        145.76         2.45 o                         
   1  -1   5         34.95         31.35         0.55 o                         
   2  -1   5          1.21          1.48         0.20 o                         
   3  -1   5          1.63          3.89         0.27 o                         
   4  -1   5         73.64         79.93         1.24 o                         
   5  -1   5         11.03         11.09         0.43 o                         
   6  -1   5          0.45          1.20         0.46 o                         
   7  -1   5         14.62         12.40         0.48 o                         
  -9   0   5         10.00          8.34         0.60 o                         
  -8   0   5        198.37        207.79         4.33 o                         
  -7   0   5        116.64        124.41         2.06 o                         
  -6   0   5          6.03          8.38         0.42 o                         
  -5   0   5        358.52        356.20        15.11 o                         
  -4   0   5        627.34        602.88        10.66 o                         
  -3   0   5         33.26         26.80         0.94 o                         
  -2   0   5         11.57          9.57         0.41 o                         
  -1   0   5        574.67        544.18         7.44 o                         
   0   0   5        449.36        449.73         6.17 o                         
   1   0   5          2.32          1.11         0.20 o                         
   3   0   5         21.02         21.99         0.50 o                         
   4   0   5         19.03         16.71         0.45 o                         
   5   0   5         20.44         18.84         0.48 o                         
   6   0   5         19.57         16.55         0.48 o                         
   7   0   5          4.40          3.76         0.47 o                         
  -9   1   5          1.23          0.89         0.83 o                         
  -8   1   5          6.86          5.37         0.44 o                         
  -7   1   5        178.61        188.77         3.02 o                         
  -6   1   5          0.78          0.50         0.31 o                         
  -5   1   5         80.76         77.46         1.53 o                         
  -4   1   5        650.84        617.66        10.91 o                         
  -3   1   5          2.90          1.99         0.28 o                         
  -2   1   5        623.10        670.39        10.20 o                         
   0   1   5        145.78        149.29         1.95 o                         
   1   1   5        406.48        430.93         5.42 o                         
   2   1   5        574.17        613.98         7.69 o                         
   3   1   5         16.69         18.70         0.46 o                         
   4   1   5        129.21        126.49         1.88 o                         
   5   1   5          0.07          0.73         0.30 o                         
   6   1   5         39.60         32.81         0.68 o                         
   7   1   5          4.57          3.53         0.63 o                         
  -9   2   5          0.00         -0.12         0.50 o                         
  -8   2   5         32.04         31.31         0.74 o                         
  -7   2   5         68.38         66.03         1.36 o                         
  -6   2   5          3.01          4.00         0.42 o                         
  -5   2   5         14.55         14.45         0.50 o                         
  -4   2   5         84.18         76.16         1.48 o                         
  -3   2   5          9.50         15.27         0.47 o                         
  -2   2   5        821.75        811.17        11.04 o                         
  -1   2   5        377.16        395.24         4.97 o                         
   0   2   5        102.71        121.27         1.61 o                         
   1   2   5          1.82          2.55         0.23 o                         
   2   2   5          3.28          3.81         0.29 o                         
   3   2   5         11.58         12.30         0.39 o                         
   4   2   5         81.32         79.16         1.61 o                         
   5   2   5         16.89         14.91         0.46 o                         
   6   2   5          0.80          0.56         0.38 o                         
  -9   3   5          3.38          2.80         0.72 o                         
  -8   3   5         25.59         24.28         0.63 o                         
  -7   3   5        132.31        131.54         2.13 o                         
  -6   3   5          0.00          0.02         0.27 o                         
  -5   3   5         92.56         81.26         1.57 o                         
  -4   3   5        258.32        236.74         3.67 o                         
  -3   3   5         22.12         17.14         0.37 o                         
  -2   3   5        143.49        150.79         2.14 o                         
  -1   3   5         43.53         44.54         1.14 o                         
   0   3   5        196.68        193.70         2.51 o                         
   1   3   5         64.38         91.33         1.26 o                         
   2   3   5         58.84         57.45         0.86 o                         
   3   3   5        112.20        121.57         1.82 o                         
   4   3   5        100.94         96.63         1.48 o                         
   5   3   5         47.08         44.46         0.82 o                         
   6   3   5          0.11         -0.27         0.38 o                         
  -9   4   5          3.16          1.46         0.49 o                         
  -8   4   5        149.15        138.75         2.24 o                         
  -7   4   5         16.24         18.16         0.48 o                         
  -6   4   5          0.03         -0.23         0.23 o                         
  -5   4   5         65.35         64.71         1.58 o                         
  -4   4   5          0.40          1.36         0.22 o                         
  -3   4   5         27.56         26.00         0.47 o                         
  -2   4   5        308.96        326.70         4.13 o                         
  -1   4   5        131.35        110.61         1.48 o                         
   0   4   5         63.14         61.02         1.08 o                         
   1   4   5         38.48         37.71         0.63 o                         
   2   4   5        230.47        234.17         3.03 o                         
   3   4   5        173.65        179.64         2.59 o                         
   4   4   5         60.34         55.50         0.94 o                         
   5   4   5         63.52         59.70         1.01 o                         
  -9   5   5          4.67          2.81         0.55 o                         
  -8   5   5          8.72         10.52         0.80 o                         
  -7   5   5        155.27        135.60         4.34 o                         
  -6   5   5         13.00         11.93         0.85 o                         
  -5   5   5         24.55         27.78         0.54 o                         
  -4   5   5         10.48         14.17         0.31 o                         
  -3   5   5         10.71         11.50         0.38 o                         
  -2   5   5         22.00         19.16         0.38 o                         
  -1   5   5          0.42          0.25         0.21 o                         
   0   5   5          4.44          5.38         0.27 o                         
   1   5   5         19.05         18.93         0.53 o                         
   2   5   5        434.43        430.81         5.44 o                         
   3   5   5        108.21        105.48         2.54 o                         
   4   5   5          0.11          0.35         0.30 o                         
   5   5   5         15.24         10.50         0.46 o                         
  -9   6   5          8.09         11.01         0.94 o                         
  -8   6   5          6.22          5.66         0.74 o                         
  -7   6   5          0.94          2.17         0.62 o                         
  -6   6   5        168.58        138.03         4.38 o                         
  -5   6   5         81.15         80.18         1.89 o                         
  -4   6   5         65.71         66.78         1.00 o                         
  -3   6   5         17.31         14.32         0.36 o                         
  -2   6   5         24.53         21.63         0.56 o                         
  -1   6   5         70.92         72.99         1.04 o                         
   0   6   5        114.54        108.56         1.48 o                         
   1   6   5         26.40         27.71         0.66 o                         
   2   6   5          1.93          2.30         0.30 o                         
   3   6   5          9.39          8.61         0.39 o                         
   4   6   5         11.39          9.07         0.44 o                         
  -9   7   5         39.65         41.80         1.64 o                         
  -8   7   5         10.39         12.62         0.89 o                         
  -7   7   5         37.76         49.81         1.82 o                         
  -6   7   5        171.43        156.76         6.69 o                         
  -5   7   5         47.10         47.05         1.54 o                         
  -4   7   5        544.57        555.10        11.32 o                         
  -3   7   5       1615.01       1695.32        21.03 o                         
  -2   7   5          0.04          0.43         0.23 o                         
  -1   7   5          6.81          7.46         0.37 o                         
   0   7   5        122.94        120.17         1.62 o                         
   1   7   5          1.39          1.22         0.28 o                         
   2   7   5         64.92         62.54         1.11 o                         
   3   7   5          3.04          2.23         0.37 o                         
  -8   8   5          9.50          9.77         0.97 o                         
  -7   8   5         13.57         11.73         0.85 o                         
  -6   8   5         25.67         25.79         0.82 o                         
  -5   8   5         36.23         43.73         1.16 o                         
  -4   8   5        191.33        204.68         5.75 o                         
  -3   8   5          0.01         -0.13         0.34 o                         
  -2   8   5        129.57        139.98         1.86 o                         
  -1   8   5         77.44         79.09         1.11 o                         
   0   8   5          0.91          0.93         0.29 o                         
   1   8   5        146.97        139.61         2.27 o                         
   2   8   5         20.67         17.78         0.70 o                         
   3   8   5          3.62          2.46         0.51 o                         
  -8   9   5          2.04          2.21         0.88 o                         
  -7   9   5          0.24          0.48         0.76 o                         
  -6   9   5         22.95         30.03         0.93 o                         
  -5   9   5          0.83          0.17         0.45 o                         
  -4   9   5          0.78          1.70         0.30 o                         
  -3   9   5         14.79         13.78         0.41 o                         
  -2   9   5         94.58         96.80         1.70 o                         
  -1   9   5         66.30         61.74         1.13 o                         
   0   9   5         18.73         16.78         0.47 o                         
   1   9   5         49.34         47.02         1.27 o                         
   2   9   5          4.07          3.30         0.45 o                         
  -7  10   5         60.62         74.02         2.58 o                         
  -6  10   5          2.38          2.00         0.54 o                         
  -5  10   5         30.68         34.22         1.43 o                         
  -4  10   5         15.81         15.01         0.61 o                         
  -3  10   5         35.27         34.30         0.68 o                         
  -2  10   5          9.50          8.25         0.43 o                         
  -1  10   5          0.03         -0.26         0.38 o                         
   0  10   5         91.53         78.44         1.26 o                         
  -6  11   5          7.19          6.91         0.66 o                         
  -5  11   5          8.80          8.08         0.62 o                         
  -4  11   5          0.78          0.48         0.44 o                         
  -3  11   5         32.13         32.81         0.74 o                         
  -2  11   5          0.77         -0.16         0.46 o                         
  -1  11   5          5.37          4.26         0.49 o                         
   2 -12   6          1.61          0.10         0.90 o                         
  -1 -11   6         22.41         19.90         0.87 o                         
   0 -11   6          1.27          0.96         0.43 o                         
   1 -11   6         18.23         17.73         0.75 o                         
   2 -11   6          0.00          0.48         0.70 o                         
   3 -11   6        184.06        189.26         3.61 o                         
   4 -11   6         25.15         21.36         1.25 o                         
  -3 -10   6          0.88         -0.01         0.53 o                         
  -2 -10   6          9.31         10.71         0.55 o                         
  -1 -10   6          0.10          0.30         0.54 o                         
   0 -10   6          0.04         -0.05         0.37 o                         
   1 -10   6          0.58          0.64         0.63 o                         
   2 -10   6          0.17          0.74         0.61 o                         
   3 -10   6         16.73         15.10         0.75 o                         
   4 -10   6         72.77         67.14         1.49 o                         
   5 -10   6          0.01          0.45         0.65 o                         
  -4  -9   6          1.52          1.23         0.51 o                         
  -3  -9   6         35.41         40.77         1.22 o                         
  -2  -9   6          9.27          9.54         0.55 o                         
  -1  -9   6          5.16          5.75         0.69 o                         
   0  -9   6         11.52         11.78         0.71 o                         
   1  -9   6         19.77         21.76         0.84 o                         
   2  -9   6          4.54          4.83         0.60 o                         
   3  -9   6        297.44        317.95         5.77 o                         
   4  -9   6          5.54          6.27         0.54 o                         
   5  -9   6         31.99         29.23         1.45 o                         
   6  -9   6          3.27          1.67         0.94 o                         
  -5  -8   6          7.60          8.19         0.68 o                         
  -4  -8   6        107.10        123.05         2.07 o                         
  -3  -8   6         56.72         73.74         1.34 o                         
  -2  -8   6         10.99         13.24         0.65 o                         
  -1  -8   6          7.50          9.62         0.59 o                         
   0  -8   6          0.07          0.17         0.27 o                         
   1  -8   6          6.47         10.48         1.12 o                         
   2  -8   6         55.36         54.66         1.47 o                         
   3  -8   6        119.96        130.47         2.50 o                         
   4  -8   6        106.40        107.57         2.11 o                         
   5  -8   6         17.15         18.55         1.13 o                         
   6  -8   6          0.85          0.47         0.62 o                         
  -5  -7   6          2.48          2.29         0.48 o                         
  -4  -7   6         18.02         24.36         0.66 o                         
  -3  -7   6         19.97         22.15         0.83 o                         
  -2  -7   6         10.84         13.83         0.54 o                         
  -1  -7   6         10.72         13.68         0.52 o                         
   0  -7   6         62.87         67.49         2.12 o                         
   1  -7   6        113.01        121.46         2.89 o                         
   2  -7   6         67.75         67.88         1.88 o                         
   3  -7   6         28.26         28.95         0.77 o                         
   4  -7   6         59.93         52.60         2.01 o                         
   5  -7   6         46.01         44.19         1.35 o                         
   6  -7   6          0.26          0.77         0.51 o                         
   7  -7   6          9.66         11.07         0.75 o                         
  -6  -6   6          0.10          0.55         0.46 o                         
  -5  -6   6          5.09          5.42         0.53 o                         
  -4  -6   6         30.00         37.32         0.99 o                         
  -3  -6   6         37.50         45.93         1.35 o                         
  -2  -6   6        541.25        630.23        13.00 o                         
  -1  -6   6          3.79          3.14         0.29 o                         
   0  -6   6         10.77          8.67         0.38 o                         
   1  -6   6        128.28        127.57         3.00 o                         
   2  -6   6          1.75          1.64         0.37 o                         
   3  -6   6         19.88         19.80         1.08 o                         
   4  -6   6        144.15        136.84         2.59 o                         
   5  -6   6          6.91          9.13         0.63 o                         
   6  -6   6          0.01         -0.24         0.29 o                         
   7  -6   6          0.04         -0.36         0.48 o                         
  -7  -5   6          1.82          2.17         0.50 o                         
  -6  -5   6          1.77          1.83         0.48 o                         
  -5  -5   6         16.35         19.96         0.76 o                         
  -4  -5   6         26.11         28.00         0.98 o                         
  -3  -5   6          0.05          0.32         0.48 o                         
  -2  -5   6         47.17         56.60         1.55 o                         
  -1  -5   6         43.29         52.66         1.11 o                         
   0  -5   6        114.33        106.72         1.73 o                         
   1  -5   6        168.02        184.03         4.17 o                         
   2  -5   6        401.44        428.43         7.70 o                         
   3  -5   6          2.63          2.45         0.36 o                         
   4  -5   6        403.20        381.25         7.44 o                         
   5  -5   6         23.36         19.27         0.43 o                         
   6  -5   6          4.72          6.48         0.37 o                         
   7  -5   6         87.17         97.79         5.10 o                         
  -7  -4   6          2.38          1.89         0.53 o                         
  -6  -4   6          0.01          0.16         0.48 o                         
  -5  -4   6          2.73          2.84         0.48 o                         
  -4  -4   6         62.21         73.25         2.10 o                         
  -3  -4   6         55.25         64.81         2.28 o                         
  -2  -4   6         44.92         39.36         1.01 o                         
  -1  -4   6         21.81         18.67         0.54 o                         
   0  -4   6         94.95         92.62         3.36 o                         
   1  -4   6        164.52        154.08         2.53 o                         
   2  -4   6        118.09        130.01         2.52 o                         
   3  -4   6         46.09         49.10         0.90 o                         
   4  -4   6         12.11         14.20         0.42 o                         
   5  -4   6        294.07        299.18         4.66 o                         
   6  -4   6          4.20          7.08         0.49 o                         
   7  -4   6          6.04          8.76         0.70 o                         
  -8  -3   6          3.31          3.38         0.51 o                         
  -7  -3   6         17.25         17.47         0.81 o                         
  -6  -3   6         20.48         25.99         0.79 o                         
  -5  -3   6        104.38        109.01         3.10 o                         
  -4  -3   6        128.86        131.33         3.75 o                         
  -3  -3   6         28.50         27.51         1.50 o                         
  -2  -3   6         99.75         94.86         2.01 o                         
  -1  -3   6         20.43         17.19         0.49 o                         
   0  -3   6         20.31         16.10         0.46 o                         
   1  -3   6          3.71          3.01         0.23 o                         
   2  -3   6         53.66         60.25         1.06 o                         
   3  -3   6          0.13          0.27         0.24 o                         
   4  -3   6        109.73        127.03         2.08 o                         
   5  -3   6        129.17        124.32         1.84 o                         
   6  -3   6          0.35          0.71         0.33 o                         
   7  -3   6          2.42          3.81         0.45 o                         
  -8  -2   6          0.22          0.20         0.45 o                         
  -7  -2   6          8.65         10.25         0.56 o                         
  -6  -2   6        214.70        242.02         3.84 o                         
  -5  -2   6         22.55         20.62         0.65 o                         
  -4  -2   6          5.98          4.53         0.39 o                         
  -3  -2   6         37.03         37.79         0.88 o                         
  -2  -2   6          3.27          3.40         0.32 o                         
  -1  -2   6        169.88        152.78         2.82 o                         
   0  -2   6          0.35          0.42         0.17 o                         
   1  -2   6        194.71        198.54         2.79 o                         
   2  -2   6        198.74        192.74         2.72 o                         
   3  -2   6          2.07          2.80         0.27 o                         
   4  -2   6        218.02        205.18         3.76 o                         
   5  -2   6         57.43         51.54         0.88 o                         
   6  -2   6          1.22          1.09         0.33 o                         
   7  -2   6          1.74          1.61         0.45 o                         
  -8  -1   6          7.71          6.64         0.50 o                         
  -7  -1   6          7.48          7.59         0.69 o                         
  -6  -1   6          2.73          3.31         0.38 o                         
  -5  -1   6         15.00         16.68         0.59 o                         
  -4  -1   6        217.16        196.41         3.99 o                         
  -3  -1   6         92.71         69.41         1.40 o                         
  -2  -1   6        790.30        720.70        12.72 o                         
  -1  -1   6        579.84        585.97         8.94 o                         
   0  -1   6         18.55         13.84         0.38 o                         
   1  -1   6         70.03         80.66         1.22 o                         
   2  -1   6         73.93         77.32         1.08 o                         
   3  -1   6         59.84         63.76         1.03 o                         
   4  -1   6        194.66        189.19         2.71 o                         
   5  -1   6          2.16          0.99         0.30 o                         
   6  -1   6          0.48          0.48         0.33 o                         
   7  -1   6          0.97          0.57         0.44 o                         
  -9   0   6         12.55          9.65         0.79 o                         
  -8   0   6          0.15          0.03         0.43 o                         
  -7   0   6         13.56         14.85         0.84 o                         
  -6   0   6          0.34          0.60         0.34 o                         
  -5   0   6         38.74         37.79         1.06 o                         
  -4   0   6        172.82        191.48         3.51 o                         
  -3   0   6         27.26         28.00         0.70 o                         
  -2   0   6        115.05        105.14         1.85 o                         
  -1   0   6        482.44        485.93         6.67 o                         
   0   0   6         15.70         23.00         0.46 o                         
   1   0   6         15.51         15.26         0.35 o                         
   2   0   6        172.17        165.30         2.17 o                         
   3   0   6        234.12        241.98         3.42 o                         
   4   0   6          0.00          0.05         0.27 o                         
   5   0   6          3.40          2.17         0.30 o                         
   6   0   6         62.98         65.49         1.09 o                         
  -9   1   6          3.87          3.05         0.60 o                         
  -8   1   6         67.49         68.84         1.87 o                         
  -7   1   6          6.36          5.64         0.50 o                         
  -6   1   6         12.59         13.48         0.48 o                         
  -5   1   6         63.06         65.81         1.34 o                         
  -4   1   6         42.69         37.30         0.85 o                         
  -3   1   6          0.05          0.22         0.24 o                         
  -2   1   6        345.05        344.09         4.75 o                         
  -1   1   6        355.25        432.69         5.95 o                         
   0   1   6       1076.51       1297.75        16.11 o                         
   1   1   6          0.60          0.36         0.20 o                         
   2   1   6          6.35          6.64         0.38 o                         
   3   1   6        538.91        570.73         7.87 o                         
   4   1   6         13.40         14.32         0.41 o                         
   5   1   6          7.83          9.21         0.40 o                         
   6   1   6         26.31         27.75         0.98 o                         
  -9   2   6         42.62         37.32         2.08 o                         
  -8   2   6         51.80         52.48         1.10 o                         
  -7   2   6         22.25         26.05         0.77 o                         
  -6   2   6         88.28         91.10         1.75 o                         
  -5   2   6        125.19        131.48         2.46 o                         
  -4   2   6         17.58         12.16         0.36 o                         
  -3   2   6        477.41        464.73         6.38 o                         
  -1   2   6        895.45        929.43        12.66 o                         
   0   2   6        931.90       1030.31        12.81 o                         
   1   2   6         46.52         48.12         0.83 o                         
   2   2   6         43.97         49.30         0.77 o                         
   3   2   6        727.12        772.80        10.60 o                         
   4   2   6         90.52         91.41         1.42 o                         
   5   2   6          0.11         -0.06         0.32 o                         
   6   2   6         38.80         35.94         0.74 o                         
  -9   3   6          1.49          0.53         0.52 o                         
  -8   3   6          2.75          2.90         0.53 o                         
  -7   3   6         35.10         34.73         0.73 o                         
  -6   3   6         45.23         45.75         0.86 o                         
  -5   3   6          3.77          4.29         0.42 o                         
  -4   3   6         19.66         14.65         0.38 o                         
  -3   3   6          0.71          0.61         0.21 o                         
  -2   3   6        145.58        160.50         2.28 o                         
  -1   3   6        113.44        126.56         1.82 o                         
   0   3   6         12.64         14.18         0.35 o                         
   1   3   6         22.23         18.99         0.43 o                         
   2   3   6         22.48         22.44         0.46 o                         
   3   3   6          3.86          4.60         0.34 o                         
   4   3   6         79.98         75.09         1.20 o                         
   5   3   6          0.00         -0.14         0.34 o                         
  -9   4   6         19.98         18.96         0.85 o                         
  -8   4   6         12.42         16.11         0.70 o                         
  -7   4   6         10.40          8.86         0.41 o                         
  -6   4   6         67.10         66.55         1.38 o                         
  -5   4   6        176.71        169.20         2.39 o                         
  -4   4   6        250.91        243.03         3.38 o                         
  -3   4   6        259.22        245.85         4.11 o                         
  -2   4   6         43.26         52.46         0.85 o                         
  -1   4   6         14.35         12.63         0.33 o                         
   0   4   6        162.31        170.25         2.23 o                         
   1   4   6          1.13          1.18         0.25 o                         
   2   4   6         99.58        104.41         1.44 o                         
   3   4   6        193.90        191.86         3.35 o                         
   4   4   6          0.12         -0.04         0.33 o                         
   5   4   6          0.00         -0.17         0.37 o                         
  -9   5   6          2.00          2.01         0.79 o                         
  -8   5   6          3.37          2.90         0.37 o                         
  -7   5   6         19.67         21.57         0.41 o                         
  -6   5   6          2.31          4.37         0.21 o                         
  -5   5   6        430.74        426.93         5.87 o                         
  -4   5   6       1017.02        987.18        13.44 o                         
  -3   5   6        250.13        237.14         3.31 o                         
  -2   5   6          0.93          1.54         0.21 o                         
  -1   5   6         58.43         69.07         0.99 o                         
   0   5   6         72.50         80.82         1.14 o                         
   1   5   6        171.83        164.33         2.16 o                         
   2   5   6        158.67        159.24         2.11 o                         
   3   5   6         46.81         46.40         0.83 o                         
   4   5   6          8.49          6.90         0.42 o                         
  -9   6   6         12.07          8.11         0.88 o                         
  -8   6   6         47.04         49.72         1.85 o                         
  -7   6   6          9.28         11.29         0.85 o                         
  -6   6   6         61.33         59.70         2.09 o                         
  -5   6   6        260.95        243.94         3.41 o                         
  -4   6   6         14.95         18.02         0.45 o                         
  -3   6   6         22.87         29.83         0.56 o                         
  -2   6   6        342.86        338.35         4.29 o                         
  -1   6   6         68.50         63.26         0.92 o                         
   0   6   6          0.04          0.26         0.25 o                         
   1   6   6          5.46          5.09         0.36 o                         
   2   6   6         15.81         17.58         0.72 o                         
   3   6   6          1.52          1.65         0.37 o                         
   4   6   6          1.44          1.13         0.41 o                         
  -9   7   6          2.57          2.46         0.77 o                         
  -8   7   6          0.26          0.96         0.73 o                         
  -7   7   6          1.34          2.03         0.64 o                         
  -6   7   6         18.56         20.03         1.60 o                         
  -5   7   6        108.24        103.54         2.39 o                         
  -4   7   6          5.97          5.93         0.41 o                         
  -3   7   6          0.38          0.66         0.32 o                         
  -2   7   6        723.08        755.38         9.43 o                         
  -1   7   6          2.21          2.71         0.28 o                         
   0   7   6          6.26          6.41         0.39 o                         
   1   7   6          3.58          2.63         0.30 o                         
   2   7   6         35.11         32.96         0.86 o                         
   3   7   6         10.21          7.75         0.44 o                         
  -8   8   6         11.32         10.36         0.88 o                         
  -7   8   6          0.40          0.72         0.70 o                         
  -6   8   6         12.10         12.38         0.60 o                         
  -5   8   6         18.31         22.90         1.15 o                         
  -4   8   6         55.56         53.33         0.96 o                         
  -3   8   6         30.16         30.69         0.54 o                         
  -2   8   6         55.42         57.63         0.86 o                         
  -1   8   6        125.44        115.50         2.15 o                         
   0   8   6        148.99        141.27         1.89 o                         
   1   8   6          4.23          2.90         0.33 o                         
   2   8   6         14.69         11.68         0.46 o                         
  -8   9   6          4.98          6.08         0.90 o                         
  -7   9   6         11.04         11.42         0.93 o                         
  -6   9   6          0.62          0.76         0.46 o                         
  -5   9   6         12.87         13.12         0.61 o                         
  -4   9   6          7.09          8.77         0.40 o                         
  -3   9   6          5.76          3.97         0.34 o                         
  -2   9   6         21.25         20.97         0.47 o                         
  -1   9   6          6.31          4.85         0.33 o                         
   0   9   6          3.03          2.23         0.34 o                         
   1   9   6          0.18         -0.22         0.39 o                         
  -7  10   6          0.14          0.38         0.79 o                         
  -6  10   6         28.44         29.14         0.92 o                         
  -5  10   6          3.81          2.69         0.51 o                         
  -4  10   6         40.55         38.10         0.82 o                         
  -3  10   6         13.84         12.56         0.47 o                         
  -2  10   6         20.04         18.65         0.54 o                         
  -1  10   6          3.87          3.30         0.43 o                         
   0  10   6          3.93          3.09         0.44 o                         
  -6  11   6         62.20         60.17         1.67 o                         
  -5  11   6         13.10         13.48         1.48 o                         
  -4  11   6          1.72          0.31         0.49 o                         
  -3  11   6          5.70          6.22         0.53 o                         
  -2  11   6          1.21          0.76         0.47 o                         
  -1 -11   7          0.06          0.53         0.56 o                         
   0 -11   7          0.07          0.29         0.60 o                         
   1 -11   7          3.36          2.10         0.79 o                         
   2 -11   7         74.15         65.63         1.85 o                         
   3 -11   7         34.99         32.44         1.87 o                         
   4 -11   7         25.50         17.26         2.16 o                         
  -2 -10   7          0.34         -0.28         0.48 o                         
  -1 -10   7          2.16          2.64         0.39 o                         
   0 -10   7          2.66          2.21         0.66 o                         
   1 -10   7          2.41          1.82         0.66 o                         
   2 -10   7         99.69        108.53         4.07 o                         
   3 -10   7         27.84         25.98         1.60 o                         
   4 -10   7          1.06          0.70         0.68 o                         
   5 -10   7          1.32          0.50         0.80 o                         
  -3  -9   7         22.54         26.57         0.72 o                         
  -2  -9   7          0.52          0.62         0.38 o                         
  -1  -9   7         31.23         34.52         0.85 o                         
   0  -9   7         18.62         19.42         0.64 o                         
   1  -9   7          2.66          1.35         0.62 o                         
   2  -9   7          0.14          1.09         0.55 o                         
   3  -9   7         50.44         51.06         1.19 o                         
   4  -9   7         92.57         93.37         1.92 o                         
   5  -9   7          8.41          5.51         0.69 o                         
  -3  -8   7        251.48        285.94         6.95 o                         
  -2  -8   7          0.08         -0.16         0.37 o                         
  -1  -8   7         12.42         13.08         0.86 o                         
   0  -8   7         51.87         60.40         1.05 o                         
   1  -8   7         19.33         22.70         0.92 o                         
   2  -8   7          0.18          0.34         0.40 o                         
   3  -8   7         59.58         56.56         1.26 o                         
   4  -8   7          3.36          2.00         0.48 o                         
   5  -8   7         10.65         10.59         1.03 o                         
   6  -8   7         30.90         29.00         1.52 o                         
  -5  -7   7         34.33         40.11         1.91 o                         
  -4  -7   7          6.03          7.37         0.58 o                         
  -3  -7   7         75.96         95.45         3.40 o                         
  -2  -7   7          4.58          6.43         0.40 o                         
  -1  -7   7          5.49          5.83         0.37 o                         
   0  -7   7         67.38         74.54         1.29 o                         
   1  -7   7         57.48         59.54         1.60 o                         
   2  -7   7          1.22          0.63         0.41 o                         
   3  -7   7         18.13         14.98         0.57 o                         
   4  -7   7         54.71         51.43         1.29 o                         
   5  -7   7          5.83          3.44         0.71 o                         
   6  -7   7         21.53         23.00         1.31 o                         
  -6  -6   7          0.65          0.80         0.48 o                         
  -5  -6   7          0.21         -0.05         0.39 o                         
  -4  -6   7          7.86         11.44         0.56 o                         
  -3  -6   7        184.49        230.81         7.63 o                         
  -2  -6   7          0.20          0.32         0.39 o                         
  -1  -6   7          0.64          1.52         0.29 o                         
   0  -6   7         23.91         28.07         0.56 o                         
   1  -6   7         30.90         31.38         1.02 o                         
   2  -6   7          6.90          7.65         0.47 o                         
   3  -6   7        109.21        108.87         2.13 o                         
   4  -6   7        136.78        130.79         2.50 o                         
   5  -6   7         26.96         23.92         0.71 o                         
   6  -6   7          1.42          1.80         0.63 o                         
  -7  -5   7          2.70          1.42         0.47 o                         
  -6  -5   7         18.80         18.44         0.87 o                         
  -5  -5   7         13.48         16.57         0.77 o                         
  -4  -5   7         35.87         45.70         1.37 o                         
  -3  -5   7          6.08          6.92         0.48 o                         
  -2  -5   7         11.41         10.34         0.58 o                         
  -1  -5   7         12.14         13.79         0.68 o                         
   0  -5   7         60.92         63.36         1.29 o                         
   1  -5   7         92.43         94.11         2.28 o                         
   2  -5   7          5.44          7.26         0.56 o                         
   3  -5   7         48.68         53.67         1.82 o                         
   4  -5   7         10.49          7.49         0.49 o                         
   5  -5   7         22.28         23.09         1.20 o                         
   6  -5   7          0.06          0.28         0.39 o                         
   7  -5   7          2.48          2.84         0.84 o                         
  -7  -4   7         20.17         21.52         0.99 o                         
  -6  -4   7          0.05          0.38         0.40 o                         
  -5  -4   7          6.68          9.21         0.52 o                         
  -4  -4   7         11.96         13.21         0.57 o                         
  -3  -4   7         10.27         13.06         0.55 o                         
  -2  -4   7         20.24         18.57         0.69 o                         
  -1  -4   7         11.93          9.18         0.87 o                         
   0  -4   7        518.72        516.91         9.16 o                         
   1  -4   7          9.49         12.56         0.66 o                         
   2  -4   7         31.68         34.71         0.69 o                         
   3  -4   7         25.91         23.12         0.60 o                         
   4  -4   7        241.31        235.19         3.69 o                         
   5  -4   7          2.48          4.07         0.35 o                         
   6  -4   7         24.65         23.67         0.65 o                         
   7  -4   7          0.78          0.81         0.64 o                         
  -8  -3   7          9.03          5.78         1.11 o                         
  -7  -3   7          1.83          1.64         0.42 o                         
  -6  -3   7         70.85         75.99         1.35 o                         
  -5  -3   7          7.32          7.74         0.51 o                         
  -4  -3   7          0.28          0.14         0.41 o                         
  -3  -3   7         23.73         28.60         0.76 o                         
  -2  -3   7          4.14          5.11         0.37 o                         
  -1  -3   7         67.89         64.95         1.31 o                         
   0  -3   7         10.36          9.02         0.47 o                         
   1  -3   7          0.45          0.57         0.22 o                         
   2  -3   7          0.56          0.43         0.25 o                         
   3  -3   7        214.90        224.09         3.53 o                         
   4  -3   7         28.97         34.47         0.72 o                         
   5  -3   7         17.47         17.85         0.53 o                         
   6  -3   7         19.68         18.71         0.58 o                         
  -8  -2   7         61.70         57.94         1.14 o                         
  -7  -2   7          1.36          1.78         0.42 o                         
  -6  -2   7         21.66         25.45         0.66 o                         
  -5  -2   7        234.17        267.55         6.53 o                         
  -4  -2   7          0.26          0.69         0.39 o                         
  -3  -2   7         10.99         10.41         1.02 o                         
  -2  -2   7         77.08         71.88         1.45 o                         
  -1  -2   7        142.64        136.15         2.18 o                         
   0  -2   7         22.92         21.06         0.66 o                         
   1  -2   7          2.46          4.32         0.31 o                         
   2  -2   7         12.49         11.47         0.36 o                         
   3  -2   7          9.01          8.69         0.37 o                         
   4  -2   7          0.04          0.09         0.28 o                         
   5  -2   7         43.01         45.86         0.95 o                         
   6  -2   7          2.46          1.01         0.38 o                         
  -8  -1   7         92.28         90.43         2.19 o                         
  -7  -1   7          0.30          0.64         0.39 o                         
  -6  -1   7          8.71          9.44         0.51 o                         
  -5  -1   7        216.56        232.11         5.36 o                         
  -4  -1   7         22.21         21.60         0.63 o                         
  -3  -1   7        406.98        411.47         7.35 o                         
  -2  -1   7        833.84        849.77        12.93 o                         
  -1  -1   7         54.68         61.43         1.10 o                         
   0  -1   7        130.36        136.19         1.96 o                         
   1  -1   7        478.92        484.91         6.67 o                         
   2  -1   7         45.00         46.87         0.78 o                         
   3  -1   7        147.37        148.34         2.17 o                         
   4  -1   7         31.01         41.00         0.73 o                         
   5  -1   7         39.31         34.64         0.69 o                         
   6  -1   7          3.32          3.93         0.40 o                         
  -8   0   7         24.71         27.62         0.72 o                         
  -7   0   7          1.00          1.02         0.38 o                         
  -6   0   7         20.41         23.79         0.70 o                         
  -5   0   7          0.12          0.14         0.38 o                         
  -4   0   7         88.80         94.59         1.84 o                         
  -3   0   7        265.22        251.86         4.56 o                         
  -2   0   7          0.42          0.05         0.25 o                         
  -1   0   7         59.34         57.16         0.92 o                         
   0   0   7          0.16          0.69         0.22 o                         
   1   0   7          3.19          5.26         0.27 o                         
   2   0   7        293.36        304.60         3.88 o                         
   3   0   7         26.28         32.51         0.62 o                         
   4   0   7          7.14          6.17         0.34 o                         
   5   0   7          0.00          0.15         0.33 o                         
   6   0   7          8.05          6.38         0.43 o                         
  -9   1   7          9.69          7.63         0.59 o                         
  -8   1   7         21.36         22.84         0.86 o                         
  -7   1   7          4.32          4.56         0.40 o                         
  -6   1   7         25.22         24.93         0.70 o                         
  -5   1   7         17.20         17.10         0.67 o                         
  -4   1   7          2.58          2.02         0.33 o                         
  -3   1   7         17.13         15.17         0.42 o                         
  -2   1   7         10.54          9.33         0.32 o                         
  -1   1   7         58.72         50.92         0.84 o                         
   0   1   7          6.09         10.40         0.37 o                         
   1   1   7         31.18         28.99         0.54 o                         
   2   1   7        120.21        134.83         1.88 o                         
   3   1   7          2.40          2.95         0.31 o                         
   4   1   7         68.11         74.25         1.19 o                         
   5   1   7          0.35          0.45         0.36 o                         
   6   1   7          0.25          0.68         0.42 o                         
  -9   2   7         39.02         35.76         0.91 o                         
  -8   2   7         17.25         17.21         0.82 o                         
  -7   2   7          6.90          5.57         0.39 o                         
  -6   2   7          1.05          1.31         0.39 o                         
  -5   2   7         50.22         50.50         1.10 o                         
  -4   2   7         93.61         82.14         1.39 o                         
  -3   2   7         77.20         73.35         1.13 o                         
  -2   2   7         14.83         11.90         0.34 o                         
  -1   2   7         46.39         50.34         0.83 o                         
   0   2   7          5.94          7.19         0.28 o                         
   1   2   7        338.91        371.06         4.70 o                         
   2   2   7        451.15        490.72         6.17 o                         
   3   2   7          3.02          2.43         0.31 o                         
   4   2   7         81.58         89.48         1.38 o                         
   5   2   7          3.25          2.60         0.37 o                         
  -9   3   7          6.44          6.69         0.72 o                         
  -8   3   7        101.30        100.77         1.72 o                         
  -7   3   7          6.91          6.18         0.42 o                         
  -6   3   7         27.82         26.36         0.69 o                         
  -5   3   7         96.77         99.84         1.93 o                         
  -4   3   7         33.70         33.33         0.60 o                         
  -3   3   7          8.75          8.82         0.31 o                         
  -2   3   7         94.84        102.16         1.51 o                         
  -1   3   7         22.42         21.67         0.43 o                         
   0   3   7          2.13          3.19         0.28 o                         
   1   3   7        849.29        912.86        14.90 o                         
   2   3   7        265.62        286.68         3.68 o                         
   3   3   7          0.12         -0.09         0.30 o                         
   4   3   7          9.01          6.95         0.40 o                         
   5   3   7          9.17          7.99         0.55 o                         
  -9   4   7         21.06         18.68         0.87 o                         
  -8   4   7          0.36          0.12         0.39 o                         
  -7   4   7        132.37        117.41         2.24 o                         
  -6   4   7         86.00         75.80         1.29 o                         
  -5   4   7          0.01          0.38         0.26 o                         
  -4   4   7         97.52         89.67         1.34 o                         
  -3   4   7          8.78          8.57         0.41 o                         
  -2   4   7         58.31         56.17         0.97 o                         
  -1   4   7        301.48        293.58         3.75 o                         
   0   4   7         74.82         85.33         1.19 o                         
   1   4   7          4.90          5.35         0.31 o                         
   2   4   7         10.37          9.56         0.34 o                         
   3   4   7          1.04          0.82         0.31 o                         
   4   4   7         13.73         12.33         0.64 o                         
  -9   5   7          6.21          6.54         0.84 o                         
  -8   5   7         49.99         53.48         1.13 o                         
  -7   5   7        153.57        137.29         4.46 o                         
  -6   5   7         77.48         68.48         1.16 o                         
  -5   5   7        254.84        244.23         3.41 o                         
  -4   5   7       1091.99       1161.59        15.79 o                         
  -3   5   7        276.74        266.85         3.72 o                         
  -2   5   7         48.99         50.30         0.84 o                         
  -1   5   7        290.77        312.68         3.98 o                         
   0   5   7          3.22          5.73         0.29 o                         
   1   5   7         33.46         29.59         0.66 o                         
   2   5   7         36.84         35.30         0.62 o                         
   3   5   7          1.52          1.73         0.33 o                         
   4   5   7          6.16          5.74         0.56 o                         
  -9   6   7          0.79         -0.38         0.80 o                         
  -8   6   7         14.62         13.23         0.86 o                         
  -7   6   7         16.54         15.09         0.93 o                         
  -6   6   7         31.87         37.30         1.29 o                         
  -5   6   7         65.40         68.04         1.17 o                         
  -4   6   7         10.36         12.45         0.35 o                         
  -3   6   7        321.94        343.37         4.76 o                         
  -2   6   7         10.26         16.52         0.38 o                         
  -1   6   7          7.28          4.98         0.29 o                         
   0   6   7        269.33        257.59         4.03 o                         
   1   6   7          8.28          7.12         0.33 o                         
   2   6   7         56.66         51.15         0.80 o                         
   3   6   7          1.52          1.53         0.38 o                         
  -8   7   7          0.96          1.53         0.73 o                         
  -7   7   7         29.18         33.87         1.39 o                         
  -6   7   7          0.38          1.36         0.46 o                         
  -5   7   7          2.90          3.90         0.30 o                         
  -4   7   7         13.23         13.47         0.38 o                         
  -3   7   7         65.51         66.98         1.05 o                         
  -2   7   7          6.95          4.90         0.29 o                         
  -1   7   7         69.60         67.27         0.98 o                         
   0   7   7         81.50         76.16         1.10 o                         
   1   7   7          0.74          0.05         0.29 o                         
   2   7   7          3.08          1.56         0.36 o                         
  -8   8   7         46.05         53.25         1.91 o                         
  -7   8   7          4.21          4.57         0.70 o                         
  -6   8   7         18.27         21.86         0.76 o                         
  -5   8   7         57.80         58.01         1.45 o                         
  -4   8   7          4.55          4.85         0.31 o                         
  -3   8   7          0.63          0.37         0.28 o                         
  -2   8   7          3.57          3.33         0.29 o                         
  -1   8   7        107.34        103.00         1.42 o                         
   0   8   7          1.11          0.31         0.31 o                         
   1   8   7          3.98          2.55         0.35 o                         
  -7   9   7         45.89         54.74         2.00 o                         
  -6   9   7         36.51         44.08         1.19 o                         
  -5   9   7          6.28          5.85         0.52 o                         
  -4   9   7         24.60         27.48         1.53 o                         
  -3   9   7          8.21          7.45         0.40 o                         
  -2   9   7          0.06         -0.30         0.30 o                         
  -1   9   7         20.04         16.72         0.59 o                         
   0   9   7          6.68          4.93         0.38 o                         
  -7  10   7         14.23         13.32         0.77 o                         
  -6  10   7         33.13         33.74         0.99 o                         
  -5  10   7         17.99         20.68         0.93 o                         
  -4  10   7          2.34          1.19         0.45 o                         
  -3  10   7         12.32         11.47         0.53 o                         
  -2  10   7          1.67          1.47         0.41 o                         
  -1  10   7          0.05         -0.44         0.44 o                         
  -4  11   7          4.43          2.39         0.58 o                         
   0 -11   8          5.15          3.26         1.12 o                         
   1 -11   8          0.56         -0.24         0.85 o                         
   2 -11   8         31.80         24.08         2.02 o                         
  -2 -10   8          0.05          0.31         0.46 o                         
  -1 -10   8          0.40          0.27         0.50 o                         
   0 -10   8          0.03          0.76         0.71 o                         
   1 -10   8         13.21         11.77         3.16 o                         
   2 -10   8         26.64         20.98         1.72 o                         
   3 -10   8         39.92         34.56         1.07 o                         
   4 -10   8          7.62          8.03         0.90 o                         
  -3  -9   8         11.84         10.06         0.49 o                         
  -2  -9   8          4.21          4.56         0.47 o                         
  -1  -9   8          4.21          4.60         0.42 o                         
   0  -9   8         22.10         22.18         1.12 o                         
   1  -9   8         11.57         11.13         0.74 o                         
   2  -9   8         15.07         14.91         1.26 o                         
   3  -9   8          3.69          3.12         0.82 o                         
   4  -9   8          1.94          2.24         0.63 o                         
   5  -9   8          0.09          0.33         0.68 o                         
  -4  -8   8         15.98         19.37         1.06 o                         
  -3  -8   8         70.78         91.23         1.59 o                         
  -2  -8   8          0.47         -0.26         0.38 o                         
  -1  -8   8         15.51         15.87         0.48 o                         
   0  -8   8          8.27          7.54         0.64 o                         
   1  -8   8          6.87          6.25         1.53 o                         
   2  -8   8          0.23          0.29         0.46 o                         
   3  -8   8         25.32         26.25         1.28 o                         
   4  -8   8          0.05          0.26         0.52 o                         
   5  -8   8          0.13          0.08         0.58 o                         
  -5  -7   8          0.62          0.58         0.39 o                         
  -4  -7   8          2.21          2.83         0.37 o                         
  -3  -7   8          3.73          3.77         0.41 o                         
  -2  -7   8          7.28          8.16         0.40 o                         
  -1  -7   8         37.36         41.95         0.91 o                         
   0  -7   8         66.42         73.19         1.87 o                         
   1  -7   8        113.09        117.79         2.82 o                         
   2  -7   8          0.22          0.17         0.45 o                         
   3  -7   8        148.23        152.55         2.90 o                         
   4  -7   8         24.91         21.95         1.23 o                         
   5  -7   8          4.45          3.13         0.54 o                         
   6  -7   8         45.71         37.40         1.74 o                         
  -6  -6   8          0.69          1.09         0.42 o                         
  -5  -6   8         24.16         30.75         0.90 o                         
  -4  -6   8          8.56         10.92         0.58 o                         
  -3  -6   8         25.14         31.62         1.34 o                         
  -2  -6   8          6.30          7.37         0.48 o                         
  -1  -6   8         99.22        110.38         2.13 o                         
   0  -6   8         88.37         90.88         2.24 o                         
   1  -6   8         31.41         32.89         0.87 o                         
   2  -6   8         29.79         31.21         0.83 o                         
   3  -6   8          8.41          8.79         0.52 o                         
   4  -6   8         91.13         87.74         2.64 o                         
   5  -6   8          4.68          2.64         0.48 o                         
   6  -6   8          6.32          8.81         0.86 o                         
  -6  -5   8         18.21         20.94         0.63 o                         
  -5  -5   8         29.21         35.91         0.95 o                         
  -4  -5   8         25.55         30.01         0.81 o                         
  -3  -5   8         11.16         13.43         0.56 o                         
  -2  -5   8          0.85          1.89         0.41 o                         
  -1  -5   8         11.19         13.15         0.52 o                         
   0  -5   8          1.05          1.52         0.28 o                         
   1  -5   8         21.25         21.27         0.66 o                         
   2  -5   8          6.93          7.29         0.48 o                         
   3  -5   8         30.06         34.26         0.86 o                         
   4  -5   8         30.01         28.39         1.35 o                         
   5  -5   8         10.08          9.24         0.53 o                         
   6  -5   8          0.28         -0.11         0.44 o                         
  -7  -4   8         52.22         53.44         1.74 o                         
  -6  -4   8         37.96         41.43         0.87 o                         
  -5  -4   8          6.31          6.95         0.71 o                         
  -4  -4   8         15.80         17.46         0.75 o                         
  -3  -4   8          7.50          8.60         0.48 o                         
  -2  -4   8         14.02         14.25         0.54 o                         
  -1  -4   8          0.29          0.39         0.47 o                         
   0  -4   8          0.48          0.45         0.29 o                         
   1  -4   8         67.31         68.48         1.21 o                         
   2  -4   8          0.60          0.64         0.22 o                         
   3  -4   8         95.28         84.95         3.19 o                         
   4  -4   8         33.01         30.03         0.81 o                         
   5  -4   8         12.31         11.45         0.97 o                         
   6  -4   8          0.05          0.01         0.45 o                         
  -7  -3   8          3.10          3.89         0.63 o                         
  -6  -3   8          4.31          4.56         0.42 o                         
  -5  -3   8         35.52         39.91         1.38 o                         
  -4  -3   8          0.38         -0.38         0.38 o                         
  -3  -3   8        450.18        481.63         8.59 o                         
  -2  -3   8        156.82        161.57         3.02 o                         
  -1  -3   8         25.47         22.56         0.65 o                         
   0  -3   8        129.53        121.67         1.96 o                         
   1  -3   8         33.35         33.39         0.59 o                         
   2  -3   8        146.90        150.00         2.43 o                         
   3  -3   8         47.95         43.23         0.83 o                         
   4  -3   8         49.81         44.71         0.87 o                         
   5  -3   8          1.43          1.53         0.38 o                         
   6  -3   8          2.78          4.21         0.48 o                         
  -8  -2   8          0.00         -0.03         0.49 o                         
  -7  -2   8          0.01         -0.12         0.40 o                         
  -6  -2   8         13.52         13.26         0.58 o                         
  -5  -2   8          7.48          9.21         0.63 o                         
  -4  -2   8         27.43         27.20         0.91 o                         
  -3  -2   8         38.08         35.64         0.88 o                         
  -2  -2   8        203.75        179.87         4.59 o                         
  -1  -2   8          2.15          4.59         0.27 o                         
   0  -2   8         12.79         11.01         0.33 o                         
   1  -2   8         69.25         66.85         1.05 o                         
   2  -2   8        268.84        282.19         3.94 o                         
   3  -2   8          0.78          0.49         0.31 o                         
   4  -2   8          0.11          0.33         0.31 o                         
   5  -2   8         33.83         42.17         0.85 o                         
   6  -2   8          0.52          0.39         0.44 o                         
  -8  -1   8          0.66          0.67         0.44 o                         
  -7  -1   8         11.62         13.36         0.67 o                         
  -6  -1   8         31.18         33.26         0.87 o                         
  -5  -1   8          0.04          0.19         0.41 o                         
  -4  -1   8          0.82          0.73         0.40 o                         
  -3  -1   8         35.04         30.64         0.77 o                         
  -2  -1   8         25.75         34.94         0.70 o                         
  -1  -1   8        699.81        720.00        11.46 o                         
   0  -1   8         24.33         21.13         0.46 o                         
   1  -1   8         66.72         68.80         1.07 o                         
   2  -1   8        495.24        551.69         7.57 o                         
   3  -1   8        124.46        129.59         1.91 o                         
   4  -1   8          0.01          0.10         0.29 o                         
   5  -1   8         74.60         87.61         1.86 o                         
   6  -1   8          0.00          0.26         0.44 o                         
  -8   0   8          1.14          0.68         0.43 o                         
  -7   0   8         20.89         23.24         0.63 o                         
  -6   0   8         36.89         41.51         0.98 o                         
  -5   0   8          2.14          1.82         0.41 o                         
  -4   0   8        229.74        224.29         4.10 o                         
  -3   0   8         76.64         69.98         1.22 o                         
  -2   0   8        385.68        392.05         5.42 o                         
  -1   0   8        318.01        338.09         4.69 o                         
   0   0   8        177.23        184.95         2.64 o                         
   1   0   8        167.53        181.87         2.59 o                         
   2   0   8        464.88        495.67         6.24 o                         
   3   0   8        267.71        294.03         4.13 o                         
   4   0   8          5.09          3.37         0.32 o                         
   5   0   8         62.63         68.83         1.42 o                         
  -9   1   8          1.10          0.37         0.63 o                         
  -8   1   8         24.27         23.67         0.68 o                         
  -7   1   8          5.13          5.44         0.42 o                         
  -6   1   8         13.60         13.01         0.55 o                         
  -5   1   8         17.93         17.39         0.67 o                         
  -4   1   8          0.11          0.64         0.35 o                         
  -3   1   8         55.32         51.44         0.85 o                         
  -2   1   8         75.39         70.61         1.10 o                         
  -1   1   8         28.70         26.39         0.53 o                         
   0   1   8        187.54        184.54         2.64 o                         
   1   1   8        172.59        187.61         2.45 o                         
   2   1   8          6.59          5.92         0.29 o                         
   3   1   8        129.15        133.93         1.98 o                         
   4   1   8          0.08          0.02         0.30 o                         
   5   1   8          0.47          0.23         0.48 o                         
  -9   2   8         12.83         11.72         0.66 o                         
  -8   2   8         27.40         25.76         0.70 o                         
  -7   2   8         33.80         35.74         0.78 o                         
  -6   2   8         63.87         68.84         1.43 o                         
  -5   2   8         63.33         63.74         1.33 o                         
  -4   2   8        201.65        193.82         2.75 o                         
  -3   2   8         86.47         80.74         1.23 o                         
  -2   2   8          0.77          0.45         0.23 o                         
  -1   2   8         53.60         58.09         0.94 o                         
   0   2   8          0.31          0.46         0.23 o                         
   1   2   8         36.18         39.64         0.66 o                         
   2   2   8        131.78        133.31         1.79 o                         
   3   2   8         16.52         17.95         0.53 o                         
   4   2   8          6.79          6.84         0.40 o                         
   5   2   8          0.02          0.03         0.41 o                         
  -9   3   8          1.77          1.20         0.54 o                         
  -8   3   8          5.08          3.76         0.47 o                         
  -7   3   8          1.82          1.41         0.37 o                         
  -6   3   8        318.15        315.31         5.66 o                         
  -5   3   8       1167.20       1149.54        15.63 o                         
  -4   3   8         48.95         47.32         0.81 o                         
  -3   3   8         42.35         42.88         0.74 o                         
  -2   3   8          0.85          0.79         0.46 o                         
  -1   3   8         37.07         44.13         0.76 o                         
   0   3   8        297.16        287.27         4.56 o                         
   1   3   8         18.02         17.02         0.67 o                         
   2   3   8         44.55         50.68         0.82 o                         
   3   3   8         14.66         14.28         0.68 o                         
   4   3   8         15.13         16.54         0.49 o                         
  -9   4   8          9.55          3.98         1.93 o                         
  -8   4   8          0.02         -0.40         0.45 o                         
  -7   4   8         25.41         23.37         0.61 o                         
  -6   4   8        237.51        218.33         3.44 o                         
  -5   4   8         46.96         47.57         0.80 o                         
  -4   4   8         28.54         26.36         0.53 o                         
  -3   4   8        425.77        447.51         6.16 o                         
  -2   4   8         93.86         93.54         1.41 o                         
  -1   4   8         92.94         90.59         1.26 o                         
   0   4   8         53.57         45.93         0.72 o                         
   1   4   8          0.07          1.31         0.28 o                         
   2   4   8          3.02          3.11         0.29 o                         
   3   4   8          0.91          0.66         0.33 o                         
   4   4   8          7.63          6.38         0.45 o                         
  -9   5   8          2.86          1.59         0.61 o                         
  -8   5   8         12.99         14.22         1.19 o                         
  -7   5   8          0.83          0.61         0.32 o                         
  -6   5   8         41.77         38.56         0.76 o                         
  -5   5   8          0.01         -0.25         0.25 o                         
  -4   5   8        149.82        152.45         2.18 o                         
  -3   5   8        612.30        642.67         8.80 o                         
  -2   5   8         62.21         69.65         1.09 o                         
  -1   5   8         17.19         17.33         0.54 o                         
   0   5   8          6.08          5.85         0.30 o                         
   1   5   8         80.76         75.88         1.09 o                         
   2   5   8          3.82          2.89         0.32 o                         
   3   5   8          2.69          1.15         0.43 o                         
  -8   6   8          1.62          1.31         0.67 o                         
  -7   6   8         32.81         31.89         1.35 o                         
  -6   6   8          2.07          2.63         0.31 o                         
  -5   6   8        102.06         98.65         1.46 o                         
  -4   6   8         11.16         12.18         0.45 o                         
  -3   6   8          0.06          0.49         0.26 o                         
  -2   6   8        292.96        284.67         3.97 o                         
  -1   6   8        239.53        226.30         2.92 o                         
   0   6   8          9.62         12.11         0.42 o                         
   1   6   8         51.54         42.57         0.72 o                         
   2   6   8          3.82          3.40         0.34 o                         
  -8   7   8          1.00         -0.46         0.74 o                         
  -7   7   8          0.73          0.66         0.63 o                         
  -6   7   8          6.32          7.64         0.65 o                         
  -5   7   8         59.03         66.46         1.04 o                         
  -4   7   8          2.27          1.55         0.28 o                         
  -3   7   8         49.76         50.86         0.85 o                         
  -2   7   8         45.40         39.81         0.66 o                         
  -1   7   8          5.12          4.45         0.30 o                         
   0   7   8          2.15          2.17         0.30 o                         
   1   7   8         21.64         17.13         0.79 o                         
   2   7   8          2.69          2.69         0.50 o                         
  -8   8   8         15.25         14.88         1.05 o                         
  -7   8   8         11.47         12.65         0.90 o                         
  -6   8   8          8.33          8.44         0.64 o                         
  -5   8   8         13.71         13.80         0.76 o                         
  -4   8   8         11.50         11.59         0.38 o                         
  -3   8   8         17.08         17.57         0.58 o                         
  -2   8   8         10.18         11.46         0.44 o                         
  -1   8   8          0.49          0.55         0.32 o                         
   0   8   8          3.13          2.76         0.34 o                         
   1   8   8          0.00          0.25         0.39 o                         
  -7   9   8         40.13         47.27         1.60 o                         
  -6   9   8          1.97          2.29         0.50 o                         
  -5   9   8          2.62          4.54         0.46 o                         
  -4   9   8         41.24         48.19         0.86 o                         
  -3   9   8          1.63          0.78         0.34 o                         
  -2   9   8          7.31          7.22         0.38 o                         
  -1   9   8         68.87         65.94         1.02 o                         
  -6  10   8          4.28          5.68         0.63 o                         
  -5  10   8         51.84         55.46         1.41 o                         
  -4  10   8         71.33         73.03         1.37 o                         
  -3  10   8         18.83         17.34         0.62 o                         
  -2  10   8          5.02          3.89         0.48 o                         
  -1 -10   9         13.86         11.96         1.85 o                         
   0 -10   9          1.17          0.64         0.74 o                         
   1 -10   9          0.99          0.38         0.69 o                         
   2 -10   9         28.13         23.66         1.37 o                         
   3 -10   9          0.08          0.47         1.04 o                         
  -3  -9   9          8.60          9.15         0.65 o                         
  -2  -9   9          2.29          1.80         0.50 o                         
  -1  -9   9         35.41         35.00         0.90 o                         
   0  -9   9         63.34         62.38         1.75 o                         
   1  -9   9          0.41          0.79         0.61 o                         
   2  -9   9         31.44         26.55         1.62 o                         
   3  -9   9         46.99         43.24         1.19 o                         
   4  -9   9          2.34          1.15         0.72 o                         
  -4  -8   9         11.43         10.81         0.63 o                         
  -3  -8   9         11.91         13.09         0.57 o                         
  -2  -8   9          3.79          3.70         0.46 o                         
  -1  -8   9          0.30          0.44         0.35 o                         
   0  -8   9         15.86         15.32         1.08 o                         
   1  -8   9          0.80          0.62         0.57 o                         
   2  -8   9         55.96         59.95         2.40 o                         
   3  -8   9        116.43        120.58         2.40 o                         
   4  -8   9          9.66          7.60         1.04 o                         
   5  -8   9          5.25          2.84         1.07 o                         
  -5  -7   9          4.82          6.22         0.65 o                         
  -4  -7   9          1.89          2.27         0.46 o                         
  -3  -7   9          0.88          0.86         0.42 o                         
  -2  -7   9          1.05          0.94         0.37 o                         
  -1  -7   9          1.47          1.99         0.36 o                         
   0  -7   9         25.96         23.95         0.92 o                         
   1  -7   9          0.36          0.19         0.44 o                         
   2  -7   9         35.37         34.24         0.93 o                         
   3  -7   9         31.78         28.94         1.15 o                         
   4  -7   9          2.96          2.58         0.54 o                         
   5  -7   9          0.02         -0.02         0.58 o                         
  -5  -6   9          1.19          1.16         0.47 o                         
  -4  -6   9          3.68          4.73         0.51 o                         
  -3  -6   9         23.46         25.96         1.67 o                         
  -2  -6   9          2.91          2.93         0.42 o                         
  -1  -6   9         94.17         99.38         1.93 o                         
   0  -6   9          1.32          1.48         0.52 o                         
   1  -6   9          6.43          5.99         0.50 o                         
   2  -6   9         30.50         27.57         0.81 o                         
   3  -6   9        182.46        192.12         4.21 o                         
   4  -6   9          3.57          4.22         0.68 o                         
   5  -6   9         14.73         11.81         1.02 o                         
  -6  -5   9         20.21         18.17         1.06 o                         
  -5  -5   9          4.28          5.01         0.54 o                         
  -4  -5   9          4.73          5.14         0.87 o                         
  -3  -5   9         27.70         31.42         0.86 o                         
  -2  -5   9         13.68         14.01         0.56 o                         
  -1  -5   9          1.31          1.25         0.39 o                         
   0  -5   9          1.07          1.65         0.40 o                         
   1  -5   9          4.59          3.52         0.42 o                         
   2  -5   9        167.81        168.17         3.89 o                         
   3  -5   9          6.28          8.13         0.50 o                         
   4  -5   9         15.90         16.27         1.10 o                         
   5  -5   9          7.26          5.53         0.79 o                         
  -7  -4   9          0.01         -0.24         0.49 o                         
  -6  -4   9         49.78         53.15         1.44 o                         
  -5  -4   9          7.22          6.00         0.63 o                         
  -4  -4   9          3.51          4.53         0.46 o                         
  -3  -4   9          0.06          0.54         0.42 o                         
  -2  -4   9         31.31         32.85         0.97 o                         
  -1  -4   9         21.90         20.58         0.63 o                         
   0  -4   9         10.00          9.29         0.38 o                         
   1  -4   9         71.44         69.82         1.24 o                         
   2  -4   9          2.19          1.86         0.28 o                         
   3  -4   9          4.67          3.37         0.34 o                         
   4  -4   9         44.95         50.41         1.16 o                         
   5  -4   9          0.15          0.22         0.44 o                         
  -7  -3   9          0.10          0.12         0.46 o                         
  -6  -3   9         38.04         39.82         1.27 o                         
  -5  -3   9         21.71         23.92         0.83 o                         
  -4  -3   9        134.91        146.43         2.76 o                         
  -3  -3   9        109.37        123.83         2.39 o                         
  -2  -3   9        253.31        267.67         5.97 o                         
  -1  -3   9          5.89          5.76         0.41 o                         
   0  -3   9         98.02         99.47         1.49 o                         
   1  -3   9        202.55        210.07         2.96 o                         
   2  -3   9         36.55         34.23         0.76 o                         
   3  -3   9         33.87         37.32         1.05 o                         
   4  -3   9          2.24          1.87         0.37 o                         
   5  -3   9          0.33          0.89         0.43 o                         
  -8  -2   9          0.18          0.12         0.79 o                         
  -7  -2   9         19.92         21.29         0.87 o                         
  -6  -2   9          7.66          8.10         0.53 o                         
  -5  -2   9         82.13         90.71         1.81 o                         
  -4  -2   9         38.89         37.82         0.93 o                         
  -3  -2   9         74.43         77.23         2.25 o                         
  -2  -2   9        140.87        140.55         3.50 o                         
  -1  -2   9          4.21          4.85         0.30 o                         
   0  -2   9         10.63         12.31         0.36 o                         
   1  -2   9        452.01        467.64         6.44 o                         
   2  -2   9         16.67         14.66         0.39 o                         
   3  -2   9          0.18         -0.09         0.31 o                         
   4  -2   9          5.45          8.01         0.59 o                         
   5  -2   9         28.12         30.27         0.73 o                         
  -8  -1   9          1.68          1.27         0.50 o                         
  -7  -1   9          2.07          1.99         0.40 o                         
  -6  -1   9          3.47          3.57         0.48 o                         
  -5  -1   9          0.47          0.08         0.41 o                         
  -4  -1   9          0.42          0.41         0.40 o                         
  -3  -1   9          0.36          0.39         0.39 o                         
  -2  -1   9         14.28         12.21         0.55 o                         
  -1  -1   9          1.79          2.58         0.27 o                         
   0  -1   9          0.41          1.07         0.26 o                         
   1  -1   9         20.45         25.70         0.53 o                         
   2  -1   9         72.27         80.95         1.31 o                         
   3  -1   9         33.52         41.02         1.03 o                         
   4  -1   9          5.12          5.11         0.39 o                         
   5  -1   9         13.35         15.12         0.63 o                         
  -8   0   9          6.22          3.85         0.56 o                         
  -7   0   9         14.68         14.11         0.69 o                         
  -6   0   9         81.89         85.76         1.73 o                         
  -5   0   9        130.61        129.12         2.46 o                         
  -4   0   9          0.70          0.26         0.41 o                         
  -3   0   9         23.35         21.82         0.55 o                         
  -2   0   9        203.56        219.38         3.11 o                         
  -1   0   9         32.52         31.42         0.61 o                         
   0   0   9        163.41        173.27         2.48 o                         
   1   0   9        485.18        540.10         7.91 o                         
   2   0   9          0.15          0.80         0.27 o                         
   3   0   9         27.16         36.87         0.76 o                         
   4   0   9          0.93          1.06         0.34 o                         
   5   0   9          5.93          6.57         0.55 o                         
  -8   1   9          5.59          4.38         0.49 o                         
  -7   1   9         37.56         38.84         1.55 o                         
  -6   1   9        178.17        183.69         3.52 o                         
  -5   1   9         21.08         22.86         0.69 o                         
  -4   1   9         19.00         19.84         0.64 o                         
  -3   1   9        109.94        111.46         1.65 o                         
  -2   1   9         47.46         47.43         0.81 o                         
  -1   1   9         12.22         10.86         0.37 o                         
   0   1   9        603.66        646.15         8.86 o                         
   1   1   9        336.03        374.89         5.67 o                         
   2   1   9          4.03          4.19         0.29 o                         
   3   1   9          3.50          2.88         0.33 o                         
   4   1   9          9.81          9.95         0.69 o                         
   5   1   9         16.07         16.63         1.26 o                         
  -8   2   9         57.34         51.05         1.42 o                         
  -7   2   9         81.39         77.05         2.58 o                         
  -6   2   9         30.68         29.19         0.79 o                         
  -5   2   9         72.69         69.79         1.44 o                         
  -4   2   9        128.24        126.59         1.86 o                         
  -3   2   9         24.74         24.96         0.54 o                         
  -2   2   9        275.38        263.81         3.70 o                         
  -1   2   9         39.75         51.51         0.86 o                         
   0   2   9         30.62         36.50         0.68 o                         
   1   2   9         16.42         16.24         0.40 o                         
   2   2   9          1.17          1.35         0.29 o                         
   3   2   9          6.29          7.04         0.52 o                         
   4   2   9          1.01          0.93         0.36 o                         
  -8   3   9         42.35         35.64         1.14 o                         
  -7   3   9         73.74         68.21         1.55 o                         
  -6   3   9         57.10         52.09         0.99 o                         
  -5   3   9        175.66        178.84         2.55 o                         
  -4   3   9        721.69        716.12         9.79 o                         
  -3   3   9         25.49         25.30         0.52 o                         
  -2   3   9        198.25        224.03         3.64 o                         
  -1   3   9          0.56          2.34         0.28 o                         
   0   3   9          0.55          0.79         0.24 o                         
   1   3   9         33.33         33.39         0.73 o                         
   2   3   9          0.35          0.04         0.27 o                         
   3   3   9          0.36          0.95         0.37 o                         
   4   3   9         18.61         16.92         0.69 o                         
  -8   4   9          0.63         -0.26         0.43 o                         
  -7   4   9         17.23         17.38         1.01 o                         
  -6   4   9          0.26          0.40         0.36 o                         
  -5   4   9          6.28          7.07         0.32 o                         
  -4   4   9        166.84        173.72         2.95 o                         
  -3   4   9         53.46         47.33         0.84 o                         
  -2   4   9         73.79         62.46         1.00 o                         
  -1   4   9        176.10        167.47         2.40 o                         
   0   4   9         10.86          9.45         0.42 o                         
   1   4   9        124.54        136.20         1.83 o                         
   2   4   9          3.29          4.37         0.46 o                         
   3   4   9          0.58          0.50         0.41 o                         
  -8   5   9          7.17          7.21         0.96 o                         
  -7   5   9          0.98          1.13         0.40 o                         
  -6   5   9          0.30          0.50         0.30 o                         
  -5   5   9          9.99         10.18         0.55 o                         
  -4   5   9          0.28          0.81         0.28 o                         
  -3   5   9          4.56          8.25         0.64 o                         
  -2   5   9        101.33         96.17         1.45 o                         
  -1   5   9         47.29         47.59         0.75 o                         
   0   5   9         24.99         23.66         0.57 o                         
   1   5   9          0.19          0.51         0.27 o                         
   2   5   9         12.50         11.93         0.73 o                         
   3   5   9          9.03          7.73         0.97 o                         
  -8   6   9         22.70         20.48         1.05 o                         
  -7   6   9          4.86          3.82         0.47 o                         
  -6   6   9         72.49         68.49         1.08 o                         
  -5   6   9          9.88         10.34         0.37 o                         
  -4   6   9         12.58         13.22         0.53 o                         
  -3   6   9          0.43          0.34         0.28 o                         
  -2   6   9         56.69         58.34         0.95 o                         
  -1   6   9          9.84         14.46         0.55 o                         
   0   6   9          0.26          0.28         0.27 o                         
   1   6   9          5.68          5.46         0.34 o                         
   2   6   9         10.87          9.71         0.42 o                         
  -8   7   9         71.84         71.32         2.44 o                         
  -7   7   9         39.66         45.05         1.68 o                         
  -6   7   9          1.91          0.93         0.32 o                         
  -5   7   9          1.56          1.08         0.31 o                         
  -4   7   9         28.17         30.26         0.66 o                         
  -3   7   9          6.12          8.86         0.37 o                         
  -2   7   9          0.28          0.31         0.37 o                         
  -1   7   9         15.45         13.95         0.68 o                         
   0   7   9          3.57          3.83         0.35 o                         
   1   7   9         23.32         24.44         0.76 o                         
  -7   8   9         33.85         32.28         2.45 o                         
  -6   8   9         43.40         53.35         1.35 o                         
  -5   8   9          0.00          0.29         0.35 o                         
  -4   8   9         48.81         55.62         1.16 o                         
  -3   8   9         12.67         13.74         0.45 o                         
  -2   8   9          0.54          0.43         0.33 o                         
  -1   8   9          0.00          0.01         0.34 o                         
   0   8   9          0.08         -0.17         0.37 o                         
  -6   9   9         94.09        104.48         2.38 o                         
  -5   9   9          2.85          1.47         0.62 o                         
  -4   9   9          2.25          3.38         0.45 o                         
  -3   9   9          0.08          0.33         0.38 o                         
  -2   9   9          2.21          2.84         0.39 o                         
  -2  -9  10          6.42          5.26         0.60 o                         
  -1  -9  10         21.63         18.10         1.97 o                         
   0  -9  10         19.75         15.55         1.65 o                         
   1  -9  10          0.38          0.83         0.57 o                         
   2  -9  10         21.10         18.41         1.23 o                         
   3  -9  10          9.78          6.68         1.05 o                         
  -3  -8  10          0.35          0.22         0.65 o                         
  -2  -8  10         44.21         45.25         1.25 o                         
  -1  -8  10         27.49         26.27         1.61 o                         
   0  -8  10          4.49          3.48         0.65 o                         
   1  -8  10         10.70          9.26         0.94 o                         
   2  -8  10         46.69         44.22         2.13 o                         
   3  -8  10          7.18          4.89         0.78 o                         
   4  -8  10         17.71          8.13         1.20 o                         
  -4  -7  10          0.01          0.32         0.49 o                         
  -3  -7  10          3.00          2.73         0.47 o                         
  -2  -7  10          0.37          0.70         0.40 o                         
  -1  -7  10          0.05          0.10         0.46 o                         
   0  -7  10          3.47          3.29         0.57 o                         
   1  -7  10         16.43         14.44         0.67 o                         
   2  -7  10          3.55          4.29         0.76 o                         
   3  -7  10          0.14          0.59         0.56 o                         
   4  -7  10         18.50         13.38         0.71 o                         
  -5  -6  10          1.51          1.18         0.71 o                         
  -4  -6  10          5.30          5.12         0.74 o                         
  -3  -6  10          0.26          0.21         0.46 o                         
  -2  -6  10          0.58          0.34         0.44 o                         
  -1  -6  10          2.97          3.04         0.50 o                         
   0  -6  10          8.74          8.90         0.70 o                         
   1  -6  10          0.52          0.84         0.47 o                         
   2  -6  10         22.68         23.39         0.76 o                         
   3  -6  10          7.97          5.63         0.53 o                         
   4  -6  10         19.16         16.87         1.20 o                         
  -6  -5  10          1.07          0.58         0.44 o                         
  -5  -5  10          8.56          8.19         0.66 o                         
  -4  -5  10        142.22        168.14         3.15 o                         
  -3  -5  10          5.23          3.86         0.48 o                         
  -2  -5  10          6.31          4.99         0.47 o                         
  -1  -5  10         81.16         83.48         1.68 o                         
   0  -5  10          0.18          0.22         0.33 o                         
   1  -5  10        147.53        147.62         2.83 o                         
   2  -5  10          0.01          0.29         0.53 o                         
   3  -5  10         70.44         63.13         1.37 o                         
   4  -5  10          2.97          2.12         0.53 o                         
   5  -5  10          1.24          0.67         0.57 o                         
  -6  -4  10          1.40          1.20         0.89 o                         
  -5  -4  10         21.42         20.41         1.28 o                         
  -4  -4  10          0.91          1.05         0.44 o                         
  -3  -4  10         17.24         18.83         0.84 o                         
  -2  -4  10          3.76          3.12         0.46 o                         
  -1  -4  10          2.65          3.13         0.56 o                         
   0  -4  10          1.46          0.97         0.31 o                         
   1  -4  10        109.66        115.79         1.92 o                         
   2  -4  10          0.82          1.30         0.33 o                         
   3  -4  10          0.10          0.36         0.37 o                         
   4  -4  10          3.30          4.64         0.88 o                         
   5  -4  10         19.22         20.38        11.92 o                         
  -7  -3  10          1.76          1.68         0.51 o                         
  -6  -3  10          0.83          0.72         0.51 o                         
  -5  -3  10          0.62          1.38         0.46 o                         
  -4  -3  10          0.13          0.82         0.44 o                         
  -3  -3  10          3.78          3.44         0.56 o                         
  -2  -3  10        138.41        142.37         2.70 o                         
  -1  -3  10          9.40          8.74         0.42 o                         
   0  -3  10        102.19        103.29         1.55 o                         
   1  -3  10        114.94        114.84         1.69 o                         
   2  -3  10        206.65        218.77         4.40 o                         
   3  -3  10          3.18          3.55         0.44 o                         
   4  -3  10         67.23         79.13         1.64 o                         
   5  -3  10          0.20          0.71         0.50 o                         
  -7  -2  10          0.36          0.08         0.45 o                         
  -6  -2  10          3.47          2.98         0.51 o                         
  -5  -2  10         46.73         48.26         1.48 o                         
  -4  -2  10         15.52         17.87         0.63 o                         
  -3  -2  10         27.56         23.53         0.81 o                         
  -2  -2  10         20.63         23.64         0.71 o                         
  -1  -2  10        162.18        168.93         2.59 o                         
   0  -2  10        263.40        264.50         3.89 o                         
   1  -2  10        109.28        115.74         1.72 o                         
   2  -2  10        276.23        308.61         4.30 o                         
   3  -2  10          3.61          2.51         0.36 o                         
   4  -2  10         40.57         50.66         6.94 o                         
   5  -2  10          0.84          0.60         0.50 o                         
  -8  -1  10          0.64          0.02         0.57 o                         
  -7  -1  10         15.87         14.81         0.75 o                         
  -6  -1  10          3.02          3.16         0.49 o                         
  -5  -1  10          0.31          0.70         0.44 o                         
  -4  -1  10          0.23          0.61         0.52 o                         
  -3  -1  10         10.50          8.61         0.50 o                         
  -2  -1  10         19.20         17.62         0.45 o                         
  -1  -1  10        268.02        270.31         3.79 o                         
   0  -1  10        328.33        336.65         4.69 o                         
   1  -1  10         11.46         11.41         0.36 o                         
   2  -1  10         61.54         63.05         1.02 o                         
   3  -1  10          0.01          0.17         0.35 o                         
   4  -1  10          0.78          0.44         0.40 o                         
  -8   0  10         14.06         12.13         0.62 o                         
  -7   0  10          2.81          2.89         0.49 o                         
  -6   0  10          0.44          0.52         0.44 o                         
  -5   0  10         40.00         40.28         0.97 o                         
  -4   0  10         17.55         16.55         0.60 o                         
  -3   0  10         43.84         44.55         0.79 o                         
  -2   0  10          0.91          0.90         0.28 o                         
  -1   0  10          1.74          1.64         0.28 o                         
   0   0  10          6.41          8.18         0.36 o                         
   1   0  10         23.65         25.66         0.55 o                         
   2   0  10         64.89         75.62         1.19 o                         
   3   0  10         13.50         18.15         1.18 o                         
   4   0  10          0.27         -0.19         0.46 o                         
  -8   1  10          8.16          6.80         0.55 o                         
  -7   1  10        118.19        120.69         4.34 o                         
  -6   1  10        548.82        563.70        10.01 o                         
  -5   1  10         24.58         24.51         0.72 o                         
  -4   1  10         81.12         82.64         1.28 o                         
  -3   1  10         47.68         46.44         0.81 o                         
  -2   1  10         10.21         10.52         0.44 o                         
  -1   1  10        234.50        223.28         3.16 o                         
   0   1  10         10.18         12.84         0.51 o                         
   1   1  10          9.39         12.85         0.41 o                         
   2   1  10          6.67          8.33         0.43 o                         
   3   1  10         39.32         49.56         1.68 o                         
   4   1  10         41.94         52.97         2.01 o                         
  -8   2  10          6.67          5.92         0.56 o                         
  -7   2  10        105.43         94.28         1.89 o                         
  -6   2  10         29.49         28.17         0.79 o                         
  -5   2  10         87.74         88.36         1.76 o                         
  -4   2  10        147.22        154.64         2.24 o                         
  -3   2  10         73.84         76.93         1.20 o                         
  -2   2  10        251.75        245.60         3.45 o                         
  -1   2  10         42.43         43.07         0.76 o                         
   0   2  10         54.62         49.40         0.84 o                         
   1   2  10          2.43          3.78         0.37 o                         
   2   2  10          0.04          0.07         0.28 o                         
   3   2  10          8.21          8.47         0.90 o                         
  -8   3  10          4.94          3.60         0.56 o                         
  -7   3  10          5.19          4.74         0.46 o                         
  -6   3  10          0.31         -0.25         0.39 o                         
  -5   3  10        143.22        143.03         2.08 o                         
  -4   3  10        115.33        113.83         1.68 o                         
  -3   3  10        203.55        207.77         2.94 o                         
  -2   3  10         71.69         71.68         1.13 o                         
  -1   3  10          0.19          0.17         0.27 o                         
   0   3  10         66.97         62.12         1.01 o                         
   1   3  10          0.97          1.01         0.28 o                         
   2   3  10         14.75         16.08         0.82 o                         
   3   3  10         48.41         55.83         1.72 o                         
  -8   4  10         24.64         19.28         0.89 o                         
  -7   4  10          3.09          1.79         0.47 o                         
  -6   4  10         36.87         34.62         0.77 o                         
  -5   4  10          0.05          0.04         0.30 o                         
  -4   4  10         28.39         28.77         0.77 o                         
  -3   4  10        240.25        228.20         4.17 o                         
  -2   4  10        180.53        171.01         2.45 o                         
  -1   4  10         28.45         35.48         0.67 o                         
   0   4  10         36.24         28.89         1.04 o                         
   1   4  10          6.56          6.50         0.63 o                         
   2   4  10          0.25          0.23         0.32 o                         
  -8   5  10          0.03         -0.08         0.51 o                         
  -7   5  10          1.92          1.35         0.47 o                         
  -6   5  10         43.76         46.46         0.83 o                         
  -5   5  10          1.66          1.85         0.36 o                         
  -4   5  10         22.23         22.29         0.50 o                         
  -3   5  10         89.09         81.72         1.59 o                         
  -2   5  10          6.97          6.89         0.39 o                         
  -1   5  10          3.74          2.84         0.31 o                         
   0   5  10          4.24          3.12         0.42 o                         
   1   5  10         19.09         24.96         1.37 o                         
   2   5  10          6.79          6.35         0.66 o                         
  -8   6  10          0.39          0.31         0.50 o                         
  -7   6  10         12.84         12.03         0.72 o                         
  -6   6  10          0.04         -0.15         0.35 o                         
  -5   6  10          0.89          1.25         0.32 o                         
  -4   6  10          1.20          1.10         0.30 o                         
  -3   6  10         10.65         12.91         0.80 o                         
  -2   6  10          0.01         -0.23         0.30 o                         
  -1   6  10          0.71          0.74         0.31 o                         
   0   6  10          6.91          7.89         0.48 o                         
   1   6  10         14.19         10.98         0.58 o                         
  -7   7  10         51.12         54.83         1.97 o                         
  -6   7  10         12.35         15.43         0.75 o                         
  -5   7  10         34.80         42.74         0.78 o                         
  -4   7  10          0.27          0.70         0.33 o                         
  -3   7  10          1.70          1.20         0.40 o                         
  -2   7  10         74.84         74.33         1.29 o                         
  -1   7  10          2.73          2.25         0.33 o                         
   0   7  10          0.09          0.09         0.36 o                         
  -6   8  10         25.46         26.65         1.77 o                         
  -5   8  10        150.63        171.09         2.48 o                         
  -4   8  10         16.75         20.90         0.55 o                         
  -3   8  10          0.13          0.22         0.36 o                         
  -2   8  10          0.14          0.25         0.45 o                         
  -1   8  10          2.76          1.87         0.39 o                         
  -5   9  10          1.35          0.98         1.48 o                         
  -4   9  10          3.60          3.14         0.46 o                         
   0  -9  11          0.02          1.29         0.85 o                         
   1  -9  11         16.35         10.80         1.94 o                         
  -2  -8  11          5.22          3.47         0.54 o                         
  -1  -8  11          4.87          2.33         1.71 o                         
   0  -8  11          1.43          0.35         0.67 o                         
   1  -8  11         20.05         15.74         1.58 o                         
   2  -8  11         59.54         53.11         1.36 o                         
   3  -8  11          0.29         -0.41         1.08 o                         
  -4  -7  11         12.93         10.71         0.99 o                         
  -3  -7  11          2.55          1.54         0.53 o                         
  -2  -7  11          2.26          1.98         0.47 o                         
  -1  -7  11          0.61          0.24         0.38 o                         
   0  -7  11         19.82         15.41         1.40 o                         
   1  -7  11         59.02         55.97         1.32 o                         
   2  -7  11          1.42          1.17         0.59 o                         
   3  -7  11          4.00          2.92         0.83 o                         
  -5  -6  11          1.03          1.28         0.63 o                         
  -4  -6  11          3.31          2.41         0.72 o                         
  -3  -6  11         13.15         10.29         1.06 o                         
  -2  -6  11          7.41          7.51         0.62 o                         
  -1  -6  11         24.72         20.26         0.82 o                         
   0  -6  11         75.43         73.25         2.86 o                         
   1  -6  11          1.60          1.11         0.50 o                         
   2  -6  11          3.58          2.06         0.56 o                         
   3  -6  11         26.84         24.92         1.49 o                         
   4  -6  11          0.02          0.08         0.63 o                         
  -5  -5  11         24.69         26.68         1.44 o                         
  -4  -5  11          7.07          6.83         0.67 o                         
  -3  -5  11        166.90        182.80         3.91 o                         
  -2  -5  11          0.01          0.10         0.47 o                         
  -1  -5  11          0.02         -0.30         0.43 o                         
   0  -5  11        152.47        159.95         2.59 o                         
   1  -5  11          6.86          6.17         0.68 o                         
   2  -5  11          4.30          3.86         0.52 o                         
   3  -5  11         15.18         15.40         0.78 o                         
   4  -5  11          0.04          0.00         0.54 o                         
  -6  -4  11         35.21         33.55         2.49 o                         
  -5  -4  11          2.80          2.57         0.55 o                         
  -4  -4  11         48.29         51.33         1.20 o                         
  -3  -4  11         50.56         54.33         1.23 o                         
  -2  -4  11         22.00         22.58         0.99 o                         
  -1  -4  11         30.70         30.78         1.17 o                         
   0  -4  11        252.19        264.70         4.95 o                         
   1  -4  11        106.85        106.48         2.13 o                         
   2  -4  11          2.28          0.78         0.39 o                         
   3  -4  11         13.90         11.01         4.18 o                         
   4  -4  11         25.67         24.94         0.82 o                         
  -6  -3  11          1.21          1.32         0.57 o                         
  -5  -3  11          0.18         -0.14         0.53 o                         
  -4  -3  11          1.18          1.10         0.47 o                         
  -3  -3  11          2.90          2.43         0.48 o                         
  -2  -3  11          0.60          0.74         0.43 o                         
  -1  -3  11         36.74         35.61         0.79 o                         
   0  -3  11          1.79          0.94         0.31 o                         
   1  -3  11        114.32        120.06         1.77 o                         
   2  -3  11          0.63          0.83         0.36 o                         
   3  -3  11         14.30         14.63         0.87 o                         
   4  -3  11         45.89         39.49        24.19 o                         
  -7  -2  11         38.45         36.32         1.05 o                         
  -6  -2  11         83.48         89.19         1.83 o                         
  -5  -2  11          4.95          5.08         0.53 o                         
  -4  -2  11         19.39         17.27         0.64 o                         
  -3  -2  11         96.54        105.02         2.06 o                         
  -2  -2  11         10.22         10.69         0.48 o                         
  -1  -2  11         22.15         23.14         0.54 o                         
   0  -2  11        197.59        205.32         2.91 o                         
   1  -2  11          7.17          7.69         0.36 o                         
   2  -2  11          0.24         -0.12         0.33 o                         
   3  -2  11          0.03         -0.03         0.40 o                         
   4  -2  11         25.70         26.65         1.05 o                         
  -7  -1  11        150.01        150.53         7.37 o                         
  -6  -1  11          2.14          2.44         0.53 o                         
  -5  -1  11         33.19         34.25         0.91 o                         
  -4  -1  11         26.12         25.45         1.46 o                         
  -3  -1  11         23.19         23.74         0.72 o                         
  -2  -1  11         56.28         53.71         0.91 o                         
  -1  -1  11        151.14        153.47         2.23 o                         
   0  -1  11        180.83        197.09         2.80 o                         
   1  -1  11          4.42          4.28         0.34 o                         
   2  -1  11          5.68          7.37         0.38 o                         
   3  -1  11          0.41          0.60         0.40 o                         
   4  -1  11          6.41          9.57         0.88 o                         
  -7   0  11         38.83         34.80         1.14 o                         
  -6   0  11         12.32         10.14         0.67 o                         
  -5   0  11        166.09        172.37         3.88 o                         
  -4   0  11         25.09         27.89         0.73 o                         
  -3   0  11         71.97         71.19         1.13 o                         
  -2   0  11          2.73          3.03         0.38 o                         
  -1   0  11         12.38         15.50         0.44 o                         
   0   0  11         11.75         10.88         0.38 o                         
   1   0  11          0.25          0.05         0.29 o                         
   2   0  11          1.07          1.30         0.33 o                         
   3   0  11          8.53         10.06         0.71 o                         
  -8   1  11         30.90         25.34         0.82 o                         
  -7   1  11          7.72          7.18         0.58 o                         
  -6   1  11          0.01         -0.33         0.47 o                         
  -5   1  11        444.31        461.40         7.14 o                         
  -4   1  11          7.06          6.07         0.36 o                         
  -3   1  11         25.20         28.79         0.61 o                         
  -2   1  11          0.58          0.07         0.30 o                         
  -1   1  11         47.11         47.64         0.83 o                         
   0   1  11          3.06          3.14         0.37 o                         
   1   1  11          6.88          6.29         0.36 o                         
   2   1  11          3.36          3.40         0.35 o                         
   3   1  11          3.24          2.81         0.68 o                         
  -8   2  11          5.61          4.14         0.60 o                         
  -7   2  11         10.31          8.35         0.54 o                         
  -6   2  11          0.01         -0.03         0.42 o                         
  -5   2  11         12.90         12.97         0.51 o                         
  -4   2  11        155.72        153.67         2.33 o                         
  -3   2  11        181.64        164.26         2.36 o                         
  -2   2  11         28.64         25.18         0.56 o                         
  -1   2  11         64.25         61.02         1.00 o                         
   0   2  11         60.97         74.81         1.51 o                         
   1   2  11          6.06          8.36         0.38 o                         
   2   2  11          2.59          4.29         0.52 o                         
   3   2  11         12.50         14.44         0.61 o                         
  -8   3  11          3.73          2.79         0.57 o                         
  -7   3  11          8.17          7.44         0.62 o                         
  -6   3  11          4.37          3.43         0.53 o                         
  -5   3  11         19.86         18.83         0.77 o                         
  -4   3  11          1.05          2.18         0.33 o                         
  -3   3  11         62.26         54.14         1.15 o                         
  -2   3  11          6.28          6.74         0.36 o                         
  -1   3  11         42.40         42.20         0.93 o                         
   0   3  11          3.59          4.42         0.33 o                         
   1   3  11         25.73         32.43         0.80 o                         
   2   3  11          4.44          6.73         0.56 o                         
  -8   4  11          0.70          0.95         0.57 o                         
  -7   4  11         28.72         26.55         0.79 o                         
  -6   4  11         13.94         13.33         0.63 o                         
  -5   4  11          5.26          4.85         0.35 o                         
  -4   4  11          6.05          6.32         0.36 o                         
  -3   4  11         11.80         14.25         0.42 o                         
  -2   4  11         32.09         38.49         0.71 o                         
  -1   4  11          8.89         10.59         0.55 o                         
   0   4  11         34.62         38.41         0.88 o                         
   1   4  11          6.66          6.51         0.40 o                         
   2   4  11          7.82          6.79         0.53 o                         
  -7   5  11          0.82          1.69         0.64 o                         
  -6   5  11         35.99         34.15         0.70 o                         
  -5   5  11         21.43         19.90         0.51 o                         
  -4   5  11          7.85         11.48         0.45 o                         
  -3   5  11         51.74         57.68         0.95 o                         
  -2   5  11          7.90          8.20         0.38 o                         
  -1   5  11          6.00          6.83         0.37 o                         
   0   5  11         24.03         29.78         0.76 o                         
   1   5  11         22.34         24.38         1.18 o                         
  -7   6  11         48.17         50.40         1.12 o                         
  -6   6  11         18.11         21.77         0.57 o                         
  -5   6  11         55.86         60.76         1.06 o                         
  -4   6  11         13.86         15.12         0.51 o                         
  -3   6  11          0.45          0.42         0.32 o                         
  -2   6  11          0.79          0.87         0.33 o                         
  -1   6  11          2.64          3.86         0.35 o                         
   0   6  11         76.88         83.32         1.32 o                         
  -6   7  11          0.09          0.46         0.42 o                         
  -5   7  11          0.12          0.62         0.64 o                         
  -4   7  11          0.24          0.85         0.34 o                         
  -3   7  11         13.88         20.57         0.67 o                         
  -2   7  11         31.57         39.49         0.84 o                         
  -1   7  11          2.62          1.59         0.39 o                         
  -5   8  11          5.12          6.69         0.47 o                         
  -4   8  11          9.97          9.73         0.48 o                         
  -3   8  11         16.64         13.80         1.11 o                         
  -1  -8  12          0.14          0.73         0.75 o                         
   0  -8  12          0.59          1.48         0.73 o                         
   1  -8  12          3.10          1.47         0.94 o                         
  -3  -7  12          0.88          0.85         0.57 o                         
  -2  -7  12         20.32         17.61         1.15 o                         
  -1  -7  12          6.07          5.74         2.42 o                         
   0  -7  12         51.91         49.05         2.35 o                         
   1  -7  12          2.70          4.30         0.67 o                         
   2  -7  12         24.03         18.90         1.48 o                         
  -4  -6  12          0.06          0.05         0.69 o                         
  -3  -6  12          0.36         -0.39         0.60 o                         
  -2  -6  12          0.03         -0.55         0.55 o                         
  -1  -6  12         11.88          9.37         0.98 o                         
   0  -6  12         10.70          8.92         0.68 o                         
   1  -6  12          4.77          3.16         0.62 o                         
   2  -6  12          0.01         -0.38         0.64 o                         
  -5  -5  12          0.49          0.86         0.68 o                         
  -4  -5  12          3.06          1.85         0.63 o                         
  -3  -5  12          5.46          4.02         0.57 o                         
  -2  -5  12          0.02          0.78         0.49 o                         
  -1  -5  12         30.74         30.60         2.75 o                         
   0  -5  12          0.32          0.44         0.40 o                         
   1  -5  12        112.23        118.55         3.50 o                         
   2  -5  12          0.19          0.60         0.55 o                         
   3  -5  12         15.92         13.53         1.22 o                         
  -5  -4  12          0.01          0.70         0.80 o                         
  -4  -4  12          1.93          3.07         0.56 o                         
  -3  -4  12          0.01         -0.06         0.53 o                         
  -2  -4  12         62.05         61.98         1.19 o                         
  -1  -4  12        161.79        169.84         2.78 o                         
   0  -4  12         18.24         19.01         1.20 o                         
   1  -4  12        106.28        109.64         1.87 o                         
   2  -4  12          0.04         -0.25         0.53 o                         
   3  -4  12          7.69          5.97         0.80 o                         
  -6  -3  12          2.53          1.85         0.64 o                         
  -5  -3  12          2.16          1.69         0.59 o                         
  -4  -3  12          0.41          0.20         0.56 o                         
  -3  -3  12          4.32          3.92         0.54 o                         
  -2  -3  12        167.48        171.72         3.31 o                         
  -1  -3  12        242.53        255.40         4.67 o                         
   0  -3  12          5.30          5.20         0.45 o                         
   1  -3  12         10.20          9.01         0.42 o                         
   2  -3  12          0.13         -0.19         0.45 o                         
   3  -3  12          6.06          5.46         0.85 o                         
  -6  -2  12          0.24         -0.26         0.62 o                         
  -5  -2  12          0.43          0.46         0.53 o                         
  -4  -2  12         89.62         90.35         1.81 o                         
  -3  -2  12         12.19         11.24         0.52 o                         
  -2  -2  12          9.87          8.46         0.47 o                         
  -1  -2  12          1.42          1.58         0.35 o                         
   0  -2  12          0.45          0.57         0.34 o                         
   1  -2  12         47.05         48.60         0.87 o                         
   2  -2  12          3.62          4.28         0.56 o                         
   3  -2  12          0.84          0.82         0.47 o                         
  -7  -1  12        120.34        112.21         2.28 o                         
  -6  -1  12         92.77         91.49         1.89 o                         
  -5  -1  12         28.46         28.69         1.21 o                         
  -4  -1  12         26.46         27.01         0.96 o                         
  -3  -1  12          4.22          3.61         0.44 o                         
  -2  -1  12         57.50         54.35         0.93 o                         
  -1  -1  12         12.26         11.38         0.42 o                         
   0  -1  12          1.14          0.74         0.33 o                         
   1  -1  12          0.41          1.45         0.35 o                         
   2  -1  12         38.91         47.36         1.02 o                         
   3  -1  12         54.86         62.42         1.88 o                         
  -7   0  12          6.00          3.74         0.65 o                         
  -6   0  12         44.19         40.91         1.05 o                         
  -5   0  12          3.88          3.32         0.48 o                         
  -4   0  12         15.28         15.56         0.77 o                         
  -3   0  12        204.06        201.90         2.88 o                         
  -2   0  12          2.91          3.20         0.57 o                         
  -1   0  12        118.31        120.67         1.80 o                         
   0   0  12          3.29          3.72         0.35 o                         
   1   0  12          0.69          1.44         0.36 o                         
   2   0  12          1.53          1.60         0.36 o                         
   3   0  12          2.57          4.56         1.18 o                         
  -7   1  12          0.28          0.10         0.60 o                         
  -6   1  12         29.61         26.80         0.75 o                         
  -5   1  12          0.05          0.22         0.43 o                         
  -4   1  12        200.54        193.40         2.76 o                         
  -3   1  12         42.89         44.64         1.12 o                         
  -2   1  12          5.53          4.60         0.35 o                         
  -1   1  12         11.26          8.62         0.39 o                         
   0   1  12          4.61          4.69         0.36 o                         
   1   1  12         20.55         23.86         0.56 o                         
   2   1  12         61.94         80.57         1.60 o                         
  -7   2  12          2.50          0.54         0.56 o                         
  -6   2  12          1.01          0.45         0.48 o                         
  -5   2  12         14.97         13.68         0.54 o                         
  -4   2  12         71.08         68.47         1.11 o                         
  -3   2  12         43.48         36.35         0.70 o                         
  -2   2  12          7.31          7.33         0.37 o                         
  -1   2  12          1.05          0.59         0.33 o                         
   0   2  12         28.39         29.94         0.63 o                         
   1   2  12          4.09          4.75         0.39 o                         
   2   2  12          5.49          7.67         0.46 o                         
  -7   3  12          2.89          2.68         0.59 o                         
  -6   3  12         10.63          8.85         0.56 o                         
  -5   3  12          1.46          0.40         0.36 o                         
  -4   3  12         44.96         41.21         0.77 o                         
  -3   3  12          4.39          4.55         0.35 o                         
  -2   3  12          1.65          0.81         0.33 o                         
  -1   3  12          1.34          2.15         0.33 o                         
   0   3  12         47.07         68.15         1.11 o                         
   1   3  12          6.58          8.02         0.65 o                         
  -7   4  12          1.96          1.68         0.55 o                         
  -6   4  12         19.76         18.69         0.67 o                         
  -5   4  12          1.86          1.97         0.35 o                         
  -4   4  12          4.09          4.96         0.37 o                         
  -3   4  12          0.05          0.22         0.44 o                         
  -2   4  12         14.08         16.35         1.09 o                         
  -1   4  12         44.43         53.29         0.91 o                         
   0   4  12         12.68         13.69         0.46 o                         
  -7   5  12          5.30          3.16         0.83 o                         
  -6   5  12          1.92          2.74         0.40 o                         
  -5   5  12          7.39          8.99         0.42 o                         
  -4   5  12          0.18          0.38         0.35 o                         
  -3   5  12         11.81         10.78         0.41 o                         
  -2   5  12         14.17         13.59         0.67 o                         
  -1   5  12          3.27          3.99         0.39 o                         
   0   5  12          8.82          9.73         0.51 o                         
  -6   6  12        121.91        126.34         1.91 o                         
  -5   6  12         12.97         14.39         0.49 o                         
  -4   6  12          4.72          3.90         0.38 o                         
  -3   6  12          0.27          0.79         0.36 o                         
  -2   6  12          1.25          1.00         0.36 o                         
  -1   6  12         12.57          5.01         1.73 o                         
  -4   7  12          2.70          2.57         0.42 o                         
  -3  -6  13         23.36         15.37         2.83 o                         
  -2  -6  13         32.90         27.02         1.77 o                         
  -1  -6  13         79.83         73.72         2.82 o                         
   0  -6  13         99.24         96.20         2.08 o                         
   1  -6  13          0.04         -0.70         0.70 o                         
  -4  -5  13          0.03          0.20         0.64 o                         
  -3  -5  13          2.66          1.57         0.69 o                         
  -2  -5  13         53.01         45.48         1.97 o                         
  -1  -5  13         11.95          9.51         0.61 o                         
   0  -5  13         46.80         41.87         2.37 o                         
   1  -5  13          5.32          4.60         0.69 o                         
   2  -5  13         10.98         10.24         1.25 o                         
  -4  -4  13         15.65         14.75         0.81 o                         
  -3  -4  13          4.05          3.54         0.65 o                         
  -2  -4  13          0.20          0.23         0.49 o                         
  -1  -4  13         32.83         31.29         0.81 o                         
   0  -4  13         26.23         24.43         0.71 o                         
   1  -4  13         10.16          8.92         0.57 o                         
   2  -4  13          0.38          0.77         0.65 o                         
  -5  -3  13          3.27          1.40         0.68 o                         
  -4  -3  13          6.05          6.03         0.64 o                         
  -3  -3  13         48.30         47.73         1.33 o                         
  -2  -3  13         15.18         12.43         0.60 o                         
  -1  -3  13         34.57         33.32         1.38 o                         
   0  -3  13          0.49          0.07         0.47 o                         
   1  -3  13         12.90         14.08         0.64 o                         
   2  -3  13          6.93          6.16         0.68 o                         
  -6  -2  13         71.78         58.25         1.70 o                         
  -5  -2  13         28.90         27.26         0.91 o                         
  -4  -2  13          0.03         -0.51         0.51 o                         
  -3  -2  13          1.04          1.59         0.56 o                         
  -2  -2  13          1.28          1.27         0.48 o                         
  -1  -2  13          5.32          5.32         0.43 o                         
   0  -2  13          0.53          0.41         0.43 o                         
   1  -2  13         10.55          8.35         0.73 o                         
   2  -2  13         12.50         10.84         6.97 o                         
  -6  -1  13         92.81         87.77         2.02 o                         
  -5  -1  13         53.93         49.32         1.06 o                         
  -4  -1  13          0.13          0.26         0.47 o                         
  -3  -1  13          0.14          0.05         0.43 o                         
  -2  -1  13         54.92         50.10         0.98 o                         
  -1  -1  13          0.42          0.09         0.37 o                         
   0  -1  13         10.40          8.55         0.51 o                         
   1  -1  13         12.18         12.76         0.58 o                         
   2  -1  13          3.23          3.54         0.47 o                         
  -6   0  13          1.34          1.29         0.58 o                         
  -5   0  13         99.65         99.17         1.75 o                         
  -4   0  13        158.65        153.34         2.55 o                         
  -3   0  13          0.05         -0.13         0.37 o                         
  -2   0  13         50.91         48.25         1.27 o                         
  -1   0  13          0.48          0.97         0.36 o                         
   0   0  13          4.49          5.23         0.42 o                         
   1   0  13          3.19          4.01         0.48 o                         
  -6   1  13         17.28         14.96         0.67 o                         
  -5   1  13          6.87          4.99         0.54 o                         
  -4   1  13         13.61         11.71         0.55 o                         
  -3   1  13          0.31          0.56         0.37 o                         
  -2   1  13         21.91         17.10         0.50 o                         
  -1   1  13          0.36          0.12         0.36 o                         
   0   1  13         27.65         29.02         0.64 o                         
   1   1  13          0.01         -0.39         0.39 o                         
  -6   2  13          0.01          0.13         0.55 o                         
  -5   2  13         10.50          9.00         0.56 o                         
  -4   2  13          1.72          2.17         0.39 o                         
  -3   2  13         15.94         15.51         0.49 o                         
  -2   2  13          4.23          3.25         0.38 o                         
  -1   2  13         43.62         43.71         0.80 o                         
   0   2  13          0.49          0.41         0.38 o                         
   1   2  13          3.43          2.61         0.51 o                         
  -6   3  13          1.55          0.82         0.56 o                         
  -5   3  13          2.16          1.77         0.41 o                         
  -4   3  13         81.71         77.95         1.25 o                         
  -3   3  13          0.00          0.40         0.36 o                         
  -2   3  13          2.67          2.71         0.36 o                         
  -1   3  13          5.24          6.56         0.41 o                         
   0   3  13          4.45          7.06         0.60 o                         
  -6   4  13         30.09         30.16         1.46 o                         
  -5   4  13          2.43          1.98         0.40 o                         
  -4   4  13          0.81          1.13         0.35 o                         
  -3   4  13          1.87          1.74         0.37 o                         
  -2   4  13         18.53         21.06         0.54 o                         
  -1   4  13         57.69         70.57         1.42 o                         
  -5   5  13          0.02         -0.06         0.39 o                         
  -4   5  13         23.77         28.12         0.64 o                         
  -3   5  13         32.50         37.50         0.81 o                         
  -2   5  13          0.65          0.25         0.39 o                         
  -2  -5  14         86.50         59.58         2.46 o                         
  -1  -5  14          2.38          1.63         0.87 o                         
  -3  -4  14          7.00          5.38         0.71 o                         
  -2  -4  14          0.74          0.37         0.61 o                         
  -1  -4  14          0.00         -0.16         0.67 o                         
   0  -4  14          6.82          5.18         0.71 o                         
  -4  -3  14          2.15          1.71         0.60 o                         
  -3  -3  14          1.19          0.94         0.57 o                         
  -2  -3  14          0.51         -0.58         0.58 o                         
  -1  -3  14          6.02          5.64         0.60 o                         
   0  -3  14          0.01          0.31         0.57 o                         
  -4  -2  14         75.82         74.61         4.73 o                         
  -3  -2  14          2.94          1.90         0.58 o                         
  -2  -2  14         55.15         53.49         1.63 o                         
  -1  -2  14          5.24          3.99         0.54 o                         
   0  -2  14          0.65          1.13         0.50 o                         
  -5  -1  14         81.04         75.13         1.48 o                         
  -4  -1  14          6.25          5.45         0.60 o                         
  -3  -1  14         11.83          9.06         0.63 o                         
  -2  -1  14          0.33          0.84         0.44 o                         
  -1  -1  14         13.92         11.78         0.54 o                         
   0  -1  14         10.39          8.25         0.51 o                         
  -5   0  14          8.20          6.10         0.73 o                         
  -4   0  14          0.53          0.94         0.54 o                         
  -3   0  14          0.27          0.51         0.41 o                         
  -2   0  14          8.31          8.04         0.53 o                         
  -1   0  14         14.59         12.02         0.52 o                         
   0   0  14         10.14          7.50         0.87 o                         
  -5   1  14          2.77          1.74         0.61 o                         
  -4   1  14          0.36          0.53         0.53 o                         
  -3   1  14          0.55         -0.20         0.41 o                         
  -2   1  14          5.08          4.98         0.67 o                         
  -1   1  14         44.96         52.53         0.96 o                         
   0   1  14          4.79          4.43         0.75 o                         
  -5   2  14          0.37          0.57         0.59 o                         
  -4   2  14          0.28          0.10         0.43 o                         
  -3   2  14         13.38         11.62         0.49 o                         
  -2   2  14         69.96         73.02         1.21 o                         
  -1   2  14          6.53          7.46         0.49 o                         
  -5   3  14          2.01          1.37         0.47 o                         
  -4   3  14          5.31          4.87         0.48 o                         
  -3   3  14         12.49          8.10         0.45 o                         
  -2   3  14          9.33          9.53         0.49 o                         
                                                                                
